# Supplementary material for: Protocol for predicting drug-resistant protein mutations to an ERK2 inhibitor using RESISTOR
Source: STAR Protoc. 2023 Apr 27;4(2):102170. doi: 10.1016/j.xpro.2023.102170 (PMC10173857; doi:10.1016/j.xpro.2023.102170)
Supplement: Data S1. The Pareto ranked RESISTOR predictions for ERK2 with SCH7, related to assigning the Pareto Ranks, step 12 and Figure 7 [file mmc1.zip]

Archive with 1 entries (1 files):
- erk2-sch7-resistor-predictions.csv
