# Supplementary material for: Protocol for predicting drug-resistant protein mutations to an ERK2 inhibitor using RESISTOR
Source: STAR Protoc. 2023 Apr 27;4(2):102170. doi: 10.1016/j.xpro.2023.102170 (PMC10173857; doi:10.1016/j.xpro.2023.102170)
Supplement: Data S1. The Pareto ranked RESISTOR predictions for ERK2 with SCH7, related to assigning the Pareto Ranks, step 12 and Figure 7 [file mmc1.zip › erk2-sch7-resistor-predictions.csv]

wild-type residue	residue number	mutant residue	wild-type K* (positive)	mutant K* (positive)	wild-type K* (negative)	mutant K* (negative)	signature probability	codon	hotspot count	rank
gln	105	ARG	47.502	51.098	50.787	28.284	0.00165409344249163	ACAGG	3	1
gln	105	LYS	47.502	50.835	50.787	50.313	0.00101778177023963	ACAGG	3	3
gln	105	TRP	47.502	47.894	50.787	45.992	7.481832454555E-06	ACAGG	3	4
asp	106	HIP	47.528	49.225	50.794	50.128	0.00119859105770359	GGACC	2	4
asp	106	LYS	47.528	48.962	50.794	50.217	0.00050237291269506	GGACC	2	5
met	108	ILE	47.51	47.674	50.754	44.596	0.0597503006074416	CATGG	3	2
met	108	TRP	47.51	8.031	50.754	-198.879	1.641211466066E-06	CATGG	3	2
met	108	VAL	47.51	47.446	50.754	46.21	0.00173766793525074	CATGG	3	3
asp	111	LEU	47.479	44.036	50.279	37.78	1.528412435952E-06	AGATC	3	4
asp	111	PHE	47.479	44.683	50.279	45.666	2.947309446743E-06	AGATC	3	4
asp	111	TYR	47.479	46.714	50.279	45.622	0.00232665122439382	AGATC	3	3
leu	156	ARG	47.502	44.209	50.757	42.072	0.000880896824295344	GCTGC	4	2
leu	156	HIP	47.502	45.941	50.757	44.267	2.673576582142E-06	GCTGC	4	4
leu	156	LYS	47.502	46.222	50.757	46.242	1.416044561254E-06	GCTGC	4	5
leu	156	TRP	47.502	28.644	50.757	-55.805	1.5012273718079E-05	GCTGC	4	2
cys	166	ARG	47.337	27.697	50.844	0.182	0.00143449463620592	CTGTG	9	2
cys	166	ASN	47.337	48.381	50.844	43.934	3.28503220116E-06	CTGTG	9	3
cys	166	HID	47.337	48.878	50.844	11.537	7.481832454555E-06	CTGTG	9	2
cys	166	HIE	47.337	47.95	50.844	11.661	7.481832454555E-06	CTGTG	9	3
cys	166	HIP	47.337	52.558	50.844	9.199	7.481832454555E-06	CTGTG	9	1
cys	166	ILE	47.337	47.363	50.844	42.99	1.970013171502E-06	CTGTG	9	4
cys	166	LEU	47.337	47.61	50.844	10.749	8.60535333377E-06	CTGTG	9	1
cys	166	TRP	47.337	10.458	50.844	-4341.18	0.00154557970168204	CTGTG	9	1
cys	166	TYR	47.337	29.915	50.844	-321.134	0.00160905406992307	CTGTG	9	1
tyr	36	ARG	47.35	48.9	50.756	42.384	2.117738393369E-06	CTACG	5	3
tyr	36	ASN	47.35	46.754	50.756	45.941	8.7185701015767E-05	CTACG	5	3
tyr	36	HIP	47.35	51.912	50.756	48.199	0.00121145377431205	CTACG	5	2
tyr	36	LEU	47.35	46.15	50.756	36.574	1.251825349185E-06	CTACG	5	4
tyr	36	LYS	47.35	49.187	50.756	40.114	2.5657217794E-08	CTACG	5	3
ala	52	ARG	47.517	30.563	50.789	-9.408	1.7687426328E-07	AGCTA	6	2
ala	52	GLU	47.517	43.149	50.789	41.989	6.71351495573E-07	AGCTA	6	7
ala	52	HID	47.517	45.468	50.789	30.702	8.06432209164E-07	AGCTA	6	5
ala	52	HIE	47.517	44.841	50.789	30.849	8.06432209164E-07	AGCTA	6	6
ala	52	HIP	47.517	46.572	50.789	30.402	8.06432209164E-07	AGCTA	6	4
ala	52	PHE	47.517	33.575	50.789	-16.143	4.4204796314649E-05	AGCTA	6	1
ile	56	ARG	47.533	50.882	50.798	24.016	6.03478728433E-07	AATCA	8	2
ile	56	HID	47.533	47.406	50.798	48.409	2.22131203926E-06	AATCA	8	4
ile	56	HIE	47.533	47.394	50.798	48.212	2.22131203926E-06	AATCA	8	4
ile	56	HIP	47.533	49.316	50.798	47.391	2.22131203926E-06	AATCA	8	3
ile	56	LEU	47.533	47.776	50.798	47.162	0.000261258590684544	AATCA	8	2
ile	56	LYS	47.533	50.237	50.798	41.301	3.334877362752E-06	AATCA	8	2
ile	56	MET	47.533	47.418	50.798	43.167	0.000271477474705768	AATCA	8	2
ile	56	TYR	47.533	38.544	50.798	32.078	9.691528024791E-06	AATCA	8	2
arg	67	ILE	47.39	41.767	50.172	37.271	0.0023272873147247	GAGAA	1	1
glu	71	ALA	47.385	50.314	50.946	48.829	0.000850259336346598	GGAGA	17	3
glu	71	ARG	47.385	54.31	50.946	27.161	0.00102588694092084	GGAGA	17	1
glu	71	ASN	47.385	50.429	50.946	49.568	0.00130060279639338	GGAGA	17	2
glu	71	GLN	47.385	50.28	50.946	49.583	0.00129259252533809	GGAGA	17	3
glu	71	GLY	47.385	50.301	50.946	48.073	0.00154196359488929	GGAGA	17	2
glu	71	HID	47.385	50.128	50.946	50.06	5.704286032608E-06	GGAGA	17	5
glu	71	HIE	47.385	50.446	50.946	49.87	5.704286032608E-06	GGAGA	17	3
glu	71	HIP	47.385	52.135	50.946	48.013	5.704286032608E-06	GGAGA	17	2
glu	71	LEU	47.385	50.444	50.946	47.519	2.333055217467E-06	GGAGA	17	2
glu	71	LYS	47.385	53.443	50.946	43.714	0.247096797586256	GGAGA	17	1
glu	71	MET	47.385	50.475	50.946	49.593	0.000390705423181464	GGAGA	17	2
glu	71	PRO	47.385	50.327	50.946	48.409	1.164645361624E-06	GGAGA	17	4
glu	71	SER	47.385	50.257	50.946	48.781	4.45861412036E-07	GGAGA	17	5
glu	71	THR	47.385	50.256	50.946	49.151	0.000314515946676412	GGAGA	17	4
glu	71	TRP	47.385	50.376	50.946	48.568	3.477409959872E-06	GGAGA	17	3
glu	71	TYR	47.385	50.354	50.946	47.985	1.3003689736964E-05	GGAGA	17	3
glu	71	VAL	47.385	50.368	50.946	47.373	0.00152470337462109	GGAGA	17	2
