# Supplementary material for: Protocol for predicting drug-resistant protein mutations to an ERK2 inhibitor using RESISTOR
Source: STAR Protoc. 2023 Apr 27;4(2):102170. doi: 10.1016/j.xpro.2023.102170 (PMC10173857; doi:10.1016/j.xpro.2023.102170)
Supplement: Data S2. OSPREY-generated low energy structural ensembles for ERK2 E71K in complex with AMP-PNP and SCH7, related to expected outcomes and Figure 8 [file mmc2.zip]

Archive with 2 entries (2 files):
- erk2-anp-low-energy-ensemble.pdb
- erk2-sch7-low-energy-ensemble.pdb
