# Supplementary material for: Protocol for predicting drug-resistant protein mutations to an ERK2 inhibitor using RESISTOR
Source: STAR Protoc. 2023 Apr 27;4(2):102170. doi: 10.1016/j.xpro.2023.102170 (PMC10173857; doi:10.1016/j.xpro.2023.102170)
Supplement: Data S2. OSPREY-generated low energy structural ensembles for ERK2 E71K in complex with AMP-PNP and SCH7, related to expected outcomes and Figure 8 [file mmc2.zip › erk2-anp-low-energy-ensemble.pdb]

REMARK   3
REMARK   3 Generated by OSPREY 3.2-dev
REMARK   3
REMARK   3 COMMENT : Top 20 confs for sequence
REMARK   3 ENERGY  : -146.044951
REMARK   3 ENERGY  : -145.975785
REMARK   3 ENERGY  : -144.566338
REMARK   3 ENERGY  : -144.458707
REMARK   3 ENERGY  : -143.440829
REMARK   3 ENERGY  : -143.438283
REMARK   3 ENERGY  : -143.242998
REMARK   3 ENERGY  : -143.212632
REMARK   3 ENERGY  : -143.209648
REMARK   3 ENERGY  : -143.143381
REMARK   3 ENERGY  : -142.910755
REMARK   3 ENERGY  : -142.898503
REMARK   3 ENERGY  : -142.169590
REMARK   3 ENERGY  : -142.039712
REMARK   3 ENERGY  : -141.893673
REMARK   3 ENERGY  : -141.887150
REMARK   3 ENERGY  : -141.838460
REMARK   3 ENERGY  : -141.831054
REMARK   3 ENERGY  : -141.767227
REMARK   3 ENERGY  : -141.666670
REMARK   3
MODEL    1
ATOM      1  N   ALA A   9      32.644  47.860  22.468  1.00  0.00           N  
ATOM      2  H1  ALA A   9      32.561  48.822  22.171  1.00  0.00           H  
ATOM      3  H2  ALA A   9      32.985  47.342  21.672  1.00  0.00           H  
ATOM      4  H3  ALA A   9      32.568  48.854  22.306  1.00  0.00           H  
ATOM      5  CA  ALA A   9      33.538  47.724  23.618  1.00  0.00           C  
ATOM      6  HA  ALA A   9      34.516  48.105  23.318  1.00  0.00           H  
ATOM      7  CB  ALA A   9      33.026  48.574  24.790  1.00  0.00           C  
ATOM      8  HB1 ALA A   9      33.697  48.515  25.648  1.00  0.00           H  
ATOM      9  HB2 ALA A   9      32.950  49.625  24.509  1.00  0.00           H  
ATOM     10  HB3 ALA A   9      32.038  48.247  25.118  1.00  0.00           H  
ATOM     11  C   ALA A   9      33.714  46.257  24.043  1.00  0.00           C  
ATOM     12  O   ALA A   9      32.822  45.432  23.842  1.00  0.00           O  
ATOM     13  N   GLY A  10      34.879  45.948  24.633  1.00  0.00           N  
ATOM     14  H   GLY A  10      35.559  46.685  24.749  1.00  0.00           H  
ATOM     15  CA  GLY A  10      35.288  44.611  25.064  1.00  0.00           C  
ATOM     16  HA2 GLY A  10      35.766  44.701  26.039  1.00  0.00           H  
ATOM     17  HA3 GLY A  10      34.415  43.971  25.201  1.00  0.00           H  
ATOM     18  C   GLY A  10      36.282  43.956  24.086  1.00  0.00           C  
ATOM     19  O   GLY A  10      36.820  44.655  23.224  1.00  0.00           O  
ATOM     20  N   PRO A  11      36.559  42.635  24.232  1.00  0.00           N  
ATOM     21  CD  PRO A  11      36.042  41.812  25.329  1.00  0.00           C  
ATOM     22  HD2 PRO A  11      34.969  41.668  25.192  1.00  0.00           H  
ATOM     23  HD3 PRO A  11      36.203  42.272  26.305  1.00  0.00           H  
ATOM     24  CG  PRO A  11      36.763  40.467  25.235  1.00  0.00           C  
ATOM     25  HG2 PRO A  11      36.135  39.626  25.533  1.00  0.00           H  
ATOM     26  HG3 PRO A  11      37.635  40.476  25.891  1.00  0.00           H  
ATOM     27  CB  PRO A  11      37.228  40.379  23.795  1.00  0.00           C  
ATOM     28  HB2 PRO A  11      36.435  39.919  23.203  1.00  0.00           H  
ATOM     29  HB3 PRO A  11      38.121  39.763  23.683  1.00  0.00           H  
ATOM     30  CA  PRO A  11      37.461  41.839  23.375  1.00  0.00           C  
ATOM     31  HA  PRO A  11      38.484  42.127  23.624  1.00  0.00           H  
ATOM     32  C   PRO A  11      37.218  42.015  21.865  1.00  0.00           C  
ATOM     33  O   PRO A  11      36.094  41.844  21.390  1.00  0.00           O  
ATOM     34  N   GLU A  12      38.279  42.378  21.129  1.00  0.00           N  
ATOM     35  H   GLU A  12      39.168  42.487  21.594  1.00  0.00           H  
ATOM     36  CA  GLU A  12      38.235  42.714  19.708  1.00  0.00           C  
ATOM     37  HA  GLU A  12      37.362  43.337  19.500  1.00  0.00           H  
ATOM     38  CB  GLU A  12      39.520  43.488  19.349  1.00  0.00           C  
ATOM     39  HB2 GLU A  12      40.393  42.949  19.720  1.00  0.00           H  
ATOM     40  HB3 GLU A  12      39.626  43.535  18.263  1.00  0.00           H  
ATOM     41  CG  GLU A  12      39.535  44.922  19.911  1.00  0.00           C  
ATOM     42  HG2 GLU A  12      38.672  45.478  19.541  1.00  0.00           H  
ATOM     43  HG3 GLU A  12      39.450  44.904  20.998  1.00  0.00           H  
ATOM     44  CD  GLU A  12      40.798  45.690  19.519  1.00  0.00           C  
ATOM     45  OE1 GLU A  12      41.057  45.797  18.300  1.00  0.00           O  
ATOM     46  OE2 GLU A  12      41.493  46.162  20.445  1.00  0.00           O  
ATOM     47  C   GLU A  12      38.173  41.432  18.864  1.00  0.00           C  
ATOM     48  O   GLU A  12      38.983  40.519  19.038  1.00  0.00           O  
ATOM     49  N   MET A  13      37.197  41.388  17.945  1.00  0.00           N  
ATOM     50  H   MET A  13      36.585  42.188  17.869  1.00  0.00           H  
ATOM     51  CA  MET A  13      36.980  40.307  16.990  1.00  0.00           C  
ATOM     52  HA  MET A  13      37.472  39.395  17.319  1.00  0.00           H  
ATOM     53  CB  MET A  13      35.463  40.068  16.834  1.00  0.00           C  
ATOM     54  HB2 MET A  13      34.960  40.995  16.553  1.00  0.00           H  
ATOM     55  HB3 MET A  13      35.299  39.373  16.009  1.00  0.00           H  
ATOM     56  CG  MET A  13      34.802  39.491  18.097  1.00  0.00           C  
ATOM     57  HG2 MET A  13      35.288  38.563  18.390  1.00  0.00           H  
ATOM     58  HG3 MET A  13      34.932  40.184  18.929  1.00  0.00           H  
ATOM     59  SD  MET A  13      33.028  39.155  17.948  1.00  0.00           S  
ATOM     60  CE  MET A  13      33.064  37.684  16.889  1.00  0.00           C  
ATOM     61  HE1 MET A  13      32.055  37.298  16.745  1.00  0.00           H  
ATOM     62  HE2 MET A  13      33.478  37.926  15.911  1.00  0.00           H  
ATOM     63  HE3 MET A  13      33.672  36.900  17.341  1.00  0.00           H  
ATOM     64  C   MET A  13      37.546  40.719  15.627  1.00  0.00           C  
ATOM     65  O   MET A  13      37.360  41.856  15.191  1.00  0.00           O  
ATOM     66  N   VAL A  14      38.216  39.772  14.952  1.00  0.00           N  
ATOM     67  H   VAL A  14      38.301  38.857  15.378  1.00  0.00           H  
ATOM     68  CA  VAL A  14      38.801  39.925  13.623  1.00  0.00           C  
ATOM     69  HA  VAL A  14      38.411  40.836  13.163  1.00  0.00           H  
ATOM     70  CB  VAL A  14      40.345  40.066  13.697  1.00  0.00           C  
ATOM     71  HB  VAL A  14      40.760  39.137  14.092  1.00  0.00           H  
ATOM     72  CG1 VAL A  14      40.952  40.286  12.300  1.00  0.00           C  
ATOM     73 HG11 VAL A  14      42.010  40.537  12.357  1.00  0.00           H  
ATOM     74 HG12 VAL A  14      40.868  39.391  11.685  1.00  0.00           H  
ATOM     75 HG13 VAL A  14      40.457  41.105  11.778  1.00  0.00           H  
ATOM     76  CG2 VAL A  14      40.807  41.190  14.640  1.00  0.00           C  
ATOM     77 HG21 VAL A  14      41.892  41.283  14.618  1.00  0.00           H  
ATOM     78 HG22 VAL A  14      40.385  42.153  14.353  1.00  0.00           H  
ATOM     79 HG23 VAL A  14      40.526  40.994  15.675  1.00  0.00           H  
ATOM     80  C   VAL A  14      38.338  38.744  12.763  1.00  0.00           C  
ATOM     81  O   VAL A  14      38.647  37.594  13.076  1.00  0.00           O  
ATOM     82  N   ARG A  15      37.582  39.044  11.691  1.00  0.00           N  
ATOM     83  H   ARG A  15      37.367  40.020  11.543  1.00  0.00           H  
ATOM     84  CA  ARG A  15      37.091  38.114  10.667  1.00  0.00           C  
ATOM     85  HA  ARG A  15      36.493  38.720   9.987  1.00  0.00           H  
ATOM     86  CB  ARG A  15      38.248  37.488   9.848  1.00  0.00           C  
ATOM     87  HB2 ARG A  15      38.901  36.928  10.515  1.00  0.00           H  
ATOM     88  HB3 ARG A  15      37.859  36.757   9.138  1.00  0.00           H  
ATOM     89  CG  ARG A  15      39.107  38.500   9.066  1.00  0.00           C  
ATOM     90  HG2 ARG A  15      39.510  39.259   9.735  1.00  0.00           H  
ATOM     91  HG3 ARG A  15      39.964  37.962   8.667  1.00  0.00           H  
ATOM     92  CD  ARG A  15      38.383  39.160   7.885  1.00  0.00           C  
ATOM     93  HD2 ARG A  15      37.983  38.407   7.207  1.00  0.00           H  
ATOM     94  HD3 ARG A  15      37.529  39.736   8.242  1.00  0.00           H  
ATOM     95  NE  ARG A  15      39.267  40.098   7.174  1.00  0.00           N  
ATOM     96  HE  ARG A  15      39.426  40.978   7.642  1.00  0.00           H  
ATOM     97  CZ  ARG A  15      39.843  39.907   5.973  1.00  0.00           C  
ATOM     98  NH1 ARG A  15      39.707  38.755   5.301  1.00  0.00           N  
ATOM     99 HH11 ARG A  15      40.143  38.627   4.399  1.00  0.00           H  
ATOM    100 HH12 ARG A  15      39.175  37.997   5.703  1.00  0.00           H  
ATOM    101  NH2 ARG A  15      40.569  40.895   5.436  1.00  0.00           N  
ATOM    102 HH21 ARG A  15      41.005  40.776   4.533  1.00  0.00           H  
ATOM    103 HH22 ARG A  15      40.679  41.773   5.922  1.00  0.00           H  
ATOM    104  C   ARG A  15      36.087  37.082  11.221  1.00  0.00           C  
ATOM    105  O   ARG A  15      36.047  35.939  10.766  1.00  0.00           O  
ATOM    106  N   GLY A  16      35.274  37.498  12.207  1.00  0.00           N  
ATOM    107  H   GLY A  16      35.379  38.447  12.535  1.00  0.00           H  
ATOM    108  CA  GLY A  16      34.200  36.708  12.801  1.00  0.00           C  
ATOM    109  HA2 GLY A  16      33.754  36.047  12.056  1.00  0.00           H  
ATOM    110  HA3 GLY A  16      33.412  37.397  13.103  1.00  0.00           H  
ATOM    111  C   GLY A  16      34.595  35.879  14.030  1.00  0.00           C  
ATOM    112  O   GLY A  16      33.741  35.152  14.535  1.00  0.00           O  
ATOM    113  N   GLN A  17      35.840  35.992  14.533  1.00  0.00           N  
ATOM    114  H   GLN A  17      36.496  36.604  14.067  1.00  0.00           H  
ATOM    115  CA  GLN A  17      36.312  35.300  15.735  1.00  0.00           C  
ATOM    116  HA  GLN A  17      35.432  35.000  16.308  1.00  0.00           H  
ATOM    117  CB  GLN A  17      37.054  33.988  15.391  1.00  0.00           C  
ATOM    118  HB2 GLN A  17      36.448  33.397  14.703  1.00  0.00           H  
ATOM    119  HB3 GLN A  17      37.100  33.403  16.311  1.00  0.00           H  
ATOM    120  CG  GLN A  17      38.485  34.142  14.820  1.00  0.00           C  
ATOM    121  HG2 GLN A  17      38.439  34.609  13.835  1.00  0.00           H  
ATOM    122  HG3 GLN A  17      39.090  34.796  15.447  1.00  0.00           H  
ATOM    123  CD  GLN A  17      39.233  32.807  14.734  1.00  0.00           C  
ATOM    124  OE1 GLN A  17      39.002  31.898  15.529  1.00  0.00           O  
ATOM    125  NE2 GLN A  17      40.149  32.679  13.775  1.00  0.00           N  
ATOM    126 HE21 GLN A  17      40.656  31.811  13.681  1.00  0.00           H  
ATOM    127 HE22 GLN A  17      40.330  33.447  13.143  1.00  0.00           H  
ATOM    128  C   GLN A  17      37.081  36.241  16.666  1.00  0.00           C  
ATOM    129  O   GLN A  17      37.844  37.092  16.208  1.00  0.00           O  
ATOM    130  N   VAL A  18      36.877  36.056  17.980  1.00  0.00           N  
ATOM    131  H   VAL A  18      36.238  35.325  18.256  1.00  0.00           H  
ATOM    132  CA  VAL A  18      37.499  36.812  19.064  1.00  0.00           C  
ATOM    133  HA  VAL A  18      37.370  37.871  18.854  1.00  0.00           H  
ATOM    134  CB  VAL A  18      36.756  36.499  20.394  1.00  0.00           C  
ATOM    135  HB  VAL A  18      35.699  36.693  20.208  1.00  0.00           H  
ATOM    136  CG1 VAL A  18      36.855  35.031  20.860  1.00  0.00           C  
ATOM    137 HG11 VAL A  18      36.206  34.855  21.719  1.00  0.00           H  
ATOM    138 HG12 VAL A  18      36.549  34.336  20.078  1.00  0.00           H  
ATOM    139 HG13 VAL A  18      37.868  34.767  21.166  1.00  0.00           H  
ATOM    140  CG2 VAL A  18      37.165  37.457  21.529  1.00  0.00           C  
ATOM    141 HG21 VAL A  18      36.526  37.325  22.402  1.00  0.00           H  
ATOM    142 HG22 VAL A  18      38.193  37.292  21.850  1.00  0.00           H  
ATOM    143 HG23 VAL A  18      37.078  38.497  21.214  1.00  0.00           H  
ATOM    144  C   VAL A  18      39.005  36.523  19.162  1.00  0.00           C  
ATOM    145  O   VAL A  18      39.440  35.375  19.067  1.00  0.00           O  
ATOM    146  N   PHE A  19      39.777  37.592  19.382  1.00  0.00           N  
ATOM    147  H   PHE A  19      39.331  38.500  19.405  1.00  0.00           H  
ATOM    148  CA  PHE A  19      41.165  37.560  19.808  1.00  0.00           C  
ATOM    149  HA  PHE A  19      41.544  36.541  19.865  1.00  0.00           H  
ATOM    150  CB  PHE A  19      42.029  38.374  18.827  1.00  0.00           C  
ATOM    151  HB2 PHE A  19      41.423  39.150  18.360  1.00  0.00           H  
ATOM    152  HB3 PHE A  19      42.822  38.893  19.365  1.00  0.00           H  
ATOM    153  CG  PHE A  19      42.693  37.568  17.727  1.00  0.00           C  
ATOM    154  CD1 PHE A  19      41.911  36.928  16.744  1.00  0.00           C  
ATOM    155  HD1 PHE A  19      40.833  37.001  16.768  1.00  0.00           H  
ATOM    156  CE1 PHE A  19      42.533  36.186  15.723  1.00  0.00           C  
ATOM    157  HE1 PHE A  19      41.931  35.688  14.979  1.00  0.00           H  
ATOM    158  CZ  PHE A  19      43.937  36.097  15.670  1.00  0.00           C  
ATOM    159  HZ  PHE A  19      44.410  35.538  14.879  1.00  0.00           H  
ATOM    160  CE2 PHE A  19      44.722  36.732  16.651  1.00  0.00           C  
ATOM    161  HE2 PHE A  19      45.798  36.657  16.615  1.00  0.00           H  
ATOM    162  CD2 PHE A  19      44.100  37.463  17.681  1.00  0.00           C  
ATOM    163  HD2 PHE A  19      44.710  37.947  18.430  1.00  0.00           H  
ATOM    164  C   PHE A  19      41.182  38.160  21.214  1.00  0.00           C  
ATOM    165  O   PHE A  19      41.178  39.381  21.380  1.00  0.00           O  
ATOM    166  N   ASP A  20      41.164  37.277  22.223  1.00  0.00           N  
ATOM    167  H   ASP A  20      41.165  36.292  21.993  1.00  0.00           H  
ATOM    168  CA  ASP A  20      41.177  37.622  23.640  1.00  0.00           C  
ATOM    169  HA  ASP A  20      40.669  38.576  23.791  1.00  0.00           H  
ATOM    170  CB  ASP A  20      40.415  36.513  24.409  1.00  0.00           C  
ATOM    171  HB2 ASP A  20      39.425  36.386  23.970  1.00  0.00           H  
ATOM    172  HB3 ASP A  20      40.919  35.551  24.294  1.00  0.00           H  
ATOM    173  CG  ASP A  20      40.206  36.794  25.902  1.00  0.00           C  
ATOM    174  OD1 ASP A  20      40.148  37.988  26.271  1.00  0.00           O  
ATOM    175  OD2 ASP A  20      40.078  35.799  26.648  1.00  0.00           O  
ATOM    176  C   ASP A  20      42.647  37.747  24.082  1.00  0.00           C  
ATOM    177  O   ASP A  20      43.247  36.804  24.601  1.00  0.00           O  
ATOM    178  N   VAL A  21      43.222  38.926  23.801  1.00  0.00           N  
ATOM    179  H   VAL A  21      42.646  39.608  23.330  1.00  0.00           H  
ATOM    180  CA  VAL A  21      44.632  39.283  23.979  1.00  0.00           C  
ATOM    181  HA  VAL A  21      45.072  38.574  24.680  1.00  0.00           H  
ATOM    182  CB  VAL A  21      45.412  39.142  22.643  1.00  0.00           C  
ATOM    183  HB  VAL A  21      46.445  39.434  22.834  1.00  0.00           H  
ATOM    184  CG1 VAL A  21      45.471  37.686  22.157  1.00  0.00           C  
ATOM    185 HG11 VAL A  21      46.115  37.592  21.287  1.00  0.00           H  
ATOM    186 HG12 VAL A  21      45.865  37.027  22.932  1.00  0.00           H  
ATOM    187 HG13 VAL A  21      44.487  37.317  21.871  1.00  0.00           H  
ATOM    188  CG2 VAL A  21      44.881  40.061  21.525  1.00  0.00           C  
ATOM    189 HG21 VAL A  21      45.499  39.988  20.629  1.00  0.00           H  
ATOM    190 HG22 VAL A  21      43.864  39.798  21.243  1.00  0.00           H  
ATOM    191 HG23 VAL A  21      44.872  41.106  21.828  1.00  0.00           H  
ATOM    192  C   VAL A  21      44.810  40.643  24.679  1.00  0.00           C  
ATOM    193  O   VAL A  21      45.939  41.040  24.969  1.00  0.00           O  
ATOM    194  N   GLY A  22      43.702  41.335  24.992  1.00  0.00           N  
ATOM    195  H   GLY A  22      42.809  40.930  24.752  1.00  0.00           H  
ATOM    196  CA  GLY A  22      43.675  42.569  25.769  1.00  0.00           C  
ATOM    197  HA2 GLY A  22      44.461  43.233  25.410  1.00  0.00           H  
ATOM    198  HA3 GLY A  22      42.726  43.072  25.582  1.00  0.00           H  
ATOM    199  C   GLY A  22      43.810  42.308  27.282  1.00  0.00           C  
ATOM    200  O   GLY A  22      43.647  41.168  27.721  1.00  0.00           O  
ATOM    201  N   PRO A  23      44.088  43.347  28.098  1.00  0.00           N  
ATOM    202  CD  PRO A  23      44.168  43.200  29.553  1.00  0.00           C  
ATOM    203  HD2 PRO A  23      44.926  42.472  29.846  1.00  0.00           H  
ATOM    204  HD3 PRO A  23      43.204  42.858  29.933  1.00  0.00           H  
ATOM    205  CG  PRO A  23      44.489  44.592  30.097  1.00  0.00           C  
ATOM    206  HG2 PRO A  23      45.568  44.706  30.208  1.00  0.00           H  
ATOM    207  HG3 PRO A  23      44.031  44.784  31.068  1.00  0.00           H  
ATOM    208  CB  PRO A  23      43.985  45.525  29.007  1.00  0.00           C  
ATOM    209  HB2 PRO A  23      44.454  46.509  29.050  1.00  0.00           H  
ATOM    210  HB3 PRO A  23      42.911  45.677  29.126  1.00  0.00           H  
ATOM    211  CA  PRO A  23      44.249  44.755  27.702  1.00  0.00           C  
ATOM    212  HA  PRO A  23      43.508  45.042  26.955  1.00  0.00           H  
ATOM    213  C   PRO A  23      45.651  45.111  27.160  1.00  0.00           C  
ATOM    214  O   PRO A  23      45.853  46.256  26.755  1.00  0.00           O  
ATOM    215  N   ARG A  24      46.610  44.164  27.142  1.00  0.00           N  
ATOM    216  H   ARG A  24      46.384  43.242  27.488  1.00  0.00           H  
ATOM    217  CA  ARG A  24      47.980  44.391  26.676  1.00  0.00           C  
ATOM    218  HA  ARG A  24      48.357  45.290  27.168  1.00  0.00           H  
ATOM    219  CB  ARG A  24      48.891  43.206  27.082  1.00  0.00           C  
ATOM    220  HB2 ARG A  24      48.911  43.138  28.171  1.00  0.00           H  
ATOM    221  HB3 ARG A  24      48.475  42.262  26.724  1.00  0.00           H  
ATOM    222  CG  ARG A  24      50.331  43.364  26.557  1.00  0.00           C  
ATOM    223  HG2 ARG A  24      50.346  43.232  25.474  1.00  0.00           H  
ATOM    224  HG3 ARG A  24      50.654  44.390  26.734  1.00  0.00           H  
ATOM    225  CD  ARG A  24      51.368  42.415  27.160  1.00  0.00           C  
ATOM    226  HD2 ARG A  24      51.425  42.538  28.241  1.00  0.00           H  
ATOM    227  HD3 ARG A  24      51.102  41.378  26.953  1.00  0.00           H  
ATOM    228  NE  ARG A  24      52.676  42.715  26.566  1.00  0.00           N  
ATOM    229  HE  ARG A  24      52.692  43.527  25.952  1.00  0.00           H  
ATOM    230  CZ  ARG A  24      53.813  42.022  26.713  1.00  0.00           C  
ATOM    231  NH1 ARG A  24      53.874  40.929  27.486  1.00  0.00           N  
ATOM    232 HH11 ARG A  24      54.732  40.405  27.575  1.00  0.00           H  
ATOM    233 HH12 ARG A  24      53.037  40.581  27.931  1.00  0.00           H  
ATOM    234  NH2 ARG A  24      54.904  42.441  26.060  1.00  0.00           N  
ATOM    235 HH21 ARG A  24      55.774  41.936  26.135  1.00  0.00           H  
ATOM    236 HH22 ARG A  24      54.835  43.234  25.430  1.00  0.00           H  
ATOM    237  C   ARG A  24      48.055  44.620  25.156  1.00  0.00           C  
ATOM    238  O   ARG A  24      48.726  45.559  24.730  1.00  0.00           O  
ATOM    239  N   TYR A  25      47.399  43.767  24.356  1.00  0.00           N  
ATOM    240  H   TYR A  25      46.870  43.014  24.774  1.00  0.00           H  
ATOM    241  CA  TYR A  25      47.431  43.824  22.896  1.00  0.00           C  
ATOM    242  HA  TYR A  25      48.192  44.519  22.547  1.00  0.00           H  
ATOM    243  CB  TYR A  25      47.781  42.431  22.344  1.00  0.00           C  
ATOM    244  HB2 TYR A  25      47.798  42.459  21.255  1.00  0.00           H  
ATOM    245  HB3 TYR A  25      47.008  41.714  22.609  1.00  0.00           H  
ATOM    246  CG  TYR A  25      49.125  41.905  22.817  1.00  0.00           C  
ATOM    247  CD1 TYR A  25      50.327  42.509  22.391  1.00  0.00           C  
ATOM    248  HD1 TYR A  25      50.304  43.344  21.706  1.00  0.00           H  
ATOM    249  CE1 TYR A  25      51.563  42.030  22.870  1.00  0.00           C  
ATOM    250  HE1 TYR A  25      52.485  42.490  22.553  1.00  0.00           H  
ATOM    251  CZ  TYR A  25      51.605  40.946  23.765  1.00  0.00           C  
ATOM    252  OH  TYR A  25      52.801  40.491  24.235  1.00  0.00           O  
ATOM    253  HH  TYR A  25      52.699  39.769  24.847  1.00  0.00           H  
ATOM    254  CE2 TYR A  25      50.409  40.335  24.179  1.00  0.00           C  
ATOM    255  HE2 TYR A  25      50.437  39.499  24.859  1.00  0.00           H  
ATOM    256  CD2 TYR A  25      49.174  40.816  23.709  1.00  0.00           C  
ATOM    257  HD2 TYR A  25      48.261  40.350  24.042  1.00  0.00           H  
ATOM    258  C   TYR A  25      46.054  44.283  22.408  1.00  0.00           C  
ATOM    259  O   TYR A  25      45.047  43.619  22.658  1.00  0.00           O  
ATOM    260  N   THR A  26      46.025  45.444  21.739  1.00  0.00           N  
ATOM    261  H   THR A  26      46.906  45.917  21.580  1.00  0.00           H  
ATOM    262  CA  THR A  26      44.829  46.144  21.261  1.00  0.00           C  
ATOM    263  HA  THR A  26      44.023  45.414  21.165  1.00  0.00           H  
ATOM    264  CB  THR A  26      44.370  47.222  22.281  1.00  0.00           C  
ATOM    265  HB  THR A  26      43.438  47.654  21.915  1.00  0.00           H  
ATOM    266  CG2 THR A  26      44.092  46.695  23.698  1.00  0.00           C  
ATOM    267 HG21 THR A  26      43.679  47.479  24.333  1.00  0.00           H  
ATOM    268 HG22 THR A  26      43.374  45.875  23.676  1.00  0.00           H  
ATOM    269 HG23 THR A  26      45.000  46.332  24.178  1.00  0.00           H  
ATOM    270  OG1 THR A  26      45.300  48.289  22.352  1.00  0.00           O  
ATOM    271  HG1 THR A  26      45.359  48.694  21.500  1.00  0.00           H  
ATOM    272  C   THR A  26      45.059  46.692  19.846  1.00  0.00           C  
ATOM    273  O   THR A  26      46.193  46.741  19.371  1.00  0.00           O  
ATOM    274  N   ASN A  27      43.969  47.102  19.174  1.00  0.00           N  
ATOM    275  H   ASN A  27      43.070  46.959  19.623  1.00  0.00           H  
ATOM    276  CA  ASN A  27      43.928  47.708  17.838  1.00  0.00           C  
ATOM    277  HA  ASN A  27      42.876  47.933  17.658  1.00  0.00           H  
ATOM    278  CB  ASN A  27      44.732  49.039  17.798  1.00  0.00           C  
ATOM    279  HB2 ASN A  27      44.419  49.677  18.625  1.00  0.00           H  
ATOM    280  HB3 ASN A  27      45.796  48.856  17.948  1.00  0.00           H  
ATOM    281  CG  ASN A  27      44.561  49.845  16.504  1.00  0.00           C  
ATOM    282  OD1 ASN A  27      45.549  50.239  15.890  1.00  0.00           O  
ATOM    283  ND2 ASN A  27      43.320  50.120  16.096  1.00  0.00           N  
ATOM    284 HD21 ASN A  27      43.183  50.656  15.251  1.00  0.00           H  
ATOM    285 HD22 ASN A  27      42.524  49.791  16.623  1.00  0.00           H  
ATOM    286  C   ASN A  27      44.344  46.661  16.792  1.00  0.00           C  
ATOM    287  O   ASN A  27      45.367  46.807  16.121  1.00  0.00           O  
ATOM    288  N   LEU A  28      43.575  45.566  16.723  1.00  0.00           N  
ATOM    289  H   LEU A  28      42.737  45.532  17.295  1.00  0.00           H  
ATOM    290  CA  LEU A  28      43.905  44.376  15.951  1.00  0.00           C  
ATOM    291  HA  LEU A  28      44.971  44.182  16.043  1.00  0.00           H  
ATOM    292  CB  LEU A  28      43.116  43.173  16.507  1.00  0.00           C  
ATOM    293  HB2 LEU A  28      43.457  42.277  15.987  1.00  0.00           H  
ATOM    294  HB3 LEU A  28      42.058  43.285  16.260  1.00  0.00           H  
ATOM    295  CG  LEU A  28      43.223  42.928  18.028  1.00  0.00           C  
ATOM    296  HG  LEU A  28      42.733  43.747  18.552  1.00  0.00           H  
ATOM    297  CD1 LEU A  28      42.483  41.640  18.386  1.00  0.00           C  
ATOM    298 HD11 LEU A  28      42.467  41.472  19.464  1.00  0.00           H  
ATOM    299 HD12 LEU A  28      41.452  41.659  18.033  1.00  0.00           H  
ATOM    300 HD13 LEU A  28      42.977  40.790  17.916  1.00  0.00           H  
ATOM    301  CD2 LEU A  28      44.666  42.852  18.540  1.00  0.00           C  
ATOM    302 HD21 LEU A  28      44.693  42.677  19.616  1.00  0.00           H  
ATOM    303 HD22 LEU A  28      45.198  42.034  18.057  1.00  0.00           H  
ATOM    304 HD23 LEU A  28      45.209  43.778  18.354  1.00  0.00           H  
ATOM    305  C   LEU A  28      43.523  44.566  14.474  1.00  0.00           C  
ATOM    306  O   LEU A  28      42.490  45.159  14.163  1.00  0.00           O  
ATOM    307  N   SER A  29      44.366  44.040  13.573  1.00  0.00           N  
ATOM    308  H   SER A  29      45.195  43.573  13.916  1.00  0.00           H  
ATOM    309  CA  SER A  29      44.188  44.083  12.124  1.00  0.00           C  
ATOM    310  HA  SER A  29      43.115  44.095  11.919  1.00  0.00           H  
ATOM    311  CB  SER A  29      44.774  45.392  11.551  1.00  0.00           C  
ATOM    312  HB2 SER A  29      44.255  46.252  11.975  1.00  0.00           H  
ATOM    313  HB3 SER A  29      45.825  45.495  11.819  1.00  0.00           H  
ATOM    314  OG  SER A  29      44.657  45.454  10.143  1.00  0.00           O  
ATOM    315  HG  SER A  29      45.179  44.765   9.761  1.00  0.00           H  
ATOM    316  C   SER A  29      44.732  42.796  11.494  1.00  0.00           C  
ATOM    317  O   SER A  29      45.864  42.405  11.770  1.00  0.00           O  
ATOM    318  N   TYR A  30      43.923  42.166  10.631  1.00  0.00           N  
ATOM    319  H   TYR A  30      43.026  42.593  10.452  1.00  0.00           H  
ATOM    320  CA  TYR A  30      44.175  40.899   9.942  1.00  0.00           C  
ATOM    321  HA  TYR A  30      44.357  40.125  10.689  1.00  0.00           H  
ATOM    322  CB  TYR A  30      42.890  40.566   9.159  1.00  0.00           C  
ATOM    323  HB2 TYR A  30      42.038  40.569   9.836  1.00  0.00           H  
ATOM    324  HB3 TYR A  30      42.679  41.364   8.444  1.00  0.00           H  
ATOM    325  CG  TYR A  30      42.857  39.241   8.420  1.00  0.00           C  
ATOM    326  CD1 TYR A  30      42.633  38.037   9.120  1.00  0.00           C  
ATOM    327  HD1 TYR A  30      42.537  38.040  10.196  1.00  0.00           H  
ATOM    328  CE1 TYR A  30      42.477  36.831   8.408  1.00  0.00           C  
ATOM    329  HE1 TYR A  30      42.270  35.916   8.937  1.00  0.00           H  
ATOM    330  CZ  TYR A  30      42.562  36.821   7.003  1.00  0.00           C  
ATOM    331  OH  TYR A  30      42.389  35.659   6.310  1.00  0.00           O  
ATOM    332  HH  TYR A  30      42.048  34.944   6.837  1.00  0.00           H  
ATOM    333  CE2 TYR A  30      42.837  38.014   6.309  1.00  0.00           C  
ATOM    334  HE2 TYR A  30      42.919  38.007   5.232  1.00  0.00           H  
ATOM    335  CD2 TYR A  30      42.988  39.220   7.016  1.00  0.00           C  
ATOM    336  HD2 TYR A  30      43.179  40.135   6.474  1.00  0.00           H  
ATOM    337  C   TYR A  30      45.374  40.983   8.982  1.00  0.00           C  
ATOM    338  O   TYR A  30      45.443  41.898   8.161  1.00  0.00           O  
ATOM    339  N   ILE A  31      46.288  40.004   9.076  1.00  0.00           N  
ATOM    340  H   ILE A  31      46.157  39.297   9.788  1.00  0.00           H  
ATOM    341  CA  ILE A  31      47.401  39.794   8.145  1.00  0.00           C  
ATOM    342  HA  ILE A  31      47.602  40.701   7.571  1.00  0.00           H  
ATOM    343  CB  ILE A  31      48.690  39.413   8.940  1.00  0.00           C  
ATOM    344  HB  ILE A  31      48.452  38.583   9.604  1.00  0.00           H  
ATOM    345  CG2 ILE A  31      49.842  38.939   8.024  1.00  0.00           C  
ATOM    346 HG21 ILE A  31      50.742  38.705   8.588  1.00  0.00           H  
ATOM    347 HG22 ILE A  31      49.593  38.028   7.482  1.00  0.00           H  
ATOM    348 HG23 ILE A  31      50.101  39.704   7.292  1.00  0.00           H  
ATOM    349  CG1 ILE A  31      49.163  40.599   9.817  1.00  0.00           C  
ATOM    350 HG12 ILE A  31      49.528  41.405   9.179  1.00  0.00           H  
ATOM    351 HG13 ILE A  31      48.320  41.016  10.366  1.00  0.00           H  
ATOM    352  CD1 ILE A  31      50.243  40.234  10.845  1.00  0.00           C  
ATOM    353 HD11 ILE A  31      50.501  41.093  11.457  1.00  0.00           H  
ATOM    354 HD12 ILE A  31      49.890  39.463  11.524  1.00  0.00           H  
ATOM    355 HD13 ILE A  31      51.166  39.888  10.383  1.00  0.00           H  
ATOM    356  C   ILE A  31      47.008  38.680   7.156  1.00  0.00           C  
ATOM    357  O   ILE A  31      47.207  38.842   5.952  1.00  0.00           O  
ATOM    358  N   GLY A  32      46.446  37.566   7.654  1.00  0.00           N  
ATOM    359  H   GLY A  32      46.310  37.489   8.652  1.00  0.00           H  
ATOM    360  CA  GLY A  32      46.057  36.417   6.846  1.00  0.00           C  
ATOM    361  HA2 GLY A  32      45.146  36.649   6.302  1.00  0.00           H  
ATOM    362  HA3 GLY A  32      46.803  36.208   6.084  1.00  0.00           H  
ATOM    363  C   GLY A  32      45.831  35.166   7.695  1.00  0.00           C  
ATOM    364  O   GLY A  32      45.659  35.249   8.912  1.00  0.00           O  
ATOM    365  N   GLU A  33      45.799  34.007   7.020  1.00  0.00           N  
ATOM    366  H   GLU A  33      45.967  34.033   6.024  1.00  0.00           H  
ATOM    367  CA  GLU A  33      45.479  32.700   7.585  1.00  0.00           C  
ATOM    368  HA  GLU A  33      45.730  32.698   8.647  1.00  0.00           H  
ATOM    369  CB  GLU A  33      43.970  32.407   7.415  1.00  0.00           C  
ATOM    370  HB2 GLU A  33      43.594  32.890   6.511  1.00  0.00           H  
ATOM    371  HB3 GLU A  33      43.809  31.339   7.257  1.00  0.00           H  
ATOM    372  CG  GLU A  33      43.129  32.813   8.631  1.00  0.00           C  
ATOM    373  HG2 GLU A  33      43.395  32.192   9.486  1.00  0.00           H  
ATOM    374  HG3 GLU A  33      43.336  33.845   8.902  1.00  0.00           H  
ATOM    375  CD  GLU A  33      41.636  32.671   8.367  1.00  0.00           C  
ATOM    376  OE1 GLU A  33      41.098  33.561   7.673  1.00  0.00           O  
ATOM    377  OE2 GLU A  33      41.061  31.685   8.878  1.00  0.00           O  
ATOM    378  C   GLU A  33      46.325  31.608   6.930  1.00  0.00           C  
ATOM    379  O   GLU A  33      46.465  31.572   5.706  1.00  0.00           O  
ATOM    380  N   GLY A  34      46.791  30.663   7.756  1.00  0.00           N  
ATOM    381  H   GLY A  34      46.632  30.785   8.748  1.00  0.00           H  
ATOM    382  CA  GLY A  34      47.207  29.331   7.340  1.00  0.00           C  
ATOM    383  HA2 GLY A  34      47.604  29.336   6.326  1.00  0.00           H  
ATOM    384  HA3 GLY A  34      48.016  29.004   7.990  1.00  0.00           H  
ATOM    385  C   GLY A  34      46.026  28.354   7.422  1.00  0.00           C  
ATOM    386  O   GLY A  34      44.865  28.764   7.480  1.00  0.00           O  
ATOM    387  N   ALA A  35      46.323  27.048   7.427  1.00  0.00           N  
ATOM    388  H   ALA A  35      47.306  26.775   7.412  1.00  0.00           H  
ATOM    389  CA  ALA A  35      45.347  25.966   7.546  1.00  0.00           C  
ATOM    390  HA  ALA A  35      44.446  26.205   6.979  1.00  0.00           H  
ATOM    391  CB  ALA A  35      45.985  24.688   6.974  1.00  0.00           C  
ATOM    392  HB1 ALA A  35      45.321  23.830   7.072  1.00  0.00           H  
ATOM    393  HB2 ALA A  35      46.219  24.806   5.915  1.00  0.00           H  
ATOM    394  HB3 ALA A  35      46.912  24.436   7.485  1.00  0.00           H  
ATOM    395  C   ALA A  35      44.954  25.677   9.007  1.00  0.00           C  
ATOM    396  O   ALA A  35      43.988  24.945   9.228  1.00  0.00           O  
ATOM    397  N   TYR A  36      45.685  26.234   9.991  1.00  0.00           N  
ATOM    398  H   TYR A  36      46.481  26.803   9.725  1.00  0.00           H  
ATOM    399  CA  TYR A  36      45.515  25.973  11.421  1.00  0.00           C  
ATOM    400  HA  TYR A  36      44.641  25.342  11.590  1.00  0.00           H  
ATOM    401  CB  TYR A  36      46.750  25.226  11.966  1.00  0.00           C  
ATOM    402  HB2 TYR A  36      46.604  24.996  13.023  1.00  0.00           H  
ATOM    403  HB3 TYR A  36      47.630  25.868  11.928  1.00  0.00           H  
ATOM    404  CG  TYR A  36      47.072  23.937  11.237  1.00  0.00           C  
ATOM    405  CD1 TYR A  36      46.517  22.714  11.665  1.00  0.00           C  
ATOM    406  HD1 TYR A  36      45.871  22.679  12.530  1.00  0.00           H  
ATOM    407  CE1 TYR A  36      46.816  21.529  10.966  1.00  0.00           C  
ATOM    408  HE1 TYR A  36      46.420  20.583  11.299  1.00  0.00           H  
ATOM    409  CZ  TYR A  36      47.651  21.564   9.835  1.00  0.00           C  
ATOM    410  OH  TYR A  36      47.959  20.401   9.198  1.00  0.00           O  
ATOM    411  HH  TYR A  36      48.257  20.518   8.308  1.00  0.00           H  
ATOM    412  CE2 TYR A  36      48.182  22.787   9.388  1.00  0.00           C  
ATOM    413  HE2 TYR A  36      48.818  22.826   8.516  1.00  0.00           H  
ATOM    414  CD2 TYR A  36      47.910  23.968  10.103  1.00  0.00           C  
ATOM    415  HD2 TYR A  36      48.331  24.903   9.766  1.00  0.00           H  
ATOM    416  C   TYR A  36      45.292  27.268  12.207  1.00  0.00           C  
ATOM    417  O   TYR A  36      44.482  27.270  13.136  1.00  0.00           O  
ATOM    418  N   GLY A  37      46.024  28.344  11.864  1.00  0.00           N  
ATOM    419  H   GLY A  37      46.688  28.254  11.102  1.00  0.00           H  
ATOM    420  CA  GLY A  37      46.029  29.596  12.609  1.00  0.00           C  
ATOM    421  HA2 GLY A  37      45.316  29.542  13.428  1.00  0.00           H  
ATOM    422  HA3 GLY A  37      47.013  29.726  13.058  1.00  0.00           H  
ATOM    423  C   GLY A  37      45.716  30.829  11.764  1.00  0.00           C  
ATOM    424  O   GLY A  37      46.207  30.966  10.644  1.00  0.00           O  
ATOM    425  N   MET A  38      44.946  31.755  12.359  1.00  0.00           N  
ATOM    426  H   MET A  38      44.618  31.546  13.291  1.00  0.00           H  
ATOM    427  CA  MET A  38      44.729  33.122  11.890  1.00  0.00           C  
ATOM    428  HA  MET A  38      44.832  33.189  10.809  1.00  0.00           H  
ATOM    429  CB  MET A  38      43.323  33.585  12.344  1.00  0.00           C  
ATOM    430  HB2 MET A  38      42.594  32.874  11.954  1.00  0.00           H  
ATOM    431  HB3 MET A  38      43.233  33.536  13.431  1.00  0.00           H  
ATOM    432  CG  MET A  38      42.943  35.000  11.861  1.00  0.00           C  
ATOM    433  HG2 MET A  38      43.600  35.733  12.327  1.00  0.00           H  
ATOM    434  HG3 MET A  38      43.110  35.087  10.791  1.00  0.00           H  
ATOM    435  SD  MET A  38      41.248  35.532  12.231  1.00  0.00           S  
ATOM    436  CE  MET A  38      40.296  34.568  11.028  1.00  0.00           C  
ATOM    437  HE1 MET A  38      39.229  34.683  11.218  1.00  0.00           H  
ATOM    438  HE2 MET A  38      40.500  34.915  10.016  1.00  0.00           H  
ATOM    439  HE3 MET A  38      40.537  33.508  11.087  1.00  0.00           H  
ATOM    440  C   MET A  38      45.779  34.010  12.562  1.00  0.00           C  
ATOM    441  O   MET A  38      45.990  33.906  13.770  1.00  0.00           O  
ATOM    442  N   VAL A  39      46.409  34.890  11.770  1.00  0.00           N  
ATOM    443  H   VAL A  39      46.153  34.925  10.791  1.00  0.00           H  
ATOM    444  CA  VAL A  39      47.466  35.799  12.200  1.00  0.00           C  
ATOM    445  HA  VAL A  39      47.651  35.652  13.261  1.00  0.00           H  
ATOM    446  CB  VAL A  39      48.793  35.489  11.458  1.00  0.00           C  
ATOM    447  HB  VAL A  39      48.681  35.754  10.405  1.00  0.00           H  
ATOM    448  CG1 VAL A  39      49.969  36.300  12.031  1.00  0.00           C  
ATOM    449 HG11 VAL A  39      50.893  36.085  11.497  1.00  0.00           H  
ATOM    450 HG12 VAL A  39      49.798  37.368  11.953  1.00  0.00           H  
ATOM    451 HG13 VAL A  39      50.136  36.068  13.083  1.00  0.00           H  
ATOM    452  CG2 VAL A  39      49.151  33.995  11.525  1.00  0.00           C  
ATOM    453 HG21 VAL A  39      50.153  33.802  11.148  1.00  0.00           H  
ATOM    454 HG22 VAL A  39      49.128  33.647  12.552  1.00  0.00           H  
ATOM    455 HG23 VAL A  39      48.457  33.381  10.951  1.00  0.00           H  
ATOM    456  C   VAL A  39      46.983  37.242  12.008  1.00  0.00           C  
ATOM    457  O   VAL A  39      46.437  37.595  10.961  1.00  0.00           O  
ATOM    458  N   CYS A  40      47.185  38.061  13.050  1.00  0.00           N  
ATOM    459  H   CYS A  40      47.637  37.670  13.868  1.00  0.00           H  
ATOM    460  CA  CYS A  40      46.811  39.469  13.142  1.00  0.00           C  
ATOM    461  HA  CYS A  40      46.574  39.853  12.148  1.00  0.00           H  
ATOM    462  CB  CYS A  40      45.580  39.636  14.059  1.00  0.00           C  
ATOM    463  HB2 CYS A  40      45.765  39.198  15.041  1.00  0.00           H  
ATOM    464  HB3 CYS A  40      45.361  40.694  14.218  1.00  0.00           H  
ATOM    465  SG  CYS A  40      44.100  38.869  13.345  1.00  0.00           S  
ATOM    466  HG  CYS A  40      44.613  37.638  13.260  1.00  0.00           H  
ATOM    467  C   CYS A  40      47.993  40.279  13.685  1.00  0.00           C  
ATOM    468  O   CYS A  40      48.709  39.810  14.566  1.00  0.00           O  
ATOM    469  N   SER A  41      48.149  41.522  13.207  1.00  0.00           N  
ATOM    470  H   SER A  41      47.498  41.829  12.496  1.00  0.00           H  
ATOM    471  CA  SER A  41      48.986  42.554  13.818  1.00  0.00           C  
ATOM    472  HA  SER A  41      49.909  42.099  14.178  1.00  0.00           H  
ATOM    473  CB  SER A  41      49.343  43.621  12.755  1.00  0.00           C  
ATOM    474  HB2 SER A  41      49.806  43.164  11.882  1.00  0.00           H  
ATOM    475  HB3 SER A  41      50.084  44.307  13.166  1.00  0.00           H  
ATOM    476  OG  SER A  41      48.238  44.390  12.320  1.00  0.00           O  
ATOM    477  HG  SER A  41      47.623  43.813  11.889  1.00  0.00           H  
ATOM    478  C   SER A  41      48.209  43.189  14.988  1.00  0.00           C  
ATOM    479  O   SER A  41      46.985  43.307  14.926  1.00  0.00           O  
ATOM    480  N   ALA A  42      48.922  43.580  16.052  1.00  0.00           N  
ATOM    481  H   ALA A  42      49.922  43.419  16.039  1.00  0.00           H  
ATOM    482  CA  ALA A  42      48.368  44.087  17.305  1.00  0.00           C  
ATOM    483  HA  ALA A  42      47.460  44.656  17.093  1.00  0.00           H  
ATOM    484  CB  ALA A  42      48.014  42.899  18.210  1.00  0.00           C  
ATOM    485  HB1 ALA A  42      47.484  43.234  19.102  1.00  0.00           H  
ATOM    486  HB2 ALA A  42      47.387  42.176  17.691  1.00  0.00           H  
ATOM    487  HB3 ALA A  42      48.911  42.370  18.533  1.00  0.00           H  
ATOM    488  C   ALA A  42      49.372  45.019  17.980  1.00  0.00           C  
ATOM    489  O   ALA A  42      50.536  44.650  18.108  1.00  0.00           O  
ATOM    490  N   TYR A  43      48.925  46.191  18.456  1.00  0.00           N  
ATOM    491  H   TYR A  43      47.940  46.405  18.370  1.00  0.00           H  
ATOM    492  CA  TYR A  43      49.749  47.143  19.200  1.00  0.00           C  
ATOM    493  HA  TYR A  43      50.728  47.238  18.734  1.00  0.00           H  
ATOM    494  CB  TYR A  43      49.062  48.526  19.181  1.00  0.00           C  
ATOM    495  HB2 TYR A  43      48.877  48.824  18.149  1.00  0.00           H  
ATOM    496  HB3 TYR A  43      48.079  48.481  19.651  1.00  0.00           H  
ATOM    497  CG  TYR A  43      49.866  49.633  19.843  1.00  0.00           C  
ATOM    498  CD1 TYR A  43      50.965  50.202  19.168  1.00  0.00           C  
ATOM    499  HD1 TYR A  43      51.237  49.855  18.182  1.00  0.00           H  
ATOM    500  CE1 TYR A  43      51.715  51.225  19.778  1.00  0.00           C  
ATOM    501  HE1 TYR A  43      52.555  51.658  19.253  1.00  0.00           H  
ATOM    502  CZ  TYR A  43      51.373  51.679  21.066  1.00  0.00           C  
ATOM    503  OH  TYR A  43      52.094  52.678  21.651  1.00  0.00           O  
ATOM    504  HH  TYR A  43      52.794  52.997  21.102  1.00  0.00           H  
ATOM    505  CE2 TYR A  43      50.285  51.103  21.750  1.00  0.00           C  
ATOM    506  HE2 TYR A  43      50.024  51.443  22.741  1.00  0.00           H  
ATOM    507  CD2 TYR A  43      49.530  50.083  21.138  1.00  0.00           C  
ATOM    508  HD2 TYR A  43      48.698  49.644  21.669  1.00  0.00           H  
ATOM    509  C   TYR A  43      49.903  46.672  20.653  1.00  0.00           C  
ATOM    510  O   TYR A  43      48.916  46.591  21.386  1.00  0.00           O  
ATOM    511  N   ASP A  44      51.154  46.413  21.066  1.00  0.00           N  
ATOM    512  H   ASP A  44      51.910  46.510  20.400  1.00  0.00           H  
ATOM    513  CA  ASP A  44      51.536  46.131  22.446  1.00  0.00           C  
ATOM    514  HA  ASP A  44      50.790  45.477  22.901  1.00  0.00           H  
ATOM    515  CB  ASP A  44      52.922  45.431  22.457  1.00  0.00           C  
ATOM    516  HB2 ASP A  44      52.899  44.566  21.795  1.00  0.00           H  
ATOM    517  HB3 ASP A  44      53.684  46.094  22.046  1.00  0.00           H  
ATOM    518  CG  ASP A  44      53.409  44.963  23.838  1.00  0.00           C  
ATOM    519  OD1 ASP A  44      52.603  44.971  24.794  1.00  0.00           O  
ATOM    520  OD2 ASP A  44      54.596  44.579  23.926  1.00  0.00           O  
ATOM    521  C   ASP A  44      51.620  47.467  23.201  1.00  0.00           C  
ATOM    522  O   ASP A  44      52.396  48.347  22.829  1.00  0.00           O  
ATOM    523  N   ASN A  45      50.820  47.598  24.267  1.00  0.00           N  
ATOM    524  H   ASN A  45      50.205  46.826  24.491  1.00  0.00           H  
ATOM    525  CA  ASN A  45      50.757  48.775  25.134  1.00  0.00           C  
ATOM    526  HA  ASN A  45      50.882  49.678  24.532  1.00  0.00           H  
ATOM    527  CB  ASN A  45      49.374  48.812  25.829  1.00  0.00           C  
ATOM    528  HB2 ASN A  45      49.162  47.861  26.321  1.00  0.00           H  
ATOM    529  HB3 ASN A  45      49.359  49.567  26.616  1.00  0.00           H  
ATOM    530  CG  ASN A  45      48.244  49.169  24.857  1.00  0.00           C  
ATOM    531  OD1 ASN A  45      48.116  50.323  24.456  1.00  0.00           O  
ATOM    532  ND2 ASN A  45      47.431  48.187  24.467  1.00  0.00           N  
ATOM    533 HD21 ASN A  45      46.678  48.379  23.817  1.00  0.00           H  
ATOM    534 HD22 ASN A  45      47.584  47.242  24.796  1.00  0.00           H  
ATOM    535  C   ASN A  45      51.864  48.791  26.207  1.00  0.00           C  
ATOM    536  O   ASN A  45      51.983  49.792  26.913  1.00  0.00           O  
ATOM    537  N   VAL A  46      52.692  47.735  26.316  1.00  0.00           N  
ATOM    538  H   VAL A  46      52.533  46.937  25.713  1.00  0.00           H  
ATOM    539  CA  VAL A  46      53.865  47.683  27.194  1.00  0.00           C  
ATOM    540  HA  VAL A  46      53.686  48.276  28.094  1.00  0.00           H  
ATOM    541  CB  VAL A  46      54.143  46.212  27.626  1.00  0.00           C  
ATOM    542  HB  VAL A  46      54.229  45.593  26.733  1.00  0.00           H  
ATOM    543  CG1 VAL A  46      55.456  46.033  28.417  1.00  0.00           C  
ATOM    544 HG11 VAL A  46      55.574  45.000  28.748  1.00  0.00           H  
ATOM    545 HG12 VAL A  46      56.336  46.269  27.818  1.00  0.00           H  
ATOM    546 HG13 VAL A  46      55.474  46.668  29.303  1.00  0.00           H  
ATOM    547  CG2 VAL A  46      52.977  45.655  28.461  1.00  0.00           C  
ATOM    548 HG21 VAL A  46      53.142  44.610  28.722  1.00  0.00           H  
ATOM    549 HG22 VAL A  46      52.857  46.213  29.391  1.00  0.00           H  
ATOM    550 HG23 VAL A  46      52.033  45.711  27.923  1.00  0.00           H  
ATOM    551  C   VAL A  46      55.069  48.288  26.449  1.00  0.00           C  
ATOM    552  O   VAL A  46      55.579  49.325  26.873  1.00  0.00           O  
ATOM    553  N   ASN A  47      55.518  47.652  25.352  1.00  0.00           N  
ATOM    554  H   ASN A  47      55.042  46.809  25.058  1.00  0.00           H  
ATOM    555  CA  ASN A  47      56.730  48.029  24.612  1.00  0.00           C  
ATOM    556  HA  ASN A  47      57.470  48.437  25.304  1.00  0.00           H  
ATOM    557  CB  ASN A  47      57.321  46.777  23.925  1.00  0.00           C  
ATOM    558  HB2 ASN A  47      56.571  46.297  23.295  1.00  0.00           H  
ATOM    559  HB3 ASN A  47      58.141  47.053  23.260  1.00  0.00           H  
ATOM    560  CG  ASN A  47      57.890  45.772  24.932  1.00  0.00           C  
ATOM    561  OD1 ASN A  47      58.850  46.070  25.637  1.00  0.00           O  
ATOM    562  ND2 ASN A  47      57.288  44.586  25.017  1.00  0.00           N  
ATOM    563 HD21 ASN A  47      57.637  43.895  25.664  1.00  0.00           H  
ATOM    564 HD22 ASN A  47      56.469  44.401  24.447  1.00  0.00           H  
ATOM    565  C   ASN A  47      56.485  49.102  23.533  1.00  0.00           C  
ATOM    566  O   ASN A  47      57.455  49.629  22.991  1.00  0.00           O  
ATOM    567  N   LYS A  48      55.218  49.446  23.240  1.00  0.00           N  
ATOM    568  H   LYS A  48      54.481  48.938  23.710  1.00  0.00           H  
ATOM    569  CA  LYS A  48      54.787  50.577  22.407  1.00  0.00           C  
ATOM    570  HA  LYS A  48      53.705  50.611  22.520  1.00  0.00           H  
ATOM    571  CB  LYS A  48      55.333  51.939  22.916  1.00  0.00           C  
ATOM    572  HB2 LYS A  48      54.880  52.746  22.339  1.00  0.00           H  
ATOM    573  HB3 LYS A  48      56.402  52.007  22.712  1.00  0.00           H  
ATOM    574  CG  LYS A  48      55.102  52.229  24.413  1.00  0.00           C  
ATOM    575  HG2 LYS A  48      55.635  51.500  25.024  1.00  0.00           H  
ATOM    576  HG3 LYS A  48      55.558  53.192  24.644  1.00  0.00           H  
ATOM    577  CD  LYS A  48      53.623  52.268  24.831  1.00  0.00           C  
ATOM    578  HD2 LYS A  48      53.082  52.960  24.187  1.00  0.00           H  
ATOM    579  HD3 LYS A  48      53.173  51.285  24.685  1.00  0.00           H  
ATOM    580  CE  LYS A  48      53.450  52.695  26.294  1.00  0.00           C  
ATOM    581  HE2 LYS A  48      53.984  52.011  26.956  1.00  0.00           H  
ATOM    582  HE3 LYS A  48      53.868  53.689  26.450  1.00  0.00           H  
ATOM    583  NZ  LYS A  48      52.030  52.713  26.682  1.00  0.00           N  
ATOM    584  HZ1 LYS A  48      51.667  51.768  26.632  1.00  0.00           H  
ATOM    585  HZ2 LYS A  48      51.942  53.050  27.630  1.00  0.00           H  
ATOM    586  HZ3 LYS A  48      51.509  53.312  26.058  1.00  0.00           H  
ATOM    587  C   LYS A  48      55.004  50.337  20.899  1.00  0.00           C  
ATOM    588  O   LYS A  48      55.288  51.278  20.157  1.00  0.00           O  
ATOM    589  N   VAL A  49      54.886  49.075  20.457  1.00  0.00           N  
ATOM    590  H   VAL A  49      54.611  48.371  21.127  1.00  0.00           H  
ATOM    591  CA  VAL A  49      55.200  48.597  19.110  1.00  0.00           C  
ATOM    592  HA  VAL A  49      55.097  49.439  18.422  1.00  0.00           H  
ATOM    593  CB  VAL A  49      56.679  48.119  19.054  1.00  0.00           C  
ATOM    594  HB  VAL A  49      57.293  48.942  19.425  1.00  0.00           H  
ATOM    595  CG1 VAL A  49      56.960  46.906  19.963  1.00  0.00           C  
ATOM    596 HG11 VAL A  49      58.022  46.660  19.968  1.00  0.00           H  
ATOM    597 HG12 VAL A  49      56.670  47.103  20.994  1.00  0.00           H  
ATOM    598 HG13 VAL A  49      56.421  46.018  19.631  1.00  0.00           H  
ATOM    599  CG2 VAL A  49      57.164  47.836  17.621  1.00  0.00           C  
ATOM    600 HG21 VAL A  49      58.236  47.640  17.604  1.00  0.00           H  
ATOM    601 HG22 VAL A  49      56.669  46.965  17.189  1.00  0.00           H  
ATOM    602 HG23 VAL A  49      56.978  48.687  16.965  1.00  0.00           H  
ATOM    603  C   VAL A  49      54.163  47.559  18.661  1.00  0.00           C  
ATOM    604  O   VAL A  49      53.610  46.838  19.492  1.00  0.00           O  
ATOM    605  N   ARG A  50      53.917  47.465  17.344  1.00  0.00           N  
ATOM    606  H   ARG A  50      54.421  48.067  16.709  1.00  0.00           H  
ATOM    607  CA  ARG A  50      53.034  46.458  16.763  1.00  0.00           C  
ATOM    608  HA  ARG A  50      52.194  46.299  17.431  1.00  0.00           H  
ATOM    609  CB  ARG A  50      52.483  46.941  15.409  1.00  0.00           C  
ATOM    610  HB2 ARG A  50      53.294  47.188  14.723  1.00  0.00           H  
ATOM    611  HB3 ARG A  50      51.928  46.121  14.954  1.00  0.00           H  
ATOM    612  CG  ARG A  50      51.522  48.135  15.549  1.00  0.00           C  
ATOM    613  HG2 ARG A  50      50.814  47.940  16.355  1.00  0.00           H  
ATOM    614  HG3 ARG A  50      52.080  49.022  15.850  1.00  0.00           H  
ATOM    615  CD  ARG A  50      50.738  48.436  14.263  1.00  0.00           C  
ATOM    616  HD2 ARG A  50      51.408  48.437  13.403  1.00  0.00           H  
ATOM    617  HD3 ARG A  50      50.300  49.432  14.311  1.00  0.00           H  
ATOM    618  NE  ARG A  50      49.667  47.450  14.039  1.00  0.00           N  
ATOM    619  HE  ARG A  50      49.897  46.684  13.422  1.00  0.00           H  
ATOM    620  CZ  ARG A  50      48.435  47.479  14.576  1.00  0.00           C  
ATOM    621  NH1 ARG A  50      48.054  48.449  15.418  1.00  0.00           N  
ATOM    622 HH11 ARG A  50      47.109  48.472  15.779  1.00  0.00           H  
ATOM    623 HH12 ARG A  50      48.690  49.197  15.652  1.00  0.00           H  
ATOM    624  NH2 ARG A  50      47.563  46.514  14.267  1.00  0.00           N  
ATOM    625 HH21 ARG A  50      46.648  46.506  14.704  1.00  0.00           H  
ATOM    626 HH22 ARG A  50      47.810  45.775  13.618  1.00  0.00           H  
ATOM    627  C   ARG A  50      53.788  45.131  16.577  1.00  0.00           C  
ATOM    628  O   ARG A  50      54.847  45.086  15.953  1.00  0.00           O  
ATOM    629  N   VAL A  51      53.203  44.065  17.139  1.00  0.00           N  
ATOM    630  H   VAL A  51      52.326  44.226  17.618  1.00  0.00           H  
ATOM    631  CA  VAL A  51      53.649  42.674  17.113  1.00  0.00           C  
ATOM    632  HA  VAL A  51      54.627  42.593  16.637  1.00  0.00           H  
ATOM    633  CB  VAL A  51      53.750  42.144  18.572  1.00  0.00           C  
ATOM    634  HB  VAL A  51      53.988  41.082  18.517  1.00  0.00           H  
ATOM    635  CG1 VAL A  51      54.907  42.807  19.338  1.00  0.00           C  
ATOM    636 HG11 VAL A  51      55.032  42.358  20.324  1.00  0.00           H  
ATOM    637 HG12 VAL A  51      55.851  42.689  18.803  1.00  0.00           H  
ATOM    638 HG13 VAL A  51      54.735  43.875  19.481  1.00  0.00           H  
ATOM    639  CG2 VAL A  51      52.446  42.248  19.388  1.00  0.00           C  
ATOM    640 HG21 VAL A  51      52.562  41.736  20.340  1.00  0.00           H  
ATOM    641 HG22 VAL A  51      52.188  43.284  19.609  1.00  0.00           H  
ATOM    642 HG23 VAL A  51      51.597  41.786  18.886  1.00  0.00           H  
ATOM    643  C   VAL A  51      52.643  41.838  16.302  1.00  0.00           C  
ATOM    644  O   VAL A  51      51.473  42.203  16.195  1.00  0.00           O  
ATOM    645  N   ALA A  52      53.092  40.696  15.761  1.00  0.00           N  
ATOM    646  H   ALA A  52      54.059  40.444  15.913  1.00  0.00           H  
ATOM    647  CA  ALA A  52      52.234  39.685  15.144  1.00  0.00           C  
ATOM    648  HA  ALA A  52      51.377  40.142  14.647  1.00  0.00           H  
ATOM    649  CB  ALA A  52      53.062  38.900  14.121  1.00  0.00           C  
ATOM    650  HB1 ALA A  52      52.499  38.064  13.703  1.00  0.00           H  
ATOM    651  HB2 ALA A  52      53.333  39.544  13.287  1.00  0.00           H  
ATOM    652  HB3 ALA A  52      53.983  38.503  14.553  1.00  0.00           H  
ATOM    653  C   ALA A  52      51.773  38.694  16.221  1.00  0.00           C  
ATOM    654  O   ALA A  52      52.549  38.349  17.109  1.00  0.00           O  
ATOM    655  N   ILE A  53      50.516  38.237  16.135  1.00  0.00           N  
ATOM    656  H   ILE A  53      49.927  38.600  15.395  1.00  0.00           H  
ATOM    657  CA  ILE A  53      49.901  37.262  17.035  1.00  0.00           C  
ATOM    658  HA  ILE A  53      50.690  36.738  17.572  1.00  0.00           H  
ATOM    659  CB  ILE A  53      48.985  37.940  18.099  1.00  0.00           C  
ATOM    660  HB  ILE A  53      48.130  38.375  17.578  1.00  0.00           H  
ATOM    661  CG2 ILE A  53      48.435  36.888  19.088  1.00  0.00           C  
ATOM    662 HG21 ILE A  53      47.734  37.329  19.790  1.00  0.00           H  
ATOM    663 HG22 ILE A  53      47.890  36.088  18.586  1.00  0.00           H  
ATOM    664 HG23 ILE A  53      49.241  36.427  19.662  1.00  0.00           H  
ATOM    665  CG1 ILE A  53      49.687  39.099  18.846  1.00  0.00           C  
ATOM    666 HG12 ILE A  53      50.609  38.738  19.297  1.00  0.00           H  
ATOM    667 HG13 ILE A  53      49.982  39.867  18.131  1.00  0.00           H  
ATOM    668  CD1 ILE A  53      48.835  39.795  19.916  1.00  0.00           C  
ATOM    669 HD11 ILE A  53      49.354  40.679  20.284  1.00  0.00           H  
ATOM    670 HD12 ILE A  53      47.873  40.116  19.515  1.00  0.00           H  
ATOM    671 HD13 ILE A  53      48.650  39.153  20.777  1.00  0.00           H  
ATOM    672  C   ILE A  53      49.157  36.227  16.186  1.00  0.00           C  
ATOM    673  O   ILE A  53      48.203  36.592  15.498  1.00  0.00           O  
ATOM    674  N   LYS A  54      49.558  34.948  16.276  1.00  0.00           N  
ATOM    675  H   LYS A  54      50.348  34.732  16.870  1.00  0.00           H  
ATOM    676  CA  LYS A  54      48.842  33.821  15.684  1.00  0.00           C  
ATOM    677  HA  LYS A  54      48.221  34.228  14.886  1.00  0.00           H  
ATOM    678  CB  LYS A  54      49.813  32.789  15.117  1.00  0.00           C  
ATOM    679  HB2 LYS A  54      50.354  33.224  14.276  1.00  0.00           H  
ATOM    680  HB3 LYS A  54      50.521  32.494  15.892  1.00  0.00           H  
ATOM    681  CG  LYS A  54      49.035  31.567  14.645  1.00  0.00           C  
ATOM    682  HG2 LYS A  54      48.543  31.097  15.497  1.00  0.00           H  
ATOM    683  HG3 LYS A  54      48.286  31.870  13.915  1.00  0.00           H  
ATOM    684  CD  LYS A  54      49.996  30.571  14.002  1.00  0.00           C  
ATOM    685  HD2 LYS A  54      50.900  30.496  14.607  1.00  0.00           H  
ATOM    686  HD3 LYS A  54      49.518  29.594  13.939  1.00  0.00           H  
ATOM    687  CE  LYS A  54      50.361  31.050  12.600  1.00  0.00           C  
ATOM    688  HE2 LYS A  54      50.612  32.111  12.633  1.00  0.00           H  
ATOM    689  HE3 LYS A  54      51.216  30.485  12.234  1.00  0.00           H  
ATOM    690  NZ  LYS A  54      49.216  30.846  11.699  1.00  0.00           N  
ATOM    691  HZ1 LYS A  54      49.457  31.164  10.773  1.00  0.00           H  
ATOM    692  HZ2 LYS A  54      48.983  29.864  11.670  1.00  0.00           H  
ATOM    693  HZ3 LYS A  54      48.423  31.370  12.040  1.00  0.00           H  
ATOM    694  C   LYS A  54      47.982  33.153  16.766  1.00  0.00           C  
ATOM    695  O   LYS A  54      48.516  32.597  17.725  1.00  0.00           O  
ATOM    696  N   LYS A  55      46.657  33.150  16.557  1.00  0.00           N  
ATOM    697  H   LYS A  55      46.314  33.602  15.718  1.00  0.00           H  
ATOM    698  CA  LYS A  55      45.698  32.338  17.299  1.00  0.00           C  
ATOM    699  HA  LYS A  55      45.992  32.249  18.344  1.00  0.00           H  
ATOM    700  CB  LYS A  55      44.303  33.000  17.204  1.00  0.00           C  
ATOM    701  HB2 LYS A  55      44.370  34.018  17.585  1.00  0.00           H  
ATOM    702  HB3 LYS A  55      44.002  33.095  16.159  1.00  0.00           H  
ATOM    703  CG  LYS A  55      43.202  32.257  17.989  1.00  0.00           C  
ATOM    704  HG2 LYS A  55      43.160  31.209  17.692  1.00  0.00           H  
ATOM    705  HG3 LYS A  55      43.456  32.253  19.049  1.00  0.00           H  
ATOM    706  CD  LYS A  55      41.800  32.846  17.786  1.00  0.00           C  
ATOM    707  HD2 LYS A  55      41.792  33.904  18.050  1.00  0.00           H  
ATOM    708  HD3 LYS A  55      41.536  32.788  16.730  1.00  0.00           H  
ATOM    709  CE  LYS A  55      40.764  32.091  18.627  1.00  0.00           C  
ATOM    710  HE2 LYS A  55      40.795  31.024  18.407  1.00  0.00           H  
ATOM    711  HE3 LYS A  55      40.997  32.213  19.682  1.00  0.00           H  
ATOM    712  NZ  LYS A  55      39.397  32.575  18.395  1.00  0.00           N  
ATOM    713  HZ1 LYS A  55      39.352  33.565  18.606  1.00  0.00           H  
ATOM    714  HZ2 LYS A  55      39.146  32.415  17.428  1.00  0.00           H  
ATOM    715  HZ3 LYS A  55      38.762  32.071  18.999  1.00  0.00           H  
ATOM    716  C   LYS A  55      45.613  30.965  16.616  1.00  0.00           C  
ATOM    717  O   LYS A  55      45.398  30.899  15.408  1.00  0.00           O  
ATOM    718  N   ILE A  56      45.698  29.891  17.412  1.00  0.00           N  
ATOM    719  H   ILE A  56      45.898  30.053  18.390  1.00  0.00           H  
ATOM    720  CA  ILE A  56      45.365  28.513  17.049  1.00  0.00           C  
ATOM    721  HA  ILE A  56      44.856  28.510  16.082  1.00  0.00           H  
ATOM    722  CB  ILE A  56      46.629  27.611  16.925  1.00  0.00           C  
ATOM    723  HB  ILE A  56      46.250  26.592  16.827  1.00  0.00           H  
ATOM    724  CG2 ILE A  56      47.408  27.860  15.622  1.00  0.00           C  
ATOM    725 HG21 ILE A  56      48.267  27.194  15.539  1.00  0.00           H  
ATOM    726 HG22 ILE A  56      46.777  27.682  14.753  1.00  0.00           H  
ATOM    727 HG23 ILE A  56      47.771  28.884  15.558  1.00  0.00           H  
ATOM    728  CG1 ILE A  56      47.544  27.577  18.177  1.00  0.00           C  
ATOM    729 HG12 ILE A  56      46.944  27.641  19.084  1.00  0.00           H  
ATOM    730 HG13 ILE A  56      48.027  26.601  18.224  1.00  0.00           H  
ATOM    731  CD1 ILE A  56      48.657  28.636  18.226  1.00  0.00           C  
ATOM    732 HD11 ILE A  56      49.171  28.596  19.186  1.00  0.00           H  
ATOM    733 HD12 ILE A  56      49.402  28.464  17.450  1.00  0.00           H  
ATOM    734 HD13 ILE A  56      48.276  29.648  18.098  1.00  0.00           H  
ATOM    735  C   ILE A  56      44.338  27.975  18.061  1.00  0.00           C  
ATOM    736  O   ILE A  56      44.295  28.430  19.205  1.00  0.00           O  
ATOM    737  N   SER A  57      43.531  26.990  17.635  1.00  0.00           N  
ATOM    738  H   SER A  57      43.635  26.678  16.679  1.00  0.00           H  
ATOM    739  CA  SER A  57      42.483  26.334  18.424  1.00  0.00           C  
ATOM    740  HA  SER A  57      42.586  26.578  19.482  1.00  0.00           H  
ATOM    741  CB  SER A  57      41.104  26.850  17.952  1.00  0.00           C  
ATOM    742  HB2 SER A  57      40.302  26.323  18.469  1.00  0.00           H  
ATOM    743  HB3 SER A  57      40.969  26.673  16.884  1.00  0.00           H  
ATOM    744  OG  SER A  57      40.946  28.233  18.199  1.00  0.00           O  
ATOM    745  HG  SER A  57      40.898  28.385  19.137  1.00  0.00           H  
ATOM    746  C   SER A  57      42.639  24.804  18.285  1.00  0.00           C  
ATOM    747  O   SER A  57      41.849  24.181  17.573  1.00  0.00           O  
ATOM    748  N   PRO A  58      43.684  24.186  18.881  1.00  0.00           N  
ATOM    749  CD  PRO A  58      44.641  24.815  19.799  1.00  0.00           C  
ATOM    750  HD2 PRO A  58      44.155  25.205  20.695  1.00  0.00           H  
ATOM    751  HD3 PRO A  58      45.155  25.636  19.305  1.00  0.00           H  
ATOM    752  CG  PRO A  58      45.666  23.736  20.129  1.00  0.00           C  
ATOM    753  HG2 PRO A  58      45.363  23.186  21.019  1.00  0.00           H  
ATOM    754  HG3 PRO A  58      46.658  24.141  20.314  1.00  0.00           H  
ATOM    755  CB  PRO A  58      45.601  22.820  18.919  1.00  0.00           C  
ATOM    756  HB2 PRO A  58      46.003  21.830  19.135  1.00  0.00           H  
ATOM    757  HB3 PRO A  58      46.190  23.241  18.104  1.00  0.00           H  
ATOM    758  CA  PRO A  58      44.116  22.824  18.526  1.00  0.00           C  
ATOM    759  HA  PRO A  58      44.019  22.660  17.454  1.00  0.00           H  
ATOM    760  C   PRO A  58      43.421  21.662  19.264  1.00  0.00           C  
ATOM    761  O   PRO A  58      43.525  20.529  18.801  1.00  0.00           O  
ATOM    762  N   PHE A  59      42.796  21.907  20.427  1.00  0.00           N  
ATOM    763  H   PHE A  59      42.722  22.872  20.715  1.00  0.00           H  
ATOM    764  CA  PHE A  59      42.595  20.905  21.486  1.00  0.00           C  
ATOM    765  HA  PHE A  59      43.532  20.376  21.617  1.00  0.00           H  
ATOM    766  CB  PHE A  59      42.299  21.642  22.804  1.00  0.00           C  
ATOM    767  HB2 PHE A  59      41.384  22.229  22.711  1.00  0.00           H  
ATOM    768  HB3 PHE A  59      42.125  20.932  23.613  1.00  0.00           H  
ATOM    769  CG  PHE A  59      43.449  22.539  23.226  1.00  0.00           C  
ATOM    770  CD1 PHE A  59      44.702  21.983  23.565  1.00  0.00           C  
ATOM    771  HD1 PHE A  59      44.841  20.912  23.565  1.00  0.00           H  
ATOM    772  CE1 PHE A  59      45.781  22.824  23.896  1.00  0.00           C  
ATOM    773  HE1 PHE A  59      46.736  22.400  24.164  1.00  0.00           H  
ATOM    774  CZ  PHE A  59      45.611  24.220  23.896  1.00  0.00           C  
ATOM    775  HZ  PHE A  59      46.435  24.860  24.168  1.00  0.00           H  
ATOM    776  CE2 PHE A  59      44.363  24.778  23.558  1.00  0.00           C  
ATOM    777  HE2 PHE A  59      44.232  25.850  23.551  1.00  0.00           H  
ATOM    778  CD2 PHE A  59      43.286  23.936  23.226  1.00  0.00           C  
ATOM    779  HD2 PHE A  59      42.335  24.361  22.952  1.00  0.00           H  
ATOM    780  C   PHE A  59      41.553  19.799  21.235  1.00  0.00           C  
ATOM    781  O   PHE A  59      41.463  18.877  22.045  1.00  0.00           O  
ATOM    782  N   GLU A  60      40.816  19.844  20.114  1.00  0.00           N  
ATOM    783  H   GLU A  60      40.942  20.630  19.493  1.00  0.00           H  
ATOM    784  CA  GLU A  60      39.892  18.789  19.685  1.00  0.00           C  
ATOM    785  HA  GLU A  60      39.553  18.200  20.538  1.00  0.00           H  
ATOM    786  CB  GLU A  60      38.666  19.455  19.029  1.00  0.00           C  
ATOM    787  HB2 GLU A  60      38.971  20.057  18.171  1.00  0.00           H  
ATOM    788  HB3 GLU A  60      38.002  18.682  18.636  1.00  0.00           H  
ATOM    789  CG  GLU A  60      37.878  20.331  20.026  1.00  0.00           C  
ATOM    790  HG2 GLU A  60      37.815  19.823  20.989  1.00  0.00           H  
ATOM    791  HG3 GLU A  60      38.399  21.271  20.204  1.00  0.00           H  
ATOM    792  CD  GLU A  60      36.456  20.636  19.557  1.00  0.00           C  
ATOM    793  OE1 GLU A  60      36.305  21.000  18.371  1.00  0.00           O  
ATOM    794  OE2 GLU A  60      35.542  20.505  20.402  1.00  0.00           O  
ATOM    795  C   GLU A  60      40.539  17.815  18.676  1.00  0.00           C  
ATOM    796  O   GLU A  60      39.897  16.835  18.301  1.00  0.00           O  
ATOM    797  N   HID A  61      41.799  18.052  18.263  1.00  0.00           N  
ATOM    798  H   HID A  61      42.274  18.864  18.635  1.00  0.00           H  
ATOM    799  CA  HID A  61      42.559  17.239  17.311  1.00  0.00           C  
ATOM    800  HA  HID A  61      42.061  16.278  17.171  1.00  0.00           H  
ATOM    801  CB  HID A  61      42.635  17.934  15.935  1.00  0.00           C  
ATOM    802  HB2 HID A  61      43.201  17.309  15.243  1.00  0.00           H  
ATOM    803  HB3 HID A  61      43.195  18.861  16.031  1.00  0.00           H  
ATOM    804  CG  HID A  61      41.319  18.275  15.277  1.00  0.00           C  
ATOM    805  ND1 HID A  61      40.563  19.381  15.632  1.00  0.00           N  
ATOM    806  HD1 HID A  61      40.795  20.065  16.337  1.00  0.00           H  
ATOM    807  CE1 HID A  61      39.468  19.373  14.869  1.00  0.00           C  
ATOM    808  HE1 HID A  61      38.692  20.122  14.933  1.00  0.00           H  
ATOM    809  NE2 HID A  61      39.429  18.351  14.021  1.00  0.00           N  
ATOM    810  CD2 HID A  61      40.608  17.648  14.278  1.00  0.00           C  
ATOM    811  HD2 HID A  61      40.850  16.751  13.728  1.00  0.00           H  
ATOM    812  C   HID A  61      43.958  16.956  17.873  1.00  0.00           C  
ATOM    813  O   HID A  61      44.658  17.879  18.287  1.00  0.00           O  
ATOM    814  N   GLN A  62      44.377  15.679  17.854  1.00  0.00           N  
ATOM    815  H   GLN A  62      43.748  14.980  17.487  1.00  0.00           H  
ATOM    816  CA  GLN A  62      45.679  15.207  18.336  1.00  0.00           C  
ATOM    817  HA  GLN A  62      45.826  15.586  19.348  1.00  0.00           H  
ATOM    818  CB  GLN A  62      45.638  13.658  18.377  1.00  0.00           C  
ATOM    819  HB2 GLN A  62      44.715  13.366  18.881  1.00  0.00           H  
ATOM    820  HB3 GLN A  62      45.543  13.253  17.368  1.00  0.00           H  
ATOM    821  CG  GLN A  62      46.791  12.955  19.136  1.00  0.00           C  
ATOM    822  HG2 GLN A  62      47.022  13.503  20.050  1.00  0.00           H  
ATOM    823  HG3 GLN A  62      46.441  11.975  19.462  1.00  0.00           H  
ATOM    824  CD  GLN A  62      48.080  12.710  18.340  1.00  0.00           C  
ATOM    825  OE1 GLN A  62      48.125  12.853  17.120  1.00  0.00           O  
ATOM    826  NE2 GLN A  62      49.146  12.330  19.042  1.00  0.00           N  
ATOM    827 HE21 GLN A  62      50.019  12.126  18.577  1.00  0.00           H  
ATOM    828 HE22 GLN A  62      49.068  12.194  20.043  1.00  0.00           H  
ATOM    829  C   GLN A  62      46.839  15.723  17.464  1.00  0.00           C  
ATOM    830  O   GLN A  62      47.882  16.087  18.002  1.00  0.00           O  
ATOM    831  N   THR A  63      46.646  15.792  16.136  1.00  0.00           N  
ATOM    832  H   THR A  63      45.757  15.489  15.764  1.00  0.00           H  
ATOM    833  CA  THR A  63      47.631  16.266  15.161  1.00  0.00           C  
ATOM    834  HA  THR A  63      48.588  15.787  15.379  1.00  0.00           H  
ATOM    835  CB  THR A  63      47.181  15.847  13.739  1.00  0.00           C  
ATOM    836  HB  THR A  63      47.905  16.243  13.023  1.00  0.00           H  
ATOM    837  CG2 THR A  63      47.123  14.325  13.539  1.00  0.00           C  
ATOM    838 HG21 THR A  63      46.883  14.075  12.505  1.00  0.00           H  
ATOM    839 HG22 THR A  63      48.082  13.863  13.774  1.00  0.00           H  
ATOM    840 HG23 THR A  63      46.368  13.862  14.174  1.00  0.00           H  
ATOM    841  OG1 THR A  63      45.929  16.415  13.396  1.00  0.00           O  
ATOM    842  HG1 THR A  63      45.856  16.429  12.449  1.00  0.00           H  
ATOM    843  C   THR A  63      47.846  17.793  15.223  1.00  0.00           C  
ATOM    844  O   THR A  63      48.944  18.253  14.918  1.00  0.00           O  
ATOM    845  N   TYR A  64      46.836  18.569  15.657  1.00  0.00           N  
ATOM    846  H   TYR A  64      45.957  18.129  15.886  1.00  0.00           H  
ATOM    847  CA  TYR A  64      46.934  20.023  15.820  1.00  0.00           C  
ATOM    848  HA  TYR A  64      47.531  20.464  15.019  1.00  0.00           H  
ATOM    849  CB  TYR A  64      45.526  20.661  15.825  1.00  0.00           C  
ATOM    850  HB2 TYR A  64      45.640  21.720  16.061  1.00  0.00           H  
ATOM    851  HB3 TYR A  64      44.941  20.237  16.640  1.00  0.00           H  
ATOM    852  CG  TYR A  64      44.660  20.611  14.569  1.00  0.00           C  
ATOM    853  CD1 TYR A  64      44.949  19.777  13.464  1.00  0.00           C  
ATOM    854  HD1 TYR A  64      45.835  19.165  13.433  1.00  0.00           H  
ATOM    855  CE1 TYR A  64      44.074  19.722  12.362  1.00  0.00           C  
ATOM    856  HE1 TYR A  64      44.305  19.073  11.528  1.00  0.00           H  
ATOM    857  CZ  TYR A  64      42.914  20.516  12.339  1.00  0.00           C  
ATOM    858  OH  TYR A  64      42.072  20.463  11.268  1.00  0.00           O  
ATOM    859  HH  TYR A  64      41.324  21.034  11.353  1.00  0.00           H  
ATOM    860  CE2 TYR A  64      42.626  21.365  13.425  1.00  0.00           C  
ATOM    861  HE2 TYR A  64      41.737  21.976  13.418  1.00  0.00           H  
ATOM    862  CD2 TYR A  64      43.494  21.407  14.533  1.00  0.00           C  
ATOM    863  HD2 TYR A  64      43.249  22.049  15.366  1.00  0.00           H  
ATOM    864  C   TYR A  64      47.580  20.349  17.182  1.00  0.00           C  
ATOM    865  O   TYR A  64      48.254  21.371  17.305  1.00  0.00           O  
ATOM    866  N   CYS A  65      47.415  19.465  18.186  1.00  0.00           N  
ATOM    867  H   CYS A  65      46.830  18.659  18.012  1.00  0.00           H  
ATOM    868  CA  CYS A  65      48.070  19.537  19.493  1.00  0.00           C  
ATOM    869  HA  CYS A  65      47.981  20.548  19.895  1.00  0.00           H  
ATOM    870  CB  CYS A  65      47.421  18.531  20.459  1.00  0.00           C  
ATOM    871  HB2 CYS A  65      47.263  17.554  20.007  1.00  0.00           H  
ATOM    872  HB3 CYS A  65      48.053  18.387  21.328  1.00  0.00           H  
ATOM    873  SG  CYS A  65      45.863  19.163  21.103  1.00  0.00           S  
ATOM    874  HG  CYS A  65      45.226  19.184  19.927  1.00  0.00           H  
ATOM    875  C   CYS A  65      49.565  19.197  19.396  1.00  0.00           C  
ATOM    876  O   CYS A  65      50.361  19.753  20.150  1.00  0.00           O  
ATOM    877  N   GLN A  66      49.959  18.340  18.436  1.00  0.00           N  
ATOM    878  H   GLN A  66      49.254  17.893  17.867  1.00  0.00           H  
ATOM    879  CA  GLN A  66      51.358  18.104  18.093  1.00  0.00           C  
ATOM    880  HA  GLN A  66      51.917  17.872  19.002  1.00  0.00           H  
ATOM    881  CB  GLN A  66      51.495  16.935  17.104  1.00  0.00           C  
ATOM    882  HB2 GLN A  66      50.796  17.050  16.277  1.00  0.00           H  
ATOM    883  HB3 GLN A  66      52.488  16.996  16.655  1.00  0.00           H  
ATOM    884  CG  GLN A  66      51.320  15.544  17.736  1.00  0.00           C  
ATOM    885  HG2 GLN A  66      51.866  15.485  18.677  1.00  0.00           H  
ATOM    886  HG3 GLN A  66      50.277  15.343  17.971  1.00  0.00           H  
ATOM    887  CD  GLN A  66      51.885  14.469  16.812  1.00  0.00           C  
ATOM    888  OE1 GLN A  66      53.054  14.535  16.441  1.00  0.00           O  
ATOM    889  NE2 GLN A  66      51.066  13.492  16.422  1.00  0.00           N  
ATOM    890 HE21 GLN A  66      51.422  12.767  15.816  1.00  0.00           H  
ATOM    891 HE22 GLN A  66      50.101  13.472  16.728  1.00  0.00           H  
ATOM    892  C   GLN A  66      51.973  19.354  17.454  1.00  0.00           C  
ATOM    893  O   GLN A  66      53.057  19.748  17.865  1.00  0.00           O  
ATOM    894  N   ARG A  67      51.280  20.009  16.506  1.00  0.00           N  
ATOM    895  H   ARG A  67      50.385  19.638  16.216  1.00  0.00           H  
ATOM    896  CA  ARG A  67      51.754  21.226  15.842  1.00  0.00           C  
ATOM    897  HA  ARG A  67      52.736  21.016  15.426  1.00  0.00           H  
ATOM    898  CB  ARG A  67      50.799  21.622  14.706  1.00  0.00           C  
ATOM    899  HB2 ARG A  67      49.769  21.636  15.064  1.00  0.00           H  
ATOM    900  HB3 ARG A  67      51.021  22.646  14.403  1.00  0.00           H  
ATOM    901  CG  ARG A  67      50.910  20.721  13.467  1.00  0.00           C  
ATOM    902  HG2 ARG A  67      51.942  20.686  13.123  1.00  0.00           H  
ATOM    903  HG3 ARG A  67      50.650  19.696  13.721  1.00  0.00           H  
ATOM    904  CD  ARG A  67      50.023  21.207  12.320  1.00  0.00           C  
ATOM    905  HD2 ARG A  67      48.994  21.296  12.668  1.00  0.00           H  
ATOM    906  HD3 ARG A  67      50.016  20.476  11.513  1.00  0.00           H  
ATOM    907  NE  ARG A  67      50.471  22.522  11.836  1.00  0.00           N  
ATOM    908  HE  ARG A  67      50.304  23.299  12.466  1.00  0.00           H  
ATOM    909  CZ  ARG A  67      51.019  22.816  10.646  1.00  0.00           C  
ATOM    910  NH1 ARG A  67      51.237  21.882   9.714  1.00  0.00           N  
ATOM    911 HH11 ARG A  67      51.606  22.155   8.808  1.00  0.00           H  
ATOM    912 HH12 ARG A  67      50.975  20.923   9.881  1.00  0.00           H  
ATOM    913  NH2 ARG A  67      51.355  24.083  10.392  1.00  0.00           N  
ATOM    914 HH21 ARG A  67      51.760  24.355   9.504  1.00  0.00           H  
ATOM    915 HH22 ARG A  67      51.189  24.810  11.074  1.00  0.00           H  
ATOM    916  C   ARG A  67      51.924  22.422  16.788  1.00  0.00           C  
ATOM    917  O   ARG A  67      52.862  23.198  16.615  1.00  0.00           O  
ATOM    918  N   THR A  68      51.047  22.561  17.795  1.00  0.00           N  
ATOM    919  H   THR A  68      50.296  21.889  17.871  1.00  0.00           H  
ATOM    920  CA  THR A  68      51.107  23.630  18.791  1.00  0.00           C  
ATOM    921  HA  THR A  68      51.267  24.586  18.288  1.00  0.00           H  
ATOM    922  CB  THR A  68      49.762  23.687  19.554  1.00  0.00           C  
ATOM    923  HB  THR A  68      49.521  22.710  19.977  1.00  0.00           H  
ATOM    924  CG2 THR A  68      49.709  24.753  20.665  1.00  0.00           C  
ATOM    925 HG21 THR A  68      48.719  24.811  21.116  1.00  0.00           H  
ATOM    926 HG22 THR A  68      50.405  24.529  21.472  1.00  0.00           H  
ATOM    927 HG23 THR A  68      49.953  25.743  20.278  1.00  0.00           H  
ATOM    928  OG1 THR A  68      48.750  24.029  18.629  1.00  0.00           O  
ATOM    929  HG1 THR A  68      48.665  23.325  18.000  1.00  0.00           H  
ATOM    930  C   THR A  68      52.286  23.393  19.751  1.00  0.00           C  
ATOM    931  O   THR A  68      53.032  24.330  20.024  1.00  0.00           O  
ATOM    932  N   LEU A  69      52.485  22.148  20.219  1.00  0.00           N  
ATOM    933  H   LEU A  69      51.845  21.418  19.937  1.00  0.00           H  
ATOM    934  CA  LEU A  69      53.545  21.778  21.157  1.00  0.00           C  
ATOM    935  HA  LEU A  69      53.548  22.515  21.961  1.00  0.00           H  
ATOM    936  CB  LEU A  69      53.215  20.383  21.734  1.00  0.00           C  
ATOM    937  HB2 LEU A  69      52.207  20.410  22.148  1.00  0.00           H  
ATOM    938  HB3 LEU A  69      53.171  19.658  20.920  1.00  0.00           H  
ATOM    939  CG  LEU A  69      54.176  19.853  22.824  1.00  0.00           C  
ATOM    940  HG  LEU A  69      55.159  19.693  22.379  1.00  0.00           H  
ATOM    941  CD1 LEU A  69      54.349  20.827  24.002  1.00  0.00           C  
ATOM    942 HD11 LEU A  69      54.975  20.394  24.782  1.00  0.00           H  
ATOM    943 HD12 LEU A  69      54.830  21.755  23.694  1.00  0.00           H  
ATOM    944 HD13 LEU A  69      53.388  21.081  24.447  1.00  0.00           H  
ATOM    945  CD2 LEU A  69      53.685  18.491  23.326  1.00  0.00           C  
ATOM    946 HD21 LEU A  69      54.377  18.064  24.052  1.00  0.00           H  
ATOM    947 HD22 LEU A  69      52.704  18.571  23.795  1.00  0.00           H  
ATOM    948 HD23 LEU A  69      53.595  17.787  22.502  1.00  0.00           H  
ATOM    949  C   LEU A  69      54.934  21.756  20.493  1.00  0.00           C  
ATOM    950  O   LEU A  69      55.890  22.242  21.097  1.00  0.00           O  
ATOM    951  N   ARG A  70      55.046  21.224  19.261  1.00  0.00           N  
ATOM    952  H   ARG A  70      54.216  20.837  18.829  1.00  0.00           H  
ATOM    953  CA  ARG A  70      56.291  21.149  18.492  1.00  0.00           C  
ATOM    954  HA  ARG A  70      57.048  20.689  19.125  1.00  0.00           H  
ATOM    955  CB  ARG A  70      56.114  20.277  17.225  1.00  0.00           C  
ATOM    956  HB2 ARG A  70      55.242  20.614  16.663  1.00  0.00           H  
ATOM    957  HB3 ARG A  70      56.967  20.426  16.560  1.00  0.00           H  
ATOM    958  CG  ARG A  70      56.007  18.764  17.517  1.00  0.00           C  
ATOM    959  HG2 ARG A  70      56.905  18.445  18.037  1.00  0.00           H  
ATOM    960  HG3 ARG A  70      55.194  18.556  18.209  1.00  0.00           H  
ATOM    961  CD  ARG A  70      55.844  17.913  16.245  1.00  0.00           C  
ATOM    962  HD2 ARG A  70      55.024  18.311  15.649  1.00  0.00           H  
ATOM    963  HD3 ARG A  70      56.737  17.966  15.624  1.00  0.00           H  
ATOM    964  NE  ARG A  70      55.526  16.501  16.531  1.00  0.00           N  
ATOM    965  HE  ARG A  70      54.567  16.225  16.368  1.00  0.00           H  
ATOM    966  CZ  ARG A  70      56.375  15.547  16.956  1.00  0.00           C  
ATOM    967  NH1 ARG A  70      57.644  15.828  17.282  1.00  0.00           N  
ATOM    968 HH11 ARG A  70      58.257  15.100  17.619  1.00  0.00           H  
ATOM    969 HH12 ARG A  70      57.981  16.778  17.228  1.00  0.00           H  
ATOM    970  NH2 ARG A  70      55.944  14.281  17.056  1.00  0.00           N  
ATOM    971 HH21 ARG A  70      56.546  13.533  17.381  1.00  0.00           H  
ATOM    972 HH22 ARG A  70      54.993  14.036  16.795  1.00  0.00           H  
ATOM    973  C   ARG A  70      56.808  22.541  18.106  1.00  0.00           C  
ATOM    974  O   ARG A  70      58.001  22.784  18.256  1.00  0.00           O  
ATOM    975  N   LYS A  71      55.929  23.466  17.678  1.00  0.00           N  
ATOM    976  H   LYS A  71      54.955  23.211  17.589  1.00  0.00           H  
ATOM    977  CA  LYS A  71      56.308  24.833  17.317  1.00  0.00           C  
ATOM    978  HA  LYS A  71      57.130  24.753  16.605  1.00  0.00           H  
ATOM    979  CB  LYS A  71      55.137  25.579  16.683  1.00  0.00           C  
ATOM    980  HB2 LYS A  71      54.683  24.954  15.914  1.00  0.00           H  
ATOM    981  HB3 LYS A  71      54.397  25.809  17.450  1.00  0.00           H  
ATOM    982  CG  LYS A  71      55.641  26.873  16.056  1.00  0.00           C  
ATOM    983  HG2 LYS A  71      56.143  27.475  16.815  1.00  0.00           H  
ATOM    984  HG3 LYS A  71      56.341  26.642  15.254  1.00  0.00           H  
ATOM    985  CD  LYS A  71      54.460  27.655  15.489  1.00  0.00           C  
ATOM    986  HD2 LYS A  71      53.663  27.701  16.232  1.00  0.00           H  
ATOM    987  HD3 LYS A  71      54.781  28.666  15.237  1.00  0.00           H  
ATOM    988  CE  LYS A  71      53.945  26.958  14.233  1.00  0.00           C  
ATOM    989  HE2 LYS A  71      54.778  26.771  13.555  1.00  0.00           H  
ATOM    990  HE3 LYS A  71      53.479  26.013  14.508  1.00  0.00           H  
ATOM    991  NZ  LYS A  71      52.954  27.817  13.567  1.00  0.00           N  
ATOM    992  HZ1 LYS A  71      52.615  27.356  12.736  1.00  0.00           H  
ATOM    993  HZ2 LYS A  71      52.184  27.992  14.196  1.00  0.00           H  
ATOM    994  HZ3 LYS A  71      53.387  28.694  13.314  1.00  0.00           H  
ATOM    995  C   LYS A  71      56.763  25.659  18.531  1.00  0.00           C  
ATOM    996  O   LYS A  71      57.818  26.285  18.464  1.00  0.00           O  
ATOM    997  N   ILE A  72      55.976  25.654  19.624  1.00  0.00           N  
ATOM    998  H   ILE A  72      55.124  25.111  19.593  1.00  0.00           H  
ATOM    999  CA  ILE A  72      56.243  26.398  20.859  1.00  0.00           C  
ATOM   1000  HA  ILE A  72      56.376  27.444  20.581  1.00  0.00           H  
ATOM   1001  CB  ILE A  72      55.011  26.316  21.814  1.00  0.00           C  
ATOM   1002  HB  ILE A  72      54.665  25.281  21.824  1.00  0.00           H  
ATOM   1003  CG2 ILE A  72      55.328  26.687  23.281  1.00  0.00           C  
ATOM   1004 HG21 ILE A  72      54.443  26.646  23.914  1.00  0.00           H  
ATOM   1005 HG22 ILE A  72      56.047  26.006  23.732  1.00  0.00           H  
ATOM   1006 HG23 ILE A  72      55.735  27.694  23.342  1.00  0.00           H  
ATOM   1007  CG1 ILE A  72      53.866  27.210  21.272  1.00  0.00           C  
ATOM   1008 HG12 ILE A  72      54.156  28.259  21.331  1.00  0.00           H  
ATOM   1009 HG13 ILE A  72      53.718  27.010  20.210  1.00  0.00           H  
ATOM   1010  CD1 ILE A  72      52.512  27.019  21.973  1.00  0.00           C  
ATOM   1011 HD11 ILE A  72      51.727  27.535  21.422  1.00  0.00           H  
ATOM   1012 HD12 ILE A  72      52.240  25.967  22.032  1.00  0.00           H  
ATOM   1013 HD13 ILE A  72      52.517  27.423  22.983  1.00  0.00           H  
ATOM   1014  C   ILE A  72      57.563  25.955  21.515  1.00  0.00           C  
ATOM   1015  O   ILE A  72      58.403  26.806  21.795  1.00  0.00           O  
ATOM   1016  N   LYS A  73      57.766  24.644  21.727  1.00  0.00           N  
ATOM   1017  H   LYS A  73      57.046  23.990  21.450  1.00  0.00           H  
ATOM   1018  CA  LYS A  73      58.942  24.103  22.414  1.00  0.00           C  
ATOM   1019  HA  LYS A  73      59.049  24.645  23.356  1.00  0.00           H  
ATOM   1020  CB  LYS A  73      58.683  22.614  22.733  1.00  0.00           C  
ATOM   1021  HB2 LYS A  73      57.662  22.509  23.102  1.00  0.00           H  
ATOM   1022  HB3 LYS A  73      58.733  22.021  21.818  1.00  0.00           H  
ATOM   1023  CG  LYS A  73      59.615  22.014  23.806  1.00  0.00           C  
ATOM   1024  HG2 LYS A  73      60.656  22.103  23.503  1.00  0.00           H  
ATOM   1025  HG3 LYS A  73      59.531  22.593  24.725  1.00  0.00           H  
ATOM   1026  CD  LYS A  73      59.278  20.540  24.090  1.00  0.00           C  
ATOM   1027  HD2 LYS A  73      58.262  20.457  24.480  1.00  0.00           H  
ATOM   1028  HD3 LYS A  73      59.279  20.008  23.140  1.00  0.00           H  
ATOM   1029  CE  LYS A  73      60.264  19.826  25.030  1.00  0.00           C  
ATOM   1030  HE2 LYS A  73      61.293  19.971  24.699  1.00  0.00           H  
ATOM   1031  HE3 LYS A  73      60.072  18.754  25.005  1.00  0.00           H  
ATOM   1032  NZ  LYS A  73      60.123  20.260  26.430  1.00  0.00           N  
ATOM   1033  HZ1 LYS A  73      59.171  20.116  26.740  1.00  0.00           H  
ATOM   1034  HZ2 LYS A  73      60.736  19.708  27.017  1.00  0.00           H  
ATOM   1035  HZ3 LYS A  73      60.340  21.242  26.522  1.00  0.00           H  
ATOM   1036  C   LYS A  73      60.241  24.282  21.597  1.00  0.00           C  
ATOM   1037  O   LYS A  73      61.288  24.521  22.198  1.00  0.00           O  
ATOM   1038  N   ILE A  74      60.179  24.220  20.250  1.00  0.00           N  
ATOM   1039  H   ILE A  74      59.285  24.028  19.818  1.00  0.00           H  
ATOM   1040  CA  ILE A  74      61.323  24.450  19.356  1.00  0.00           C  
ATOM   1041  HA  ILE A  74      62.196  23.953  19.775  1.00  0.00           H  
ATOM   1042  CB  ILE A  74      61.063  23.829  17.946  1.00  0.00           C  
ATOM   1043  HB  ILE A  74      60.074  24.143  17.611  1.00  0.00           H  
ATOM   1044  CG2 ILE A  74      62.070  24.302  16.873  1.00  0.00           C  
ATOM   1045 HG21 ILE A  74      61.914  23.809  15.917  1.00  0.00           H  
ATOM   1046 HG22 ILE A  74      61.993  25.370  16.671  1.00  0.00           H  
ATOM   1047 HG23 ILE A  74      63.091  24.091  17.189  1.00  0.00           H  
ATOM   1048  CG1 ILE A  74      61.096  22.281  18.040  1.00  0.00           C  
ATOM   1049 HG12 ILE A  74      62.106  21.958  18.293  1.00  0.00           H  
ATOM   1050 HG13 ILE A  74      60.464  21.948  18.864  1.00  0.00           H  
ATOM   1051  CD1 ILE A  74      60.646  21.531  16.776  1.00  0.00           C  
ATOM   1052 HD11 ILE A  74      60.612  20.458  16.959  1.00  0.00           H  
ATOM   1053 HD12 ILE A  74      59.652  21.844  16.460  1.00  0.00           H  
ATOM   1054 HD13 ILE A  74      61.330  21.684  15.943  1.00  0.00           H  
ATOM   1055  C   ILE A  74      61.678  25.947  19.276  1.00  0.00           C  
ATOM   1056  O   ILE A  74      62.853  26.273  19.421  1.00  0.00           O  
ATOM   1057  N   LEU A  75      60.707  26.851  19.056  1.00  0.00           N  
ATOM   1058  H   LEU A  75      59.752  26.532  18.956  1.00  0.00           H  
ATOM   1059  CA  LEU A  75      60.971  28.281  18.845  1.00  0.00           C  
ATOM   1060  HA  LEU A  75      61.854  28.387  18.217  1.00  0.00           H  
ATOM   1061  CB  LEU A  75      59.763  28.941  18.148  1.00  0.00           C  
ATOM   1062  HB2 LEU A  75      58.854  28.669  18.681  1.00  0.00           H  
ATOM   1063  HB3 LEU A  75      59.843  30.027  18.231  1.00  0.00           H  
ATOM   1064  CG  LEU A  75      59.602  28.606  16.651  1.00  0.00           C  
ATOM   1065  HG  LEU A  75      59.331  27.555  16.548  1.00  0.00           H  
ATOM   1066  CD1 LEU A  75      58.458  29.436  16.048  1.00  0.00           C  
ATOM   1067 HD11 LEU A  75      58.279  29.167  15.007  1.00  0.00           H  
ATOM   1068 HD12 LEU A  75      57.528  29.280  16.592  1.00  0.00           H  
ATOM   1069 HD13 LEU A  75      58.683  30.502  16.083  1.00  0.00           H  
ATOM   1070  CD2 LEU A  75      60.906  28.834  15.868  1.00  0.00           C  
ATOM   1071 HD21 LEU A  75      60.719  28.982  14.807  1.00  0.00           H  
ATOM   1072 HD22 LEU A  75      61.429  29.720  16.223  1.00  0.00           H  
ATOM   1073 HD23 LEU A  75      61.585  27.989  15.970  1.00  0.00           H  
ATOM   1074  C   LEU A  75      61.276  29.064  20.136  1.00  0.00           C  
ATOM   1075  O   LEU A  75      61.841  30.154  20.042  1.00  0.00           O  
ATOM   1076  N   LEU A  76      60.968  28.516  21.324  1.00  0.00           N  
ATOM   1077  H   LEU A  76      60.466  27.639  21.336  1.00  0.00           H  
ATOM   1078  CA  LEU A  76      61.398  29.070  22.613  1.00  0.00           C  
ATOM   1079  HA  LEU A  76      61.416  30.159  22.571  1.00  0.00           H  
ATOM   1080  CB  LEU A  76      60.444  28.591  23.731  1.00  0.00           C  
ATOM   1081  HB2 LEU A  76      60.348  27.505  23.673  1.00  0.00           H  
ATOM   1082  HB3 LEU A  76      60.887  28.791  24.708  1.00  0.00           H  
ATOM   1083  CG  LEU A  76      59.041  29.233  23.713  1.00  0.00           C  
ATOM   1084  HG  LEU A  76      58.598  29.096  22.728  1.00  0.00           H  
ATOM   1085  CD1 LEU A  76      58.133  28.539  24.741  1.00  0.00           C  
ATOM   1086 HD11 LEU A  76      57.124  28.947  24.720  1.00  0.00           H  
ATOM   1087 HD12 LEU A  76      58.057  27.469  24.544  1.00  0.00           H  
ATOM   1088 HD13 LEU A  76      58.515  28.660  25.755  1.00  0.00           H  
ATOM   1089  CD2 LEU A  76      59.081  30.746  23.968  1.00  0.00           C  
ATOM   1090 HD21 LEU A  76      58.077  31.167  23.954  1.00  0.00           H  
ATOM   1091 HD22 LEU A  76      59.533  30.963  24.934  1.00  0.00           H  
ATOM   1092 HD23 LEU A  76      59.650  31.279  23.209  1.00  0.00           H  
ATOM   1093  C   LEU A  76      62.820  28.611  22.985  1.00  0.00           C  
ATOM   1094  O   LEU A  76      63.479  29.294  23.769  1.00  0.00           O  
ATOM   1095  N   ARG A  77      63.300  27.486  22.424  1.00  0.00           N  
ATOM   1096  H   ARG A  77      62.698  26.978  21.791  1.00  0.00           H  
ATOM   1097  CA  ARG A  77      64.656  26.970  22.616  1.00  0.00           C  
ATOM   1098  HA  ARG A  77      65.008  27.225  23.617  1.00  0.00           H  
ATOM   1099  CB  ARG A  77      64.604  25.430  22.464  1.00  0.00           C  
ATOM   1100  HB2 ARG A  77      63.920  25.031  23.214  1.00  0.00           H  
ATOM   1101  HB3 ARG A  77      64.158  25.176  21.502  1.00  0.00           H  
ATOM   1102  CG  ARG A  77      65.951  24.679  22.577  1.00  0.00           C  
ATOM   1103  HG2 ARG A  77      66.592  24.929  21.731  1.00  0.00           H  
ATOM   1104  HG3 ARG A  77      65.760  23.610  22.483  1.00  0.00           H  
ATOM   1105  CD  ARG A  77      66.720  24.921  23.885  1.00  0.00           C  
ATOM   1106  HD2 ARG A  77      66.903  25.984  24.042  1.00  0.00           H  
ATOM   1107  HD3 ARG A  77      67.698  24.444  23.824  1.00  0.00           H  
ATOM   1108  NE  ARG A  77      66.010  24.356  25.041  1.00  0.00           N  
ATOM   1109  HE  ARG A  77      65.207  23.782  24.827  1.00  0.00           H  
ATOM   1110  CZ  ARG A  77      66.353  24.528  26.329  1.00  0.00           C  
ATOM   1111  NH1 ARG A  77      67.417  25.267  26.675  1.00  0.00           N  
ATOM   1112 HH11 ARG A  77      67.668  25.391  27.645  1.00  0.00           H  
ATOM   1113 HH12 ARG A  77      67.979  25.707  25.960  1.00  0.00           H  
ATOM   1114  NH2 ARG A  77      65.616  23.949  27.285  1.00  0.00           N  
ATOM   1115 HH21 ARG A  77      65.857  24.067  28.259  1.00  0.00           H  
ATOM   1116 HH22 ARG A  77      64.809  23.392  27.043  1.00  0.00           H  
ATOM   1117  C   ARG A  77      65.626  27.556  21.574  1.00  0.00           C  
ATOM   1118  O   ARG A  77      66.788  27.799  21.899  1.00  0.00           O  
ATOM   1119  N   PHE A  78      65.156  27.782  20.336  1.00  0.00           N  
ATOM   1120  H   PHE A  78      64.192  27.547  20.143  1.00  0.00           H  
ATOM   1121  CA  PHE A  78      65.943  28.298  19.219  1.00  0.00           C  
ATOM   1122  HA  PHE A  78      66.946  27.869  19.237  1.00  0.00           H  
ATOM   1123  CB  PHE A  78      65.233  27.948  17.886  1.00  0.00           C  
ATOM   1124  HB2 PHE A  78      64.168  28.169  17.956  1.00  0.00           H  
ATOM   1125  HB3 PHE A  78      65.611  28.604  17.099  1.00  0.00           H  
ATOM   1126  CG  PHE A  78      65.399  26.530  17.347  1.00  0.00           C  
ATOM   1127  CD1 PHE A  78      65.934  25.480  18.130  1.00  0.00           C  
ATOM   1128  HD1 PHE A  78      66.219  25.637  19.158  1.00  0.00           H  
ATOM   1129  CE1 PHE A  78      66.119  24.200  17.574  1.00  0.00           C  
ATOM   1130  HE1 PHE A  78      66.533  23.406  18.177  1.00  0.00           H  
ATOM   1131  CZ  PHE A  78      65.771  23.957  16.232  1.00  0.00           C  
ATOM   1132  HZ  PHE A  78      65.922  22.982  15.799  1.00  0.00           H  
ATOM   1133  CE2 PHE A  78      65.214  24.988  15.455  1.00  0.00           C  
ATOM   1134  HE2 PHE A  78      64.924  24.788  14.437  1.00  0.00           H  
ATOM   1135  CD2 PHE A  78      65.029  26.269  16.010  1.00  0.00           C  
ATOM   1136  HD2 PHE A  78      64.606  27.055  15.402  1.00  0.00           H  
ATOM   1137  C   PHE A  78      66.052  29.824  19.314  1.00  0.00           C  
ATOM   1138  O   PHE A  78      65.072  30.513  19.601  1.00  0.00           O  
ATOM   1139  N   ARG A  79      67.259  30.334  19.034  1.00  0.00           N  
ATOM   1140  H   ARG A  79      68.007  29.687  18.821  1.00  0.00           H  
ATOM   1141  CA  ARG A  79      67.595  31.748  18.976  1.00  0.00           C  
ATOM   1142  HA  ARG A  79      66.692  32.306  18.716  1.00  0.00           H  
ATOM   1143  CB  ARG A  79      68.049  32.253  20.364  1.00  0.00           C  
ATOM   1144  HB2 ARG A  79      67.241  32.075  21.075  1.00  0.00           H  
ATOM   1145  HB3 ARG A  79      68.884  31.651  20.724  1.00  0.00           H  
ATOM   1146  CG  ARG A  79      68.412  33.753  20.411  1.00  0.00           C  
ATOM   1147  HG2 ARG A  79      68.082  34.259  19.503  1.00  0.00           H  
ATOM   1148  HG3 ARG A  79      67.846  34.219  21.219  1.00  0.00           H  
ATOM   1149  CD  ARG A  79      69.904  34.016  20.661  1.00  0.00           C  
ATOM   1150  HD2 ARG A  79      70.198  33.693  21.660  1.00  0.00           H  
ATOM   1151  HD3 ARG A  79      70.502  33.431  19.962  1.00  0.00           H  
ATOM   1152  NE  ARG A  79      70.239  35.431  20.436  1.00  0.00           N  
ATOM   1153  HE  ARG A  79      70.364  35.693  19.469  1.00  0.00           H  
ATOM   1154  CZ  ARG A  79      70.390  36.384  21.374  1.00  0.00           C  
ATOM   1155  NH1 ARG A  79      70.216  36.125  22.678  1.00  0.00           N  
ATOM   1156 HH11 ARG A  79      70.331  36.852  23.368  1.00  0.00           H  
ATOM   1157 HH12 ARG A  79      69.966  35.193  22.977  1.00  0.00           H  
ATOM   1158  NH2 ARG A  79      70.717  37.626  20.993  1.00  0.00           N  
ATOM   1159 HH21 ARG A  79      70.834  38.357  21.679  1.00  0.00           H  
ATOM   1160 HH22 ARG A  79      70.854  37.842  20.017  1.00  0.00           H  
ATOM   1161  C   ARG A  79      68.588  31.955  17.830  1.00  0.00           C  
ATOM   1162  O   ARG A  79      69.776  31.665  17.972  1.00  0.00           O  
ATOM   1163  N   HIE A  80      68.075  32.443  16.692  1.00  0.00           N  
ATOM   1164  H   HIE A  80      67.087  32.653  16.667  1.00  0.00           H  
ATOM   1165  CA  HIE A  80      68.815  32.712  15.465  1.00  0.00           C  
ATOM   1166  HA  HIE A  80      69.828  33.009  15.747  1.00  0.00           H  
ATOM   1167  CB  HIE A  80      68.917  31.429  14.616  1.00  0.00           C  
ATOM   1168  HB2 HIE A  80      69.290  30.617  15.238  1.00  0.00           H  
ATOM   1169  HB3 HIE A  80      67.929  31.122  14.275  1.00  0.00           H  
ATOM   1170  CG  HIE A  80      69.831  31.534  13.423  1.00  0.00           C  
ATOM   1171  ND1 HIE A  80      69.390  31.978  12.174  1.00  0.00           N  
ATOM   1172  CE1 HIE A  80      70.473  31.974  11.411  1.00  0.00           C  
ATOM   1173  HE1 HIE A  80      70.463  32.263  10.373  1.00  0.00           H  
ATOM   1174  NE2 HIE A  80      71.563  31.549  12.049  1.00  0.00           N  
ATOM   1175  HE2 HIE A  80      72.487  31.443  11.655  1.00  0.00           H  
ATOM   1176  CD2 HIE A  80      71.181  31.267  13.347  1.00  0.00           C  
ATOM   1177  HD2 HIE A  80      71.876  30.911  14.089  1.00  0.00           H  
ATOM   1178  C   HIE A  80      68.192  33.910  14.740  1.00  0.00           C  
ATOM   1179  O   HIE A  80      66.982  34.124  14.812  1.00  0.00           O  
ATOM   1180  N   GLU A  81      69.033  34.682  14.035  1.00  0.00           N  
ATOM   1181  H   GLU A  81      70.007  34.417  14.024  1.00  0.00           H  
ATOM   1182  CA  GLU A  81      68.687  35.898  13.296  1.00  0.00           C  
ATOM   1183  HA  GLU A  81      68.192  36.582  13.988  1.00  0.00           H  
ATOM   1184  CB  GLU A  81      70.017  36.537  12.843  1.00  0.00           C  
ATOM   1185  HB2 GLU A  81      70.596  36.786  13.735  1.00  0.00           H  
ATOM   1186  HB3 GLU A  81      70.604  35.788  12.309  1.00  0.00           H  
ATOM   1187  CG  GLU A  81      69.899  37.793  11.954  1.00  0.00           C  
ATOM   1188  HG2 GLU A  81      69.542  37.533  10.957  1.00  0.00           H  
ATOM   1189  HG3 GLU A  81      69.169  38.481  12.383  1.00  0.00           H  
ATOM   1190  CD  GLU A  81      71.231  38.531  11.806  1.00  0.00           C  
ATOM   1191  OE1 GLU A  81      72.272  37.838  11.758  1.00  0.00           O  
ATOM   1192  OE2 GLU A  81      71.185  39.778  11.737  1.00  0.00           O  
ATOM   1193  C   GLU A  81      67.729  35.669  12.107  1.00  0.00           C  
ATOM   1194  O   GLU A  81      66.962  36.571  11.768  1.00  0.00           O  
ATOM   1195  N   ASN A  82      67.756  34.468  11.504  1.00  0.00           N  
ATOM   1196  H   ASN A  82      68.402  33.776  11.862  1.00  0.00           H  
ATOM   1197  CA  ASN A  82      66.934  34.062  10.359  1.00  0.00           C  
ATOM   1198  HA  ASN A  82      66.348  34.913  10.017  1.00  0.00           H  
ATOM   1199  CB  ASN A  82      67.823  33.585   9.182  1.00  0.00           C  
ATOM   1200  HB2 ASN A  82      67.199  33.355   8.317  1.00  0.00           H  
ATOM   1201  HB3 ASN A  82      68.331  32.657   9.444  1.00  0.00           H  
ATOM   1202  CG  ASN A  82      68.868  34.611   8.730  1.00  0.00           C  
ATOM   1203  OD1 ASN A  82      70.065  34.330   8.734  1.00  0.00           O  
ATOM   1204  ND2 ASN A  82      68.416  35.793   8.308  1.00  0.00           N  
ATOM   1205 HD21 ASN A  82      69.063  36.501   7.990  1.00  0.00           H  
ATOM   1206 HD22 ASN A  82      67.421  35.979   8.293  1.00  0.00           H  
ATOM   1207  C   ASN A  82      65.901  32.992  10.758  1.00  0.00           C  
ATOM   1208  O   ASN A  82      65.466  32.204   9.918  1.00  0.00           O  
ATOM   1209  N   ILE A  83      65.473  32.997  12.031  1.00  0.00           N  
ATOM   1210  H   ILE A  83      65.889  33.673  12.658  1.00  0.00           H  
ATOM   1211  CA  ILE A  83      64.357  32.229  12.584  1.00  0.00           C  
ATOM   1212  HA  ILE A  83      63.721  31.897  11.762  1.00  0.00           H  
ATOM   1213  CB  ILE A  83      64.849  30.965  13.354  1.00  0.00           C  
ATOM   1214  HB  ILE A  83      65.459  31.309  14.191  1.00  0.00           H  
ATOM   1215  CG2 ILE A  83      63.667  30.170  13.954  1.00  0.00           C  
ATOM   1216 HG21 ILE A  83      63.997  29.298  14.516  1.00  0.00           H  
ATOM   1217 HG22 ILE A  83      63.089  30.770  14.654  1.00  0.00           H  
ATOM   1218 HG23 ILE A  83      62.989  29.829  13.173  1.00  0.00           H  
ATOM   1219  CG1 ILE A  83      65.743  30.045  12.486  1.00  0.00           C  
ATOM   1220 HG12 ILE A  83      65.199  29.714  11.600  1.00  0.00           H  
ATOM   1221 HG13 ILE A  83      66.601  30.609  12.120  1.00  0.00           H  
ATOM   1222  CD1 ILE A  83      66.305  28.824  13.227  1.00  0.00           C  
ATOM   1223 HD11 ILE A  83      67.117  28.376  12.659  1.00  0.00           H  
ATOM   1224 HD12 ILE A  83      66.699  29.098  14.205  1.00  0.00           H  
ATOM   1225 HD13 ILE A  83      65.544  28.057  13.371  1.00  0.00           H  
ATOM   1226  C   ILE A  83      63.526  33.203  13.437  1.00  0.00           C  
ATOM   1227  O   ILE A  83      64.093  34.026  14.157  1.00  0.00           O  
ATOM   1228  N   ILE A  84      62.187  33.113  13.367  1.00  0.00           N  
ATOM   1229  H   ILE A  84      61.778  32.418  12.755  1.00  0.00           H  
ATOM   1230  CA  ILE A  84      61.268  33.946  14.148  1.00  0.00           C  
ATOM   1231  HA  ILE A  84      61.636  34.969  14.092  1.00  0.00           H  
ATOM   1232  CB  ILE A  84      59.844  33.873  13.515  1.00  0.00           C  
ATOM   1233  HB  ILE A  84      59.966  33.940  12.432  1.00  0.00           H  
ATOM   1234  CG2 ILE A  84      59.096  32.552  13.790  1.00  0.00           C  
ATOM   1235 HG21 ILE A  84      58.146  32.529  13.263  1.00  0.00           H  
ATOM   1236 HG22 ILE A  84      59.677  31.684  13.479  1.00  0.00           H  
ATOM   1237 HG23 ILE A  84      58.854  32.433  14.845  1.00  0.00           H  
ATOM   1238  CG1 ILE A  84      58.942  35.060  13.922  1.00  0.00           C  
ATOM   1239 HG12 ILE A  84      58.815  35.085  15.005  1.00  0.00           H  
ATOM   1240 HG13 ILE A  84      57.948  34.895  13.507  1.00  0.00           H  
ATOM   1241  CD1 ILE A  84      59.416  36.431  13.421  1.00  0.00           C  
ATOM   1242 HD11 ILE A  84      58.651  37.184  13.605  1.00  0.00           H  
ATOM   1243 HD12 ILE A  84      60.320  36.764  13.930  1.00  0.00           H  
ATOM   1244 HD13 ILE A  84      59.612  36.419  12.349  1.00  0.00           H  
ATOM   1245  C   ILE A  84      61.272  33.503  15.627  1.00  0.00           C  
ATOM   1246  O   ILE A  84      61.267  32.309  15.925  1.00  0.00           O  
ATOM   1247  N   GLY A  85      61.279  34.478  16.546  1.00  0.00           N  
ATOM   1248  H   GLY A  85      61.282  35.437  16.231  1.00  0.00           H  
ATOM   1249  CA  GLY A  85      61.197  34.256  17.985  1.00  0.00           C  
ATOM   1250  HA2 GLY A  85      61.598  33.280  18.266  1.00  0.00           H  
ATOM   1251  HA3 GLY A  85      61.817  35.003  18.482  1.00  0.00           H  
ATOM   1252  C   GLY A  85      59.761  34.412  18.489  1.00  0.00           C  
ATOM   1253  O   GLY A  85      58.997  35.212  17.945  1.00  0.00           O  
ATOM   1254  N   ILE A  86      59.420  33.678  19.559  1.00  0.00           N  
ATOM   1255  H   ILE A  86      60.106  33.043  19.942  1.00  0.00           H  
ATOM   1256  CA  ILE A  86      58.187  33.856  20.325  1.00  0.00           C  
ATOM   1257  HA  ILE A  86      57.433  34.370  19.730  1.00  0.00           H  
ATOM   1258  CB  ILE A  86      57.619  32.478  20.769  1.00  0.00           C  
ATOM   1259  HB  ILE A  86      58.388  31.951  21.336  1.00  0.00           H  
ATOM   1260  CG2 ILE A  86      56.388  32.651  21.687  1.00  0.00           C  
ATOM   1261 HG21 ILE A  86      55.975  31.691  21.982  1.00  0.00           H  
ATOM   1262 HG22 ILE A  86      56.625  33.171  22.615  1.00  0.00           H  
ATOM   1263 HG23 ILE A  86      55.597  33.212  21.188  1.00  0.00           H  
ATOM   1264  CG1 ILE A  86      57.264  31.597  19.545  1.00  0.00           C  
ATOM   1265 HG12 ILE A  86      56.484  32.082  18.960  1.00  0.00           H  
ATOM   1266 HG13 ILE A  86      58.124  31.527  18.880  1.00  0.00           H  
ATOM   1267  CD1 ILE A  86      56.837  30.161  19.891  1.00  0.00           C  
ATOM   1268 HD11 ILE A  86      56.681  29.579  18.983  1.00  0.00           H  
ATOM   1269 HD12 ILE A  86      57.600  29.657  20.485  1.00  0.00           H  
ATOM   1270 HD13 ILE A  86      55.902  30.123  20.447  1.00  0.00           H  
ATOM   1271  C   ILE A  86      58.562  34.713  21.546  1.00  0.00           C  
ATOM   1272  O   ILE A  86      59.376  34.299  22.374  1.00  0.00           O  
ATOM   1273  N   ASN A  87      57.962  35.908  21.638  1.00  0.00           N  
ATOM   1274  H   ASN A  87      57.290  36.154  20.923  1.00  0.00           H  
ATOM   1275  CA  ASN A  87      58.221  36.901  22.683  1.00  0.00           C  
ATOM   1276  HA  ASN A  87      59.245  36.808  23.052  1.00  0.00           H  
ATOM   1277  CB  ASN A  87      58.005  38.318  22.098  1.00  0.00           C  
ATOM   1278  HB2 ASN A  87      58.134  39.070  22.879  1.00  0.00           H  
ATOM   1279  HB3 ASN A  87      56.980  38.425  21.737  1.00  0.00           H  
ATOM   1280  CG  ASN A  87      58.982  38.666  20.970  1.00  0.00           C  
ATOM   1281  OD1 ASN A  87      60.188  38.470  21.105  1.00  0.00           O  
ATOM   1282  ND2 ASN A  87      58.466  39.161  19.845  1.00  0.00           N  
ATOM   1283 HD21 ASN A  87      59.089  39.421  19.084  1.00  0.00           H  
ATOM   1284 HD22 ASN A  87      57.472  39.312  19.759  1.00  0.00           H  
ATOM   1285  C   ASN A  87      57.257  36.749  23.871  1.00  0.00           C  
ATOM   1286  O   ASN A  87      57.639  37.064  24.998  1.00  0.00           O  
ATOM   1287  N   ASP A  88      56.023  36.280  23.625  1.00  0.00           N  
ATOM   1288  H   ASP A  88      55.793  36.022  22.675  1.00  0.00           H  
ATOM   1289  CA  ASP A  88      54.964  36.098  24.618  1.00  0.00           C  
ATOM   1290  HA  ASP A  88      55.439  35.703  25.513  1.00  0.00           H  
ATOM   1291  CB  ASP A  88      54.341  37.474  24.986  1.00  0.00           C  
ATOM   1292  HB2 ASP A  88      55.125  38.163  25.301  1.00  0.00           H  
ATOM   1293  HB3 ASP A  88      53.894  37.919  24.098  1.00  0.00           H  
ATOM   1294  CG  ASP A  88      53.294  37.471  26.104  1.00  0.00           C  
ATOM   1295  OD1 ASP A  88      53.420  36.633  27.023  1.00  0.00           O  
ATOM   1296  OD2 ASP A  88      52.401  38.343  26.040  1.00  0.00           O  
ATOM   1297  C   ASP A  88      53.984  35.007  24.153  1.00  0.00           C  
ATOM   1298  O   ASP A  88      53.878  34.746  22.954  1.00  0.00           O  
ATOM   1299  N   ILE A  89      53.264  34.368  25.091  1.00  0.00           N  
ATOM   1300  H   ILE A  89      53.385  34.657  26.054  1.00  0.00           H  
ATOM   1301  CA  ILE A  89      52.166  33.441  24.812  1.00  0.00           C  
ATOM   1302  HA  ILE A  89      51.787  33.691  23.823  1.00  0.00           H  
ATOM   1303  CB  ILE A  89      52.597  31.942  24.762  1.00  0.00           C  
ATOM   1304  HB  ILE A  89      52.825  31.627  25.782  1.00  0.00           H  
ATOM   1305  CG2 ILE A  89      51.418  31.081  24.254  1.00  0.00           C  
ATOM   1306 HG21 ILE A  89      51.671  30.028  24.177  1.00  0.00           H  
ATOM   1307 HG22 ILE A  89      50.553  31.141  24.915  1.00  0.00           H  
ATOM   1308 HG23 ILE A  89      51.098  31.402  23.262  1.00  0.00           H  
ATOM   1309  CG1 ILE A  89      53.866  31.674  23.917  1.00  0.00           C  
ATOM   1310 HG12 ILE A  89      53.680  31.931  22.874  1.00  0.00           H  
ATOM   1311 HG13 ILE A  89      54.675  32.320  24.255  1.00  0.00           H  
ATOM   1312  CD1 ILE A  89      54.405  30.240  24.010  1.00  0.00           C  
ATOM   1313 HD11 ILE A  89      55.379  30.162  23.527  1.00  0.00           H  
ATOM   1314 HD12 ILE A  89      54.535  29.931  25.047  1.00  0.00           H  
ATOM   1315 HD13 ILE A  89      53.749  29.527  23.515  1.00  0.00           H  
ATOM   1316  C   ILE A  89      51.027  33.711  25.803  1.00  0.00           C  
ATOM   1317  O   ILE A  89      51.204  33.522  27.007  1.00  0.00           O  
ATOM   1318  N   ILE A  90      49.848  34.096  25.288  1.00  0.00           N  
ATOM   1319  H   ILE A  90      49.781  34.212  24.286  1.00  0.00           H  
ATOM   1320  CA  ILE A  90      48.609  34.210  26.056  1.00  0.00           C  
ATOM   1321  HA  ILE A  90      48.827  34.293  27.124  1.00  0.00           H  
ATOM   1322  CB  ILE A  90      47.828  35.491  25.626  1.00  0.00           C  
ATOM   1323  HB  ILE A  90      47.816  35.545  24.540  1.00  0.00           H  
ATOM   1324  CG2 ILE A  90      46.351  35.508  26.096  1.00  0.00           C  
ATOM   1325 HG21 ILE A  90      45.828  36.403  25.765  1.00  0.00           H  
ATOM   1326 HG22 ILE A  90      45.774  34.677  25.691  1.00  0.00           H  
ATOM   1327 HG23 ILE A  90      46.280  35.464  27.183  1.00  0.00           H  
ATOM   1328  CG1 ILE A  90      48.574  36.748  26.136  1.00  0.00           C  
ATOM   1329 HG12 ILE A  90      48.629  36.726  27.225  1.00  0.00           H  
ATOM   1330 HG13 ILE A  90      49.607  36.727  25.787  1.00  0.00           H  
ATOM   1331  CD1 ILE A  90      47.959  38.083  25.698  1.00  0.00           C  
ATOM   1332 HD11 ILE A  90      48.585  38.913  26.020  1.00  0.00           H  
ATOM   1333 HD12 ILE A  90      47.855  38.131  24.614  1.00  0.00           H  
ATOM   1334 HD13 ILE A  90      46.980  38.250  26.143  1.00  0.00           H  
ATOM   1335  C   ILE A  90      47.790  32.928  25.830  1.00  0.00           C  
ATOM   1336  O   ILE A  90      47.624  32.458  24.705  1.00  0.00           O  
ATOM   1337  N   ARG A  91      47.262  32.400  26.939  1.00  0.00           N  
ATOM   1338  H   ARG A  91      47.462  32.877  27.807  1.00  0.00           H  
ATOM   1339  CA  ARG A  91      46.264  31.342  27.038  1.00  0.00           C  
ATOM   1340  HA  ARG A  91      45.535  31.520  26.245  1.00  0.00           H  
ATOM   1341  CB  ARG A  91      46.886  29.945  26.774  1.00  0.00           C  
ATOM   1342  HB2 ARG A  91      47.248  29.927  25.746  1.00  0.00           H  
ATOM   1343  HB3 ARG A  91      46.101  29.192  26.801  1.00  0.00           H  
ATOM   1344  CG  ARG A  91      48.049  29.494  27.685  1.00  0.00           C  
ATOM   1345  HG2 ARG A  91      48.820  30.265  27.729  1.00  0.00           H  
ATOM   1346  HG3 ARG A  91      48.519  28.630  27.215  1.00  0.00           H  
ATOM   1347  CD  ARG A  91      47.614  29.099  29.103  1.00  0.00           C  
ATOM   1348  HD2 ARG A  91      47.295  29.987  29.638  1.00  0.00           H  
ATOM   1349  HD3 ARG A  91      46.767  28.414  29.072  1.00  0.00           H  
ATOM   1350  NE  ARG A  91      48.692  28.465  29.873  1.00  0.00           N  
ATOM   1351  HE  ARG A  91      49.422  28.016  29.329  1.00  0.00           H  
ATOM   1352  CZ  ARG A  91      48.745  28.397  31.216  1.00  0.00           C  
ATOM   1353  NH1 ARG A  91      47.814  28.972  31.990  1.00  0.00           N  
ATOM   1354 HH11 ARG A  91      47.865  28.911  32.996  1.00  0.00           H  
ATOM   1355 HH12 ARG A  91      47.018  29.430  31.562  1.00  0.00           H  
ATOM   1356  NH2 ARG A  91      49.742  27.732  31.805  1.00  0.00           N  
ATOM   1357 HH21 ARG A  91      49.783  27.657  32.810  1.00  0.00           H  
ATOM   1358 HH22 ARG A  91      50.424  27.228  31.249  1.00  0.00           H  
ATOM   1359  C   ARG A  91      45.479  31.524  28.351  1.00  0.00           C  
ATOM   1360  O   ARG A  91      45.843  32.364  29.178  1.00  0.00           O  
ATOM   1361  N   ALA A  92      44.409  30.739  28.555  1.00  0.00           N  
ATOM   1362  H   ALA A  92      44.165  30.068  27.843  1.00  0.00           H  
ATOM   1363  CA  ALA A  92      43.537  30.809  29.735  1.00  0.00           C  
ATOM   1364  HA  ALA A  92      43.207  31.843  29.839  1.00  0.00           H  
ATOM   1365  CB  ALA A  92      42.324  29.912  29.479  1.00  0.00           C  
ATOM   1366  HB1 ALA A  92      41.574  30.040  30.257  1.00  0.00           H  
ATOM   1367  HB2 ALA A  92      41.845  30.146  28.528  1.00  0.00           H  
ATOM   1368  HB3 ALA A  92      42.611  28.862  29.468  1.00  0.00           H  
ATOM   1369  C   ALA A  92      44.250  30.326  31.020  1.00  0.00           C  
ATOM   1370  O   ALA A  92      45.126  29.466  30.927  1.00  0.00           O  
ATOM   1371  N   PRO A  93      43.896  30.841  32.221  1.00  0.00           N  
ATOM   1372  CD  PRO A  93      42.794  31.776  32.458  1.00  0.00           C  
ATOM   1373  HD2 PRO A  93      41.840  31.397  32.092  1.00  0.00           H  
ATOM   1374  HD3 PRO A  93      43.006  32.719  31.952  1.00  0.00           H  
ATOM   1375  CG  PRO A  93      42.751  32.001  33.970  1.00  0.00           C  
ATOM   1376  HG2 PRO A  93      42.044  31.309  34.427  1.00  0.00           H  
ATOM   1377  HG3 PRO A  93      42.446  33.012  34.239  1.00  0.00           H  
ATOM   1378  CB  PRO A  93      44.155  31.660  34.440  1.00  0.00           C  
ATOM   1379  HB2 PRO A  93      44.182  31.364  35.491  1.00  0.00           H  
ATOM   1380  HB3 PRO A  93      44.794  32.537  34.336  1.00  0.00           H  
ATOM   1381  CA  PRO A  93      44.630  30.569  33.470  1.00  0.00           C  
ATOM   1382  HA  PRO A  93      45.699  30.701  33.295  1.00  0.00           H  
ATOM   1383  C   PRO A  93      44.438  29.157  34.064  1.00  0.00           C  
ATOM   1384  O   PRO A  93      45.187  28.793  34.970  1.00  0.00           O  
ATOM   1385  N   THR A  94      43.502  28.354  33.531  1.00  0.00           N  
ATOM   1386  H   THR A  94      42.928  28.725  32.787  1.00  0.00           H  
ATOM   1387  CA  THR A  94      43.320  26.932  33.837  1.00  0.00           C  
ATOM   1388  HA  THR A  94      44.222  26.573  34.337  1.00  0.00           H  
ATOM   1389  CB  THR A  94      42.142  26.682  34.814  1.00  0.00           C  
ATOM   1390  HB  THR A  94      42.185  25.633  35.113  1.00  0.00           H  
ATOM   1391  CG2 THR A  94      42.179  27.522  36.100  1.00  0.00           C  
ATOM   1392 HG21 THR A  94      41.384  27.225  36.784  1.00  0.00           H  
ATOM   1393 HG22 THR A  94      43.128  27.396  36.622  1.00  0.00           H  
ATOM   1394 HG23 THR A  94      42.051  28.585  35.891  1.00  0.00           H  
ATOM   1395  OG1 THR A  94      40.891  26.844  34.179  1.00  0.00           O  
ATOM   1396  HG1 THR A  94      40.765  27.766  33.997  1.00  0.00           H  
ATOM   1397  C   THR A  94      43.222  26.130  32.533  1.00  0.00           C  
ATOM   1398  O   THR A  94      42.815  26.659  31.496  1.00  0.00           O  
ATOM   1399  N   ILE A  95      43.602  24.844  32.599  1.00  0.00           N  
ATOM   1400  H   ILE A  95      43.933  24.495  33.487  1.00  0.00           H  
ATOM   1401  CA  ILE A  95      43.601  23.893  31.484  1.00  0.00           C  
ATOM   1402  HA  ILE A  95      44.123  24.371  30.653  1.00  0.00           H  
ATOM   1403  CB  ILE A  95      44.401  22.627  31.908  1.00  0.00           C  
ATOM   1404  HB  ILE A  95      45.370  22.987  32.260  1.00  0.00           H  
ATOM   1405  CG2 ILE A  95      43.758  21.854  33.081  1.00  0.00           C  
ATOM   1406 HG21 ILE A  95      44.426  21.080  33.460  1.00  0.00           H  
ATOM   1407 HG22 ILE A  95      43.530  22.508  33.922  1.00  0.00           H  
ATOM   1408 HG23 ILE A  95      42.831  21.364  32.782  1.00  0.00           H  
ATOM   1409  CG1 ILE A  95      44.692  21.698  30.708  1.00  0.00           C  
ATOM   1410 HG12 ILE A  95      43.782  21.191  30.386  1.00  0.00           H  
ATOM   1411 HG13 ILE A  95      45.016  22.304  29.863  1.00  0.00           H  
ATOM   1412  CD1 ILE A  95      45.783  20.654  30.976  1.00  0.00           C  
ATOM   1413 HD11 ILE A  95      45.994  20.078  30.075  1.00  0.00           H  
ATOM   1414 HD12 ILE A  95      46.711  21.131  31.292  1.00  0.00           H  
ATOM   1415 HD13 ILE A  95      45.487  19.946  31.749  1.00  0.00           H  
ATOM   1416  C   ILE A  95      42.174  23.548  31.003  1.00  0.00           C  
ATOM   1417  O   ILE A  95      41.993  23.244  29.826  1.00  0.00           O  
ATOM   1418  N   GLU A  96      41.159  23.646  31.881  1.00  0.00           N  
ATOM   1419  H   GLU A  96      41.381  23.907  32.831  1.00  0.00           H  
ATOM   1420  CA  GLU A  96      39.741  23.473  31.556  1.00  0.00           C  
ATOM   1421  HA  GLU A  96      39.616  22.526  31.026  1.00  0.00           H  
ATOM   1422  CB  GLU A  96      38.942  23.404  32.880  1.00  0.00           C  
ATOM   1423  HB2 GLU A  96      39.252  22.507  33.418  1.00  0.00           H  
ATOM   1424  HB3 GLU A  96      39.226  24.246  33.516  1.00  0.00           H  
ATOM   1425  CG  GLU A  96      37.402  23.407  32.727  1.00  0.00           C  
ATOM   1426  HG2 GLU A  96      37.060  24.333  32.265  1.00  0.00           H  
ATOM   1427  HG3 GLU A  96      37.097  22.595  32.066  1.00  0.00           H  
ATOM   1428  CD  GLU A  96      36.636  23.256  34.044  1.00  0.00           C  
ATOM   1429  OE1 GLU A  96      37.271  22.923  35.069  1.00  0.00           O  
ATOM   1430  OE2 GLU A  96      35.407  23.479  33.997  1.00  0.00           O  
ATOM   1431  C   GLU A  96      39.221  24.603  30.647  1.00  0.00           C  
ATOM   1432  O   GLU A  96      38.504  24.337  29.682  1.00  0.00           O  
ATOM   1433  N   GLN A  97      39.617  25.852  30.949  1.00  0.00           N  
ATOM   1434  H   GLN A  97      40.214  25.972  31.755  1.00  0.00           H  
ATOM   1435  CA  GLN A  97      39.227  27.065  30.232  1.00  0.00           C  
ATOM   1436  HA  GLN A  97      38.165  27.030  29.983  1.00  0.00           H  
ATOM   1437  CB  GLN A  97      39.514  28.274  31.146  1.00  0.00           C  
ATOM   1438  HB2 GLN A  97      40.547  28.220  31.498  1.00  0.00           H  
ATOM   1439  HB3 GLN A  97      39.438  29.198  30.571  1.00  0.00           H  
ATOM   1440  CG  GLN A  97      38.549  28.408  32.337  1.00  0.00           C  
ATOM   1441  HG2 GLN A  97      37.536  28.580  31.973  1.00  0.00           H  
ATOM   1442  HG3 GLN A  97      38.519  27.481  32.911  1.00  0.00           H  
ATOM   1443  CD  GLN A  97      38.973  29.538  33.281  1.00  0.00           C  
ATOM   1444  OE1 GLN A  97      40.138  29.632  33.660  1.00  0.00           O  
ATOM   1445  NE2 GLN A  97      38.031  30.400  33.665  1.00  0.00           N  
ATOM   1446 HE21 GLN A  97      38.273  31.156  34.288  1.00  0.00           H  
ATOM   1447 HE22 GLN A  97      37.082  30.294  33.337  1.00  0.00           H  
ATOM   1448  C   GLN A  97      40.031  27.280  28.936  1.00  0.00           C  
ATOM   1449  O   GLN A  97      39.606  28.081  28.104  1.00  0.00           O  
ATOM   1450  N   MET A  98      41.179  26.600  28.760  1.00  0.00           N  
ATOM   1451  H   MET A  98      41.472  25.963  29.487  1.00  0.00           H  
ATOM   1452  CA  MET A  98      42.071  26.771  27.614  1.00  0.00           C  
ATOM   1453  HA  MET A  98      42.173  27.836  27.394  1.00  0.00           H  
ATOM   1454  CB  MET A  98      43.465  26.203  27.969  1.00  0.00           C  
ATOM   1455  HB2 MET A  98      43.798  26.646  28.909  1.00  0.00           H  
ATOM   1456  HB3 MET A  98      43.411  25.129  28.149  1.00  0.00           H  
ATOM   1457  CG  MET A  98      44.521  26.516  26.894  1.00  0.00           C  
ATOM   1458  HG2 MET A  98      44.266  26.009  25.967  1.00  0.00           H  
ATOM   1459  HG3 MET A  98      44.495  27.581  26.671  1.00  0.00           H  
ATOM   1460  SD  MET A  98      46.238  26.092  27.295  1.00  0.00           S  
ATOM   1461  CE  MET A  98      46.106  24.296  27.463  1.00  0.00           C  
ATOM   1462  HE1 MET A  98      47.098  23.846  27.472  1.00  0.00           H  
ATOM   1463  HE2 MET A  98      45.596  24.037  28.390  1.00  0.00           H  
ATOM   1464  HE3 MET A  98      45.542  23.877  26.633  1.00  0.00           H  
ATOM   1465  C   MET A  98      41.483  26.049  26.391  1.00  0.00           C  
ATOM   1466  O   MET A  98      41.471  24.820  26.326  1.00  0.00           O  
ATOM   1467  N   LYS A  99      40.999  26.848  25.429  1.00  0.00           N  
ATOM   1468  H   LYS A  99      40.995  27.841  25.611  1.00  0.00           H  
ATOM   1469  CA  LYS A  99      40.488  26.423  24.125  1.00  0.00           C  
ATOM   1470  HA  LYS A  99      40.512  25.336  24.037  1.00  0.00           H  
ATOM   1471  CB  LYS A  99      39.031  26.910  23.955  1.00  0.00           C  
ATOM   1472  HB2 LYS A  99      38.639  26.549  23.003  1.00  0.00           H  
ATOM   1473  HB3 LYS A  99      39.021  27.999  23.881  1.00  0.00           H  
ATOM   1474  CG  LYS A  99      38.058  26.502  25.079  1.00  0.00           C  
ATOM   1475  HG2 LYS A  99      38.386  26.929  26.026  1.00  0.00           H  
ATOM   1476  HG3 LYS A  99      37.090  26.962  24.874  1.00  0.00           H  
ATOM   1477  CD  LYS A  99      37.860  24.987  25.238  1.00  0.00           C  
ATOM   1478  HD2 LYS A  99      37.506  24.566  24.296  1.00  0.00           H  
ATOM   1479  HD3 LYS A  99      38.815  24.508  25.454  1.00  0.00           H  
ATOM   1480  CE  LYS A  99      36.867  24.660  26.362  1.00  0.00           C  
ATOM   1481  HE2 LYS A  99      37.224  25.066  27.310  1.00  0.00           H  
ATOM   1482  HE3 LYS A  99      35.900  25.122  26.159  1.00  0.00           H  
ATOM   1483  NZ  LYS A  99      36.675  23.209  26.511  1.00  0.00           N  
ATOM   1484  HZ1 LYS A  99      37.556  22.773  26.741  1.00  0.00           H  
ATOM   1485  HZ2 LYS A  99      36.013  23.034  27.254  1.00  0.00           H  
ATOM   1486  HZ3 LYS A  99      36.320  22.823  25.648  1.00  0.00           H  
ATOM   1487  C   LYS A  99      41.351  27.001  22.988  1.00  0.00           C  
ATOM   1488  O   LYS A  99      41.314  26.475  21.876  1.00  0.00           O  
ATOM   1489  N   ASP A 100      42.124  28.066  23.273  1.00  0.00           N  
ATOM   1490  H   ASP A 100      42.115  28.407  24.222  1.00  0.00           H  
ATOM   1491  CA  ASP A 100      42.957  28.825  22.340  1.00  0.00           C  
ATOM   1492  HA  ASP A 100      43.057  28.247  21.421  1.00  0.00           H  
ATOM   1493  CB  ASP A 100      42.321  30.197  21.988  1.00  0.00           C  
ATOM   1494  HB2 ASP A 100      42.886  30.670  21.184  1.00  0.00           H  
ATOM   1495  HB3 ASP A 100      42.408  30.864  22.847  1.00  0.00           H  
ATOM   1496  CG  ASP A 100      40.849  30.171  21.568  1.00  0.00           C  
ATOM   1497  OD1 ASP A 100      40.495  29.297  20.748  1.00  0.00           O  
ATOM   1498  OD2 ASP A 100      40.107  31.057  22.044  1.00  0.00           O  
ATOM   1499  C   ASP A 100      44.365  29.023  22.913  1.00  0.00           C  
ATOM   1500  O   ASP A 100      44.551  29.045  24.132  1.00  0.00           O  
ATOM   1501  N   VAL A 101      45.342  29.221  22.014  1.00  0.00           N  
ATOM   1502  H   VAL A 101      45.092  29.172  21.035  1.00  0.00           H  
ATOM   1503  CA  VAL A 101      46.709  29.655  22.307  1.00  0.00           C  
ATOM   1504  HA  VAL A 101      46.726  30.096  23.306  1.00  0.00           H  
ATOM   1505  CB  VAL A 101      47.716  28.471  22.293  1.00  0.00           C  
ATOM   1506  HB  VAL A 101      47.763  28.075  21.278  1.00  0.00           H  
ATOM   1507  CG1 VAL A 101      49.139  28.918  22.675  1.00  0.00           C  
ATOM   1508 HG11 VAL A 101      49.823  28.071  22.700  1.00  0.00           H  
ATOM   1509 HG12 VAL A 101      49.547  29.639  21.966  1.00  0.00           H  
ATOM   1510 HG13 VAL A 101      49.149  29.378  23.664  1.00  0.00           H  
ATOM   1511  CG2 VAL A 101      47.292  27.307  23.202  1.00  0.00           C  
ATOM   1512 HG21 VAL A 101      48.041  26.515  23.197  1.00  0.00           H  
ATOM   1513 HG22 VAL A 101      47.157  27.632  24.235  1.00  0.00           H  
ATOM   1514 HG23 VAL A 101      46.359  26.863  22.861  1.00  0.00           H  
ATOM   1515  C   VAL A 101      47.058  30.770  21.314  1.00  0.00           C  
ATOM   1516  O   VAL A 101      46.875  30.600  20.110  1.00  0.00           O  
ATOM   1517  N   TYR A 102      47.555  31.903  21.830  1.00  0.00           N  
ATOM   1518  H   TYR A 102      47.664  31.956  22.835  1.00  0.00           H  
ATOM   1519  CA  TYR A 102      47.925  33.099  21.079  1.00  0.00           C  
ATOM   1520  HA  TYR A 102      47.632  33.025  20.033  1.00  0.00           H  
ATOM   1521  CB  TYR A 102      47.204  34.308  21.707  1.00  0.00           C  
ATOM   1522  HB2 TYR A 102      47.550  35.232  21.244  1.00  0.00           H  
ATOM   1523  HB3 TYR A 102      47.466  34.389  22.759  1.00  0.00           H  
ATOM   1524  CG  TYR A 102      45.692  34.272  21.608  1.00  0.00           C  
ATOM   1525  CD1 TYR A 102      44.922  33.782  22.685  1.00  0.00           C  
ATOM   1526  HD1 TYR A 102      45.405  33.419  23.579  1.00  0.00           H  
ATOM   1527  CE1 TYR A 102      43.517  33.764  22.602  1.00  0.00           C  
ATOM   1528  HE1 TYR A 102      42.936  33.387  23.431  1.00  0.00           H  
ATOM   1529  CZ  TYR A 102      42.876  34.242  21.443  1.00  0.00           C  
ATOM   1530  OH  TYR A 102      41.514  34.221  21.362  1.00  0.00           O  
ATOM   1531  HH  TYR A 102      41.107  33.736  22.065  1.00  0.00           H  
ATOM   1532  CE2 TYR A 102      43.644  34.736  20.370  1.00  0.00           C  
ATOM   1533  HE2 TYR A 102      43.164  35.098  19.475  1.00  0.00           H  
ATOM   1534  CD2 TYR A 102      45.049  34.744  20.447  1.00  0.00           C  
ATOM   1535  HD2 TYR A 102      45.629  35.122  19.617  1.00  0.00           H  
ATOM   1536  C   TYR A 102      49.445  33.276  21.187  1.00  0.00           C  
ATOM   1537  O   TYR A 102      49.936  33.772  22.199  1.00  0.00           O  
ATOM   1538  N   ILE A 103      50.187  32.863  20.147  1.00  0.00           N  
ATOM   1539  H   ILE A 103      49.705  32.495  19.337  1.00  0.00           H  
ATOM   1540  CA  ILE A 103      51.648  32.935  20.074  1.00  0.00           C  
ATOM   1541  HA  ILE A 103      52.087  32.814  21.067  1.00  0.00           H  
ATOM   1542  CB  ILE A 103      52.173  31.802  19.135  1.00  0.00           C  
ATOM   1543  HB  ILE A 103      51.720  31.934  18.151  1.00  0.00           H  
ATOM   1544  CG2 ILE A 103      53.705  31.867  18.956  1.00  0.00           C  
ATOM   1545 HG21 ILE A 103      54.065  31.126  18.244  1.00  0.00           H  
ATOM   1546 HG22 ILE A 103      54.044  32.830  18.580  1.00  0.00           H  
ATOM   1547 HG23 ILE A 103      54.206  31.691  19.906  1.00  0.00           H  
ATOM   1548  CG1 ILE A 103      51.764  30.396  19.644  1.00  0.00           C  
ATOM   1549 HG12 ILE A 103      52.220  30.206  20.617  1.00  0.00           H  
ATOM   1550 HG13 ILE A 103      50.688  30.363  19.810  1.00  0.00           H  
ATOM   1551  CD1 ILE A 103      52.112  29.247  18.683  1.00  0.00           C  
ATOM   1552 HD11 ILE A 103      51.683  28.308  19.031  1.00  0.00           H  
ATOM   1553 HD12 ILE A 103      51.722  29.436  17.683  1.00  0.00           H  
ATOM   1554 HD13 ILE A 103      53.188  29.091  18.600  1.00  0.00           H  
ATOM   1555  C   ILE A 103      52.012  34.319  19.502  1.00  0.00           C  
ATOM   1556  O   ILE A 103      51.754  34.589  18.329  1.00  0.00           O  
ATOM   1557  N   VAL A 104      52.620  35.179  20.336  1.00  0.00           N  
ATOM   1558  H   VAL A 104      52.822  34.871  21.278  1.00  0.00           H  
ATOM   1559  CA  VAL A 104      53.060  36.532  19.987  1.00  0.00           C  
ATOM   1560  HA  VAL A 104      52.404  36.940  19.219  1.00  0.00           H  
ATOM   1561  CB  VAL A 104      53.010  37.450  21.241  1.00  0.00           C  
ATOM   1562  HB  VAL A 104      53.773  37.117  21.942  1.00  0.00           H  
ATOM   1563  CG1 VAL A 104      53.343  38.916  20.900  1.00  0.00           C  
ATOM   1564 HG11 VAL A 104      53.277  39.550  21.782  1.00  0.00           H  
ATOM   1565 HG12 VAL A 104      54.354  39.029  20.510  1.00  0.00           H  
ATOM   1566 HG13 VAL A 104      52.657  39.315  20.153  1.00  0.00           H  
ATOM   1567  CG2 VAL A 104      51.661  37.375  21.987  1.00  0.00           C  
ATOM   1568 HG21 VAL A 104      51.655  38.039  22.850  1.00  0.00           H  
ATOM   1569 HG22 VAL A 104      50.829  37.660  21.344  1.00  0.00           H  
ATOM   1570 HG23 VAL A 104      51.458  36.373  22.366  1.00  0.00           H  
ATOM   1571  C   VAL A 104      54.514  36.451  19.483  1.00  0.00           C  
ATOM   1572  O   VAL A 104      55.364  35.832  20.122  1.00  0.00           O  
ATOM   1573  N   GLN A 105      54.779  37.097  18.339  1.00  0.00           N  
ATOM   1574  H   GLN A 105      54.012  37.600  17.907  1.00  0.00           H  
ATOM   1575  CA  GLN A 105      56.044  37.124  17.605  1.00  0.00           C  
ATOM   1576  HA  GLN A 105      56.855  36.815  18.266  1.00  0.00           H  
ATOM   1577  CB  GLN A 105      55.963  36.149  16.409  1.00  0.00           C  
ATOM   1578  HB2 GLN A 105      56.892  36.203  15.841  1.00  0.00           H  
ATOM   1579  HB3 GLN A 105      55.175  36.478  15.729  1.00  0.00           H  
ATOM   1580  CG  GLN A 105      55.711  34.681  16.804  1.00  0.00           C  
ATOM   1581  HG2 GLN A 105      56.417  34.381  17.578  1.00  0.00           H  
ATOM   1582  HG3 GLN A 105      54.713  34.577  17.228  1.00  0.00           H  
ATOM   1583  CD  GLN A 105      55.818  33.711  15.627  1.00  0.00           C  
ATOM   1584  OE1 GLN A 105      55.589  34.078  14.476  1.00  0.00           O  
ATOM   1585  NE2 GLN A 105      56.176  32.459  15.916  1.00  0.00           N  
ATOM   1586 HE21 GLN A 105      56.246  31.774  15.174  1.00  0.00           H  
ATOM   1587 HE22 GLN A 105      56.362  32.192  16.871  1.00  0.00           H  
ATOM   1588  C   GLN A 105      56.368  38.555  17.146  1.00  0.00           C  
ATOM   1589  O   GLN A 105      55.548  39.463  17.290  1.00  0.00           O  
ATOM   1590  N   ASP A 106      57.555  38.748  16.545  1.00  0.00           N  
ATOM   1591  H   ASP A 106      58.189  37.965  16.476  1.00  0.00           H  
ATOM   1592  CA  ASP A 106      57.949  39.987  15.860  1.00  0.00           C  
ATOM   1593  HA  ASP A 106      57.779  40.832  16.531  1.00  0.00           H  
ATOM   1594  CB  ASP A 106      59.444  39.948  15.446  1.00  0.00           C  
ATOM   1595  HB2 ASP A 106      59.595  39.200  14.667  1.00  0.00           H  
ATOM   1596  HB3 ASP A 106      59.724  40.904  15.001  1.00  0.00           H  
ATOM   1597  CG  ASP A 106      60.441  39.656  16.570  1.00  0.00           C  
ATOM   1598  OD1 ASP A 106      60.175  40.090  17.712  1.00  0.00           O  
ATOM   1599  OD2 ASP A 106      61.469  39.017  16.254  1.00  0.00           O  
ATOM   1600  C   ASP A 106      57.110  40.158  14.584  1.00  0.00           C  
ATOM   1601  O   ASP A 106      56.931  39.195  13.837  1.00  0.00           O  
ATOM   1602  N   LEU A 107      56.603  41.376  14.334  1.00  0.00           N  
ATOM   1603  H   LEU A 107      56.798  42.129  14.979  1.00  0.00           H  
ATOM   1604  CA  LEU A 107      55.800  41.686  13.154  1.00  0.00           C  
ATOM   1605  HA  LEU A 107      55.115  40.860  12.971  1.00  0.00           H  
ATOM   1606  CB  LEU A 107      54.988  42.976  13.414  1.00  0.00           C  
ATOM   1607  HB2 LEU A 107      54.399  42.836  14.317  1.00  0.00           H  
ATOM   1608  HB3 LEU A 107      55.670  43.798  13.639  1.00  0.00           H  
ATOM   1609  CG  LEU A 107      54.028  43.410  12.281  1.00  0.00           C  
ATOM   1610  HG  LEU A 107      54.613  43.631  11.388  1.00  0.00           H  
ATOM   1611  CD1 LEU A 107      53.005  42.324  11.918  1.00  0.00           C  
ATOM   1612 HD11 LEU A 107      52.311  42.683  11.158  1.00  0.00           H  
ATOM   1613 HD12 LEU A 107      53.487  41.437  11.508  1.00  0.00           H  
ATOM   1614 HD13 LEU A 107      52.422  42.019  12.788  1.00  0.00           H  
ATOM   1615  CD2 LEU A 107      53.297  44.700  12.671  1.00  0.00           C  
ATOM   1616 HD21 LEU A 107      52.667  45.061  11.858  1.00  0.00           H  
ATOM   1617 HD22 LEU A 107      52.658  44.527  13.537  1.00  0.00           H  
ATOM   1618 HD23 LEU A 107      54.000  45.494  12.923  1.00  0.00           H  
ATOM   1619  C   LEU A 107      56.724  41.879  11.946  1.00  0.00           C  
ATOM   1620  O   LEU A 107      57.439  42.877  11.849  1.00  0.00           O  
ATOM   1621  N   MET A 108      56.674  40.908  11.026  1.00  0.00           N  
ATOM   1622  H   MET A 108      56.072  40.116  11.207  1.00  0.00           H  
ATOM   1623  CA  MET A 108      57.326  40.950   9.723  1.00  0.00           C  
ATOM   1624  HA  MET A 108      58.187  41.617   9.748  1.00  0.00           H  
ATOM   1625  CB  MET A 108      57.770  39.523   9.345  1.00  0.00           C  
ATOM   1626  HB2 MET A 108      56.897  38.870   9.292  1.00  0.00           H  
ATOM   1627  HB3 MET A 108      58.204  39.528   8.344  1.00  0.00           H  
ATOM   1628  CG  MET A 108      58.782  38.914  10.340  1.00  0.00           C  
ATOM   1629  HG2 MET A 108      58.353  38.892  11.342  1.00  0.00           H  
ATOM   1630  HG3 MET A 108      58.973  37.872  10.090  1.00  0.00           H  
ATOM   1631  SD  MET A 108      60.395  39.738  10.446  1.00  0.00           S  
ATOM   1632  CE  MET A 108      61.141  39.208   8.881  1.00  0.00           C  
ATOM   1633  HE1 MET A 108      62.164  39.576   8.813  1.00  0.00           H  
ATOM   1634  HE2 MET A 108      61.163  38.122   8.814  1.00  0.00           H  
ATOM   1635  HE3 MET A 108      60.578  39.598   8.034  1.00  0.00           H  
ATOM   1636  C   MET A 108      56.296  41.463   8.702  1.00  0.00           C  
ATOM   1637  O   MET A 108      55.095  41.241   8.857  1.00  0.00           O  
ATOM   1638  N   GLU A 109      56.756  42.196   7.679  1.00  0.00           N  
ATOM   1639  H   GLU A 109      57.755  42.328   7.593  1.00  0.00           H  
ATOM   1640  CA  GLU A 109      55.895  42.978   6.787  1.00  0.00           C  
ATOM   1641  HA  GLU A 109      55.178  43.540   7.389  1.00  0.00           H  
ATOM   1642  CB  GLU A 109      56.773  43.971   6.004  1.00  0.00           C  
ATOM   1643  HB2 GLU A 109      57.508  43.425   5.411  1.00  0.00           H  
ATOM   1644  HB3 GLU A 109      56.152  44.509   5.285  1.00  0.00           H  
ATOM   1645  CG  GLU A 109      57.488  44.998   6.908  1.00  0.00           C  
ATOM   1646  HG2 GLU A 109      56.755  45.631   7.409  1.00  0.00           H  
ATOM   1647  HG3 GLU A 109      58.054  44.498   7.694  1.00  0.00           H  
ATOM   1648  CD  GLU A 109      58.444  45.890   6.121  1.00  0.00           C  
ATOM   1649  OE1 GLU A 109      58.023  46.379   5.052  1.00  0.00           O  
ATOM   1650  OE2 GLU A 109      59.595  46.053   6.581  1.00  0.00           O  
ATOM   1651  C   GLU A 109      55.112  42.117   5.779  1.00  0.00           C  
ATOM   1652  O   GLU A 109      53.957  42.432   5.489  1.00  0.00           O  
ATOM   1653  N   THR A 110      55.723  41.042   5.255  1.00  0.00           N  
ATOM   1654  H   THR A 110      56.668  40.839   5.555  1.00  0.00           H  
ATOM   1655  CA  THR A 110      55.142  40.141   4.258  1.00  0.00           C  
ATOM   1656  HA  THR A 110      54.095  40.000   4.527  1.00  0.00           H  
ATOM   1657  CB  THR A 110      55.173  40.818   2.853  1.00  0.00           C  
ATOM   1658  HB  THR A 110      54.751  41.820   2.934  1.00  0.00           H  
ATOM   1659  CG2 THR A 110      56.577  40.942   2.237  1.00  0.00           C  
ATOM   1660 HG21 THR A 110      56.546  41.521   1.313  1.00  0.00           H  
ATOM   1661 HG22 THR A 110      57.265  41.448   2.915  1.00  0.00           H  
ATOM   1662 HG23 THR A 110      56.999  39.967   1.993  1.00  0.00           H  
ATOM   1663  OG1 THR A 110      54.350  40.132   1.928  1.00  0.00           O  
ATOM   1664  HG1 THR A 110      54.353  40.611   1.112  1.00  0.00           H  
ATOM   1665  C   THR A 110      55.752  38.730   4.375  1.00  0.00           C  
ATOM   1666  O   THR A 110      56.400  38.408   5.371  1.00  0.00           O  
ATOM   1667  N   ASP A 111      55.549  37.903   3.341  1.00  0.00           N  
ATOM   1668  H   ASP A 111      54.990  38.258   2.576  1.00  0.00           H  
ATOM   1669  CA  ASP A 111      56.220  36.628   3.096  1.00  0.00           C  
ATOM   1670  HA  ASP A 111      57.180  36.669   3.609  1.00  0.00           H  
ATOM   1671  CB  ASP A 111      55.419  35.440   3.695  1.00  0.00           C  
ATOM   1672  HB2 ASP A 111      55.253  35.621   4.758  1.00  0.00           H  
ATOM   1673  HB3 ASP A 111      56.026  34.535   3.645  1.00  0.00           H  
ATOM   1674  CG  ASP A 111      54.063  35.109   3.053  1.00  0.00           C  
ATOM   1675  OD1 ASP A 111      53.835  35.478   1.883  1.00  0.00           O  
ATOM   1676  OD2 ASP A 111      53.262  34.448   3.743  1.00  0.00           O  
ATOM   1677  C   ASP A 111      56.573  36.528   1.602  1.00  0.00           C  
ATOM   1678  O   ASP A 111      56.139  37.353   0.795  1.00  0.00           O  
ATOM   1679  N   LEU A 112      57.363  35.509   1.232  1.00  0.00           N  
ATOM   1680  H   LEU A 112      57.685  34.869   1.946  1.00  0.00           H  
ATOM   1681  CA  LEU A 112      57.823  35.272  -0.137  1.00  0.00           C  
ATOM   1682  HA  LEU A 112      58.165  36.225  -0.538  1.00  0.00           H  
ATOM   1683  CB  LEU A 112      59.024  34.296  -0.073  1.00  0.00           C  
ATOM   1684  HB2 LEU A 112      59.734  34.658   0.673  1.00  0.00           H  
ATOM   1685  HB3 LEU A 112      58.683  33.338   0.307  1.00  0.00           H  
ATOM   1686  CG  LEU A 112      59.792  34.045  -1.389  1.00  0.00           C  
ATOM   1687  HG  LEU A 112      59.087  33.702  -2.142  1.00  0.00           H  
ATOM   1688  CD1 LEU A 112      60.489  35.304  -1.931  1.00  0.00           C  
ATOM   1689 HD11 LEU A 112      61.003  35.087  -2.866  1.00  0.00           H  
ATOM   1690 HD12 LEU A 112      59.779  36.105  -2.137  1.00  0.00           H  
ATOM   1691 HD13 LEU A 112      61.232  35.683  -1.229  1.00  0.00           H  
ATOM   1692  CD2 LEU A 112      60.808  32.911  -1.201  1.00  0.00           C  
ATOM   1693 HD21 LEU A 112      61.331  32.692  -2.132  1.00  0.00           H  
ATOM   1694 HD22 LEU A 112      61.557  33.164  -0.449  1.00  0.00           H  
ATOM   1695 HD23 LEU A 112      60.311  31.995  -0.884  1.00  0.00           H  
ATOM   1696  C   LEU A 112      56.701  34.752  -1.068  1.00  0.00           C  
ATOM   1697  O   LEU A 112      56.795  34.958  -2.275  1.00  0.00           O  
ATOM   1698  N   TYR A 113      55.617  34.153  -0.535  1.00  0.00           N  
ATOM   1699  H   TYR A 113      55.585  34.041   0.469  1.00  0.00           H  
ATOM   1700  CA  TYR A 113      54.433  33.732  -1.299  1.00  0.00           C  
ATOM   1701  HA  TYR A 113      54.756  33.151  -2.165  1.00  0.00           H  
ATOM   1702  CB  TYR A 113      53.535  32.844  -0.405  1.00  0.00           C  
ATOM   1703  HB2 TYR A 113      54.070  31.933  -0.150  1.00  0.00           H  
ATOM   1704  HB3 TYR A 113      53.339  33.342   0.544  1.00  0.00           H  
ATOM   1705  CG  TYR A 113      52.204  32.419  -1.003  1.00  0.00           C  
ATOM   1706  CD1 TYR A 113      52.152  31.411  -1.988  1.00  0.00           C  
ATOM   1707  HD1 TYR A 113      53.060  30.931  -2.322  1.00  0.00           H  
ATOM   1708  CE1 TYR A 113      50.915  31.037  -2.550  1.00  0.00           C  
ATOM   1709  HE1 TYR A 113      50.886  30.272  -3.313  1.00  0.00           H  
ATOM   1710  CZ  TYR A 113      49.727  31.665  -2.125  1.00  0.00           C  
ATOM   1711  OH  TYR A 113      48.530  31.329  -2.687  1.00  0.00           O  
ATOM   1712  HH  TYR A 113      48.597  30.596  -3.281  1.00  0.00           H  
ATOM   1713  CE2 TYR A 113      49.777  32.661  -1.131  1.00  0.00           C  
ATOM   1714  HE2 TYR A 113      48.868  33.141  -0.798  1.00  0.00           H  
ATOM   1715  CD2 TYR A 113      51.012  33.041  -0.576  1.00  0.00           C  
ATOM   1716  HD2 TYR A 113      51.046  33.818   0.173  1.00  0.00           H  
ATOM   1717  C   TYR A 113      53.631  34.946  -1.799  1.00  0.00           C  
ATOM   1718  O   TYR A 113      53.263  34.994  -2.972  1.00  0.00           O  
ATOM   1719  N   LYS A 114      53.392  35.931  -0.918  1.00  0.00           N  
ATOM   1720  H   LYS A 114      53.710  35.802   0.038  1.00  0.00           H  
ATOM   1721  CA  LYS A 114      52.688  37.177  -1.211  1.00  0.00           C  
ATOM   1722  HA  LYS A 114      51.756  36.958  -1.736  1.00  0.00           H  
ATOM   1723  CB  LYS A 114      52.386  37.902   0.116  1.00  0.00           C  
ATOM   1724  HB2 LYS A 114      53.294  37.941   0.720  1.00  0.00           H  
ATOM   1725  HB3 LYS A 114      52.116  38.941  -0.082  1.00  0.00           H  
ATOM   1726  CG  LYS A 114      51.251  37.276   0.940  1.00  0.00           C  
ATOM   1727  HG2 LYS A 114      50.324  37.305   0.365  1.00  0.00           H  
ATOM   1728  HG3 LYS A 114      51.460  36.223   1.132  1.00  0.00           H  
ATOM   1729  CD  LYS A 114      51.062  38.018   2.271  1.00  0.00           C  
ATOM   1730  HD2 LYS A 114      52.003  38.011   2.823  1.00  0.00           H  
ATOM   1731  HD3 LYS A 114      50.832  39.065   2.069  1.00  0.00           H  
ATOM   1732  CE  LYS A 114      49.961  37.411   3.145  1.00  0.00           C  
ATOM   1733  HE2 LYS A 114      49.014  37.377   2.606  1.00  0.00           H  
ATOM   1734  HE3 LYS A 114      50.221  36.386   3.413  1.00  0.00           H  
ATOM   1735  NZ  LYS A 114      49.773  38.195   4.376  1.00  0.00           N  
ATOM   1736  HZ1 LYS A 114      50.648  38.252   4.878  1.00  0.00           H  
ATOM   1737  HZ2 LYS A 114      49.462  39.130   4.152  1.00  0.00           H  
ATOM   1738  HZ3 LYS A 114      49.085  37.742   4.963  1.00  0.00           H  
ATOM   1739  C   LYS A 114      53.530  38.122  -2.083  1.00  0.00           C  
ATOM   1740  O   LYS A 114      52.964  38.862  -2.886  1.00  0.00           O  
ATOM   1741  N   LEU A 115      54.867  38.096  -1.938  1.00  0.00           N  
ATOM   1742  H   LEU A 115      55.263  37.476  -1.245  1.00  0.00           H  
ATOM   1743  CA  LEU A 115      55.784  38.963  -2.673  1.00  0.00           C  
ATOM   1744  HA  LEU A 115      55.358  39.968  -2.699  1.00  0.00           H  
ATOM   1745  CB  LEU A 115      57.133  39.024  -1.924  1.00  0.00           C  
ATOM   1746  HB2 LEU A 115      56.915  39.262  -0.882  1.00  0.00           H  
ATOM   1747  HB3 LEU A 115      57.611  38.044  -1.901  1.00  0.00           H  
ATOM   1748  CG  LEU A 115      58.108  40.092  -2.474  1.00  0.00           C  
ATOM   1749  HG  LEU A 115      57.531  40.819  -3.046  1.00  0.00           H  
ATOM   1750  CD1 LEU A 115      58.791  40.884  -1.348  1.00  0.00           C  
ATOM   1751 HD11 LEU A 115      59.428  41.671  -1.754  1.00  0.00           H  
ATOM   1752 HD12 LEU A 115      58.057  41.363  -0.700  1.00  0.00           H  
ATOM   1753 HD13 LEU A 115      59.415  40.242  -0.729  1.00  0.00           H  
ATOM   1754  CD2 LEU A 115      59.161  39.491  -3.415  1.00  0.00           C  
ATOM   1755 HD21 LEU A 115      59.783  40.282  -3.832  1.00  0.00           H  
ATOM   1756 HD22 LEU A 115      59.808  38.789  -2.888  1.00  0.00           H  
ATOM   1757 HD23 LEU A 115      58.716  38.961  -4.256  1.00  0.00           H  
ATOM   1758  C   LEU A 115      55.986  38.475  -4.119  1.00  0.00           C  
ATOM   1759  O   LEU A 115      56.008  39.307  -5.022  1.00  0.00           O  
ATOM   1760  N   LEU A 116      56.085  37.155  -4.367  1.00  0.00           N  
ATOM   1761  H   LEU A 116      56.060  36.508  -3.590  1.00  0.00           H  
ATOM   1762  CA  LEU A 116      56.241  36.589  -5.715  1.00  0.00           C  
ATOM   1763  HA  LEU A 116      56.952  37.203  -6.265  1.00  0.00           H  
ATOM   1764  CB  LEU A 116      56.789  35.144  -5.628  1.00  0.00           C  
ATOM   1765  HB2 LEU A 116      56.147  34.565  -4.962  1.00  0.00           H  
ATOM   1766  HB3 LEU A 116      56.716  34.654  -6.601  1.00  0.00           H  
ATOM   1767  CG  LEU A 116      58.260  35.031  -5.158  1.00  0.00           C  
ATOM   1768  HG  LEU A 116      58.368  35.559  -4.211  1.00  0.00           H  
ATOM   1769  CD1 LEU A 116      58.624  33.559  -4.915  1.00  0.00           C  
ATOM   1770 HD11 LEU A 116      59.637  33.457  -4.524  1.00  0.00           H  
ATOM   1771 HD12 LEU A 116      57.944  33.089  -4.205  1.00  0.00           H  
ATOM   1772 HD13 LEU A 116      58.575  32.999  -5.847  1.00  0.00           H  
ATOM   1773  CD2 LEU A 116      59.267  35.649  -6.144  1.00  0.00           C  
ATOM   1774 HD21 LEU A 116      60.288  35.520  -5.786  1.00  0.00           H  
ATOM   1775 HD22 LEU A 116      59.204  35.176  -7.124  1.00  0.00           H  
ATOM   1776 HD23 LEU A 116      59.113  36.719  -6.273  1.00  0.00           H  
ATOM   1777  C   LEU A 116      54.941  36.611  -6.552  1.00  0.00           C  
ATOM   1778  O   LEU A 116      54.986  36.270  -7.733  1.00  0.00           O  
ATOM   1779  N   LYS A 117      53.810  37.075  -5.991  1.00  0.00           N  
ATOM   1780  H   LYS A 117      53.830  37.316  -5.010  1.00  0.00           H  
ATOM   1781  CA  LYS A 117      52.599  37.415  -6.742  1.00  0.00           C  
ATOM   1782  HA  LYS A 117      52.446  36.717  -7.567  1.00  0.00           H  
ATOM   1783  CB  LYS A 117      51.382  37.365  -5.792  1.00  0.00           C  
ATOM   1784  HB2 LYS A 117      51.603  37.896  -4.866  1.00  0.00           H  
ATOM   1785  HB3 LYS A 117      50.538  37.892  -6.241  1.00  0.00           H  
ATOM   1786  CG  LYS A 117      50.915  35.938  -5.480  1.00  0.00           C  
ATOM   1787  HG2 LYS A 117      50.657  35.434  -6.412  1.00  0.00           H  
ATOM   1788  HG3 LYS A 117      51.734  35.367  -5.042  1.00  0.00           H  
ATOM   1789  CD  LYS A 117      49.705  35.915  -4.535  1.00  0.00           C  
ATOM   1790  HD2 LYS A 117      49.974  36.394  -3.592  1.00  0.00           H  
ATOM   1791  HD3 LYS A 117      48.897  36.508  -4.967  1.00  0.00           H  
ATOM   1792  CE  LYS A 117      49.210  34.490  -4.267  1.00  0.00           C  
ATOM   1793  HE2 LYS A 117      48.947  33.994  -5.202  1.00  0.00           H  
ATOM   1794  HE3 LYS A 117      50.006  33.905  -3.808  1.00  0.00           H  
ATOM   1795  NZ  LYS A 117      48.032  34.483  -3.383  1.00  0.00           N  
ATOM   1796  HZ1 LYS A 117      47.765  33.525  -3.196  1.00  0.00           H  
ATOM   1797  HZ2 LYS A 117      48.261  34.939  -2.512  1.00  0.00           H  
ATOM   1798  HZ3 LYS A 117      47.266  34.966  -3.828  1.00  0.00           H  
ATOM   1799  C   LYS A 117      52.665  38.844  -7.319  1.00  0.00           C  
ATOM   1800  O   LYS A 117      52.008  39.108  -8.325  1.00  0.00           O  
ATOM   1801  N   THR A 118      53.428  39.756  -6.689  1.00  0.00           N  
ATOM   1802  H   THR A 118      53.963  39.454  -5.887  1.00  0.00           H  
ATOM   1803  CA  THR A 118      53.466  41.185  -7.020  1.00  0.00           C  
ATOM   1804  HA  THR A 118      52.587  41.452  -7.609  1.00  0.00           H  
ATOM   1805  CB  THR A 118      53.421  42.020  -5.708  1.00  0.00           C  
ATOM   1806  HB  THR A 118      53.392  43.075  -5.987  1.00  0.00           H  
ATOM   1807  CG2 THR A 118      52.174  41.754  -4.852  1.00  0.00           C  
ATOM   1808 HG21 THR A 118      52.153  42.405  -3.977  1.00  0.00           H  
ATOM   1809 HG22 THR A 118      51.264  41.940  -5.422  1.00  0.00           H  
ATOM   1810 HG23 THR A 118      52.135  40.725  -4.498  1.00  0.00           H  
ATOM   1811  OG1 THR A 118      54.582  41.869  -4.909  1.00  0.00           O  
ATOM   1812  HG1 THR A 118      54.667  40.960  -4.664  1.00  0.00           H  
ATOM   1813  C   THR A 118      54.705  41.584  -7.846  1.00  0.00           C  
ATOM   1814  O   THR A 118      54.642  42.595  -8.546  1.00  0.00           O  
ATOM   1815  N   GLN A 119      55.819  40.833  -7.764  1.00  0.00           N  
ATOM   1816  H   GLN A 119      55.809  40.017  -7.169  1.00  0.00           H  
ATOM   1817  CA  GLN A 119      57.105  41.204  -8.360  1.00  0.00           C  
ATOM   1818  HA  GLN A 119      56.894  41.637  -9.340  1.00  0.00           H  
ATOM   1819  CB  GLN A 119      57.798  42.299  -7.512  1.00  0.00           C  
ATOM   1820  HB2 GLN A 119      57.153  43.178  -7.463  1.00  0.00           H  
ATOM   1821  HB3 GLN A 119      58.702  42.632  -8.025  1.00  0.00           H  
ATOM   1822  CG  GLN A 119      58.168  41.852  -6.082  1.00  0.00           C  
ATOM   1823  HG2 GLN A 119      57.314  41.382  -5.600  1.00  0.00           H  
ATOM   1824  HG3 GLN A 119      58.961  41.104  -6.109  1.00  0.00           H  
ATOM   1825  CD  GLN A 119      58.634  43.016  -5.212  1.00  0.00           C  
ATOM   1826  OE1 GLN A 119      59.709  43.568  -5.431  1.00  0.00           O  
ATOM   1827  NE2 GLN A 119      57.833  43.379  -4.209  1.00  0.00           N  
ATOM   1828 HE21 GLN A 119      58.105  44.140  -3.603  1.00  0.00           H  
ATOM   1829 HE22 GLN A 119      56.950  42.908  -4.072  1.00  0.00           H  
ATOM   1830  C   GLN A 119      58.007  39.993  -8.616  1.00  0.00           C  
ATOM   1831  O   GLN A 119      58.076  39.078  -7.795  1.00  0.00           O  
ATOM   1832  N   HIP A 120      58.754  40.045  -9.730  1.00  0.00           N  
ATOM   1833  H   HIP A 120      58.631  40.844 -10.336  1.00  0.00           H  
ATOM   1834  CA  HIP A 120      59.899  39.185 -10.020  1.00  0.00           C  
ATOM   1835  HA  HIP A 120      59.745  38.187  -9.611  1.00  0.00           H  
ATOM   1836  CB  HIP A 120      60.094  39.114 -11.552  1.00  0.00           C  
ATOM   1837  HB2 HIP A 120      59.196  38.702 -12.013  1.00  0.00           H  
ATOM   1838  HB3 HIP A 120      60.213  40.116 -11.966  1.00  0.00           H  
ATOM   1839  CG  HIP A 120      61.268  38.276 -12.011  1.00  0.00           C  
ATOM   1840  ND1 HIP A 120      61.303  36.901 -11.847  1.00  0.00           N  
ATOM   1841  HD1 HIP A 120      60.587  36.332 -11.405  1.00  0.00           H  
ATOM   1842  CE1 HIP A 120      62.469  36.476 -12.327  1.00  0.00           C  
ATOM   1843  HE1 HIP A 120      62.790  35.445 -12.317  1.00  0.00           H  
ATOM   1844  NE2 HIP A 120      63.195  37.482 -12.812  1.00  0.00           N  
ATOM   1845  HE2 HIP A 120      64.118  37.416 -13.217  1.00  0.00           H  
ATOM   1846  CD2 HIP A 120      62.456  38.639 -12.620  1.00  0.00           C  
ATOM   1847  HD2 HIP A 120      62.843  39.602 -12.920  1.00  0.00           H  
ATOM   1848  C   HIP A 120      61.138  39.830  -9.385  1.00  0.00           C  
ATOM   1849  O   HIP A 120      61.391  41.021  -9.573  1.00  0.00           O  
ATOM   1850  N   LEU A 121      61.907  39.024  -8.641  1.00  0.00           N  
ATOM   1851  H   LEU A 121      61.640  38.054  -8.550  1.00  0.00           H  
ATOM   1852  CA  LEU A 121      63.099  39.449  -7.917  1.00  0.00           C  
ATOM   1853  HA  LEU A 121      62.924  40.419  -7.448  1.00  0.00           H  
ATOM   1854  CB  LEU A 121      63.432  38.381  -6.854  1.00  0.00           C  
ATOM   1855  HB2 LEU A 121      63.507  37.407  -7.340  1.00  0.00           H  
ATOM   1856  HB3 LEU A 121      64.418  38.583  -6.433  1.00  0.00           H  
ATOM   1857  CG  LEU A 121      62.437  38.283  -5.683  1.00  0.00           C  
ATOM   1858  HG  LEU A 121      61.434  38.116  -6.077  1.00  0.00           H  
ATOM   1859  CD1 LEU A 121      62.788  37.074  -4.803  1.00  0.00           C  
ATOM   1860 HD11 LEU A 121      62.088  36.973  -3.973  1.00  0.00           H  
ATOM   1861 HD12 LEU A 121      62.754  36.148  -5.377  1.00  0.00           H  
ATOM   1862 HD13 LEU A 121      63.791  37.167  -4.387  1.00  0.00           H  
ATOM   1863  CD2 LEU A 121      62.417  39.574  -4.851  1.00  0.00           C  
ATOM   1864 HD21 LEU A 121      61.874  39.432  -3.920  1.00  0.00           H  
ATOM   1865 HD22 LEU A 121      63.422  39.896  -4.588  1.00  0.00           H  
ATOM   1866 HD23 LEU A 121      61.934  40.391  -5.387  1.00  0.00           H  
ATOM   1867  C   LEU A 121      64.314  39.557  -8.849  1.00  0.00           C  
ATOM   1868  O   LEU A 121      64.456  38.788  -9.801  1.00  0.00           O  
ATOM   1869  N   SER A 122      65.215  40.494  -8.513  1.00  0.00           N  
ATOM   1870  H   SER A 122      65.003  41.079  -7.719  1.00  0.00           H  
ATOM   1871  CA  SER A 122      66.564  40.614  -9.068  1.00  0.00           C  
ATOM   1872  HA  SER A 122      66.514  40.502 -10.152  1.00  0.00           H  
ATOM   1873  CB  SER A 122      67.113  42.020  -8.721  1.00  0.00           C  
ATOM   1874  HB2 SER A 122      66.396  42.792  -9.003  1.00  0.00           H  
ATOM   1875  HB3 SER A 122      68.012  42.210  -9.307  1.00  0.00           H  
ATOM   1876  OG  SER A 122      67.456  42.183  -7.355  1.00  0.00           O  
ATOM   1877  HG  SER A 122      66.668  42.164  -6.831  1.00  0.00           H  
ATOM   1878  C   SER A 122      67.473  39.520  -8.476  1.00  0.00           C  
ATOM   1879  O   SER A 122      67.205  39.015  -7.386  1.00  0.00           O  
ATOM   1880  N   ASN A 123      68.563  39.173  -9.181  1.00  0.00           N  
ATOM   1881  H   ASN A 123      68.728  39.642 -10.060  1.00  0.00           H  
ATOM   1882  CA  ASN A 123      69.530  38.139  -8.791  1.00  0.00           C  
ATOM   1883  HA  ASN A 123      68.973  37.204  -8.709  1.00  0.00           H  
ATOM   1884  CB  ASN A 123      70.578  38.006  -9.919  1.00  0.00           C  
ATOM   1885  HB2 ASN A 123      70.072  37.934 -10.882  1.00  0.00           H  
ATOM   1886  HB3 ASN A 123      71.196  38.905  -9.967  1.00  0.00           H  
ATOM   1887  CG  ASN A 123      71.464  36.761  -9.793  1.00  0.00           C  
ATOM   1888  OD1 ASN A 123      70.961  35.645  -9.679  1.00  0.00           O  
ATOM   1889  ND2 ASN A 123      72.785  36.954  -9.785  1.00  0.00           N  
ATOM   1890 HD21 ASN A 123      73.412  36.160  -9.756  1.00  0.00           H  
ATOM   1891 HD22 ASN A 123      73.162  37.888  -9.861  1.00  0.00           H  
ATOM   1892  C   ASN A 123      70.207  38.408  -7.429  1.00  0.00           C  
ATOM   1893  O   ASN A 123      70.543  37.454  -6.732  1.00  0.00           O  
ATOM   1894  N   ASP A 124      70.354  39.684  -7.032  1.00  0.00           N  
ATOM   1895  H   ASP A 124      70.049  40.413  -7.660  1.00  0.00           H  
ATOM   1896  CA  ASP A 124      70.929  40.114  -5.752  1.00  0.00           C  
ATOM   1897  HA  ASP A 124      71.860  39.567  -5.587  1.00  0.00           H  
ATOM   1898  CB  ASP A 124      71.230  41.633  -5.788  1.00  0.00           C  
ATOM   1899  HB2 ASP A 124      70.295  42.192  -5.865  1.00  0.00           H  
ATOM   1900  HB3 ASP A 124      71.695  41.942  -4.851  1.00  0.00           H  
ATOM   1901  CG  ASP A 124      72.146  42.088  -6.932  1.00  0.00           C  
ATOM   1902  OD1 ASP A 124      72.994  41.276  -7.363  1.00  0.00           O  
ATOM   1903  OD2 ASP A 124      71.987  43.255  -7.349  1.00  0.00           O  
ATOM   1904  C   ASP A 124      69.989  39.833  -4.565  1.00  0.00           C  
ATOM   1905  O   ASP A 124      70.470  39.504  -3.481  1.00  0.00           O  
ATOM   1906  N   HIE A 125      68.661  39.919  -4.773  1.00  0.00           N  
ATOM   1907  H   HIE A 125      68.340  40.179  -5.695  1.00  0.00           H  
ATOM   1908  CA  HIE A 125      67.642  39.580  -3.776  1.00  0.00           C  
ATOM   1909  HA  HIE A 125      67.935  39.970  -2.799  1.00  0.00           H  
ATOM   1910  CB  HIE A 125      66.284  40.181  -4.192  1.00  0.00           C  
ATOM   1911  HB2 HIE A 125      66.053  39.917  -5.224  1.00  0.00           H  
ATOM   1912  HB3 HIE A 125      65.489  39.748  -3.583  1.00  0.00           H  
ATOM   1913  CG  HIE A 125      66.163  41.675  -4.037  1.00  0.00           C  
ATOM   1914  ND1 HIE A 125      65.428  42.459  -4.934  1.00  0.00           N  
ATOM   1915  CE1 HIE A 125      65.516  43.694  -4.456  1.00  0.00           C  
ATOM   1916  HE1 HIE A 125      65.049  44.548  -4.924  1.00  0.00           H  
ATOM   1917  NE2 HIE A 125      66.234  43.770  -3.335  1.00  0.00           N  
ATOM   1918  HE2 HIE A 125      66.420  44.605  -2.797  1.00  0.00           H  
ATOM   1919  CD2 HIE A 125      66.661  42.489  -3.040  1.00  0.00           C  
ATOM   1920  HD2 HIE A 125      67.255  42.265  -2.166  1.00  0.00           H  
ATOM   1921  C   HIE A 125      67.468  38.060  -3.648  1.00  0.00           C  
ATOM   1922  O   HIE A 125      67.302  37.576  -2.532  1.00  0.00           O  
ATOM   1923  N   ILE A 126      67.543  37.311  -4.764  1.00  0.00           N  
ATOM   1924  H   ILE A 126      67.674  37.789  -5.645  1.00  0.00           H  
ATOM   1925  CA  ILE A 126      67.469  35.844  -4.804  1.00  0.00           C  
ATOM   1926  HA  ILE A 126      66.577  35.535  -4.254  1.00  0.00           H  
ATOM   1927  CB  ILE A 126      67.336  35.358  -6.281  1.00  0.00           C  
ATOM   1928  HB  ILE A 126      68.186  35.753  -6.838  1.00  0.00           H  
ATOM   1929  CG2 ILE A 126      67.373  33.818  -6.421  1.00  0.00           C  
ATOM   1930 HG21 ILE A 126      67.311  33.505  -7.463  1.00  0.00           H  
ATOM   1931 HG22 ILE A 126      68.295  33.383  -6.038  1.00  0.00           H  
ATOM   1932 HG23 ILE A 126      66.543  33.355  -5.890  1.00  0.00           H  
ATOM   1933  CG1 ILE A 126      66.047  35.920  -6.927  1.00  0.00           C  
ATOM   1934 HG12 ILE A 126      65.170  35.536  -6.411  1.00  0.00           H  
ATOM   1935 HG13 ILE A 126      65.999  36.991  -6.776  1.00  0.00           H  
ATOM   1936  CD1 ILE A 126      65.919  35.671  -8.434  1.00  0.00           C  
ATOM   1937 HD11 ILE A 126      65.073  36.222  -8.846  1.00  0.00           H  
ATOM   1938 HD12 ILE A 126      66.813  35.993  -8.969  1.00  0.00           H  
ATOM   1939 HD13 ILE A 126      65.747  34.618  -8.648  1.00  0.00           H  
ATOM   1940  C   ILE A 126      68.693  35.221  -4.105  1.00  0.00           C  
ATOM   1941  O   ILE A 126      68.535  34.253  -3.364  1.00  0.00           O  
ATOM   1942  N   CYS A 127      69.888  35.807  -4.300  1.00  0.00           N  
ATOM   1943  H   CYS A 127      69.925  36.586  -4.944  1.00  0.00           H  
ATOM   1944  CA  CYS A 127      71.154  35.413  -3.682  1.00  0.00           C  
ATOM   1945  HA  CYS A 127      71.311  34.349  -3.864  1.00  0.00           H  
ATOM   1946  CB  CYS A 127      72.287  36.220  -4.358  1.00  0.00           C  
ATOM   1947  HB2 CYS A 127      72.273  36.057  -5.435  1.00  0.00           H  
ATOM   1948  HB3 CYS A 127      72.158  37.291  -4.196  1.00  0.00           H  
ATOM   1949  SG  CYS A 127      73.936  35.736  -3.776  1.00  0.00           S  
ATOM   1950  HG  CYS A 127      73.887  34.480  -4.231  1.00  0.00           H  
ATOM   1951  C   CYS A 127      71.143  35.657  -2.162  1.00  0.00           C  
ATOM   1952  O   CYS A 127      71.555  34.776  -1.408  1.00  0.00           O  
ATOM   1953  N   TYR A 128      70.654  36.827  -1.712  1.00  0.00           N  
ATOM   1954  H   TYR A 128      70.328  37.509  -2.383  1.00  0.00           H  
ATOM   1955  CA  TYR A 128      70.634  37.203  -0.299  1.00  0.00           C  
ATOM   1956  HA  TYR A 128      71.599  36.927   0.128  1.00  0.00           H  
ATOM   1957  CB  TYR A 128      70.435  38.729  -0.177  1.00  0.00           C  
ATOM   1958  HB2 TYR A 128      71.175  39.237  -0.792  1.00  0.00           H  
ATOM   1959  HB3 TYR A 128      69.467  39.007  -0.599  1.00  0.00           H  
ATOM   1960  CG  TYR A 128      70.554  39.299   1.232  1.00  0.00           C  
ATOM   1961  CD1 TYR A 128      71.613  38.909   2.083  1.00  0.00           C  
ATOM   1962  HD1 TYR A 128      72.367  38.214   1.745  1.00  0.00           H  
ATOM   1963  CE1 TYR A 128      71.696  39.411   3.396  1.00  0.00           C  
ATOM   1964  HE1 TYR A 128      72.503  39.094   4.039  1.00  0.00           H  
ATOM   1965  CZ  TYR A 128      70.727  40.319   3.863  1.00  0.00           C  
ATOM   1966  OH  TYR A 128      70.794  40.796   5.139  1.00  0.00           O  
ATOM   1967  HH  TYR A 128      71.513  40.442   5.639  1.00  0.00           H  
ATOM   1968  CE2 TYR A 128      69.684  40.732   3.012  1.00  0.00           C  
ATOM   1969  HE2 TYR A 128      68.941  41.430   3.371  1.00  0.00           H  
ATOM   1970  CD2 TYR A 128      69.596  40.222   1.702  1.00  0.00           C  
ATOM   1971  HD2 TYR A 128      68.786  40.534   1.061  1.00  0.00           H  
ATOM   1972  C   TYR A 128      69.530  36.472   0.483  1.00  0.00           C  
ATOM   1973  O   TYR A 128      69.761  36.118   1.638  1.00  0.00           O  
ATOM   1974  N   PHE A 129      68.365  36.197  -0.132  1.00  0.00           N  
ATOM   1975  H   PHE A 129      68.216  36.531  -1.076  1.00  0.00           H  
ATOM   1976  CA  PHE A 129      67.304  35.397   0.481  1.00  0.00           C  
ATOM   1977  HA  PHE A 129      67.147  35.733   1.507  1.00  0.00           H  
ATOM   1978  CB  PHE A 129      65.984  35.519  -0.316  1.00  0.00           C  
ATOM   1979  HB2 PHE A 129      66.175  35.278  -1.363  1.00  0.00           H  
ATOM   1980  HB3 PHE A 129      65.280  34.762   0.034  1.00  0.00           H  
ATOM   1981  CG  PHE A 129      65.233  36.846  -0.250  1.00  0.00           C  
ATOM   1982  CD1 PHE A 129      65.352  37.735   0.845  1.00  0.00           C  
ATOM   1983  HD1 PHE A 129      65.991  37.512   1.685  1.00  0.00           H  
ATOM   1984  CE1 PHE A 129      64.626  38.941   0.865  1.00  0.00           C  
ATOM   1985  HE1 PHE A 129      64.718  39.613   1.704  1.00  0.00           H  
ATOM   1986  CZ  PHE A 129      63.769  39.270  -0.201  1.00  0.00           C  
ATOM   1987  HZ  PHE A 129      63.210  40.194  -0.181  1.00  0.00           H  
ATOM   1988  CE2 PHE A 129      63.636  38.387  -1.287  1.00  0.00           C  
ATOM   1989  HE2 PHE A 129      62.973  38.631  -2.102  1.00  0.00           H  
ATOM   1990  CD2 PHE A 129      64.363  37.181  -1.310  1.00  0.00           C  
ATOM   1991  HD2 PHE A 129      64.250  36.509  -2.147  1.00  0.00           H  
ATOM   1992  C   PHE A 129      67.712  33.919   0.569  1.00  0.00           C  
ATOM   1993  O   PHE A 129      67.504  33.324   1.622  1.00  0.00           O  
ATOM   1994  N   LEU A 130      68.350  33.343  -0.470  1.00  0.00           N  
ATOM   1995  H   LEU A 130      68.502  33.887  -1.309  1.00  0.00           H  
ATOM   1996  CA  LEU A 130      68.862  31.965  -0.463  1.00  0.00           C  
ATOM   1997  HA  LEU A 130      68.026  31.315  -0.213  1.00  0.00           H  
ATOM   1998  CB  LEU A 130      69.376  31.578  -1.869  1.00  0.00           C  
ATOM   1999  HB2 LEU A 130      68.596  31.786  -2.602  1.00  0.00           H  
ATOM   2000  HB3 LEU A 130      70.210  32.228  -2.133  1.00  0.00           H  
ATOM   2001  CG  LEU A 130      69.799  30.097  -2.034  1.00  0.00           C  
ATOM   2002  HG  LEU A 130      70.515  29.834  -1.257  1.00  0.00           H  
ATOM   2003  CD1 LEU A 130      68.608  29.134  -1.910  1.00  0.00           C  
ATOM   2004 HD11 LEU A 130      68.915  28.104  -2.097  1.00  0.00           H  
ATOM   2005 HD12 LEU A 130      68.175  29.160  -0.910  1.00  0.00           H  
ATOM   2006 HD13 LEU A 130      67.820  29.380  -2.621  1.00  0.00           H  
ATOM   2007  CD2 LEU A 130      70.533  29.876  -3.359  1.00  0.00           C  
ATOM   2008 HD21 LEU A 130      70.751  28.819  -3.510  1.00  0.00           H  
ATOM   2009 HD22 LEU A 130      69.954  30.223  -4.211  1.00  0.00           H  
ATOM   2010 HD23 LEU A 130      71.482  30.406  -3.371  1.00  0.00           H  
ATOM   2011  C   LEU A 130      69.953  31.748   0.601  1.00  0.00           C  
ATOM   2012  O   LEU A 130      69.971  30.690   1.231  1.00  0.00           O  
ATOM   2013  N   TYR A 131      70.811  32.756   0.844  1.00  0.00           N  
ATOM   2014  H   TYR A 131      70.744  33.591   0.277  1.00  0.00           H  
ATOM   2015  CA  TYR A 131      71.817  32.743   1.905  1.00  0.00           C  
ATOM   2016  HA  TYR A 131      72.419  31.841   1.783  1.00  0.00           H  
ATOM   2017  CB  TYR A 131      72.743  33.974   1.783  1.00  0.00           C  
ATOM   2018  HB2 TYR A 131      73.240  33.977   0.814  1.00  0.00           H  
ATOM   2019  HB3 TYR A 131      72.161  34.896   1.820  1.00  0.00           H  
ATOM   2020  CG  TYR A 131      73.815  34.014   2.858  1.00  0.00           C  
ATOM   2021  CD1 TYR A 131      74.878  33.088   2.820  1.00  0.00           C  
ATOM   2022  HD1 TYR A 131      74.967  32.394   1.998  1.00  0.00           H  
ATOM   2023  CE1 TYR A 131      75.806  33.036   3.877  1.00  0.00           C  
ATOM   2024  HE1 TYR A 131      76.608  32.314   3.849  1.00  0.00           H  
ATOM   2025  CZ  TYR A 131      75.675  33.911   4.972  1.00  0.00           C  
ATOM   2026  OH  TYR A 131      76.555  33.837   6.012  1.00  0.00           O  
ATOM   2027  HH  TYR A 131      77.168  33.117   5.929  1.00  0.00           H  
ATOM   2028  CE2 TYR A 131      74.634  34.861   4.996  1.00  0.00           C  
ATOM   2029  HE2 TYR A 131      74.539  35.538   5.832  1.00  0.00           H  
ATOM   2030  CD2 TYR A 131      73.702  34.910   3.942  1.00  0.00           C  
ATOM   2031  HD2 TYR A 131      72.886  35.617   3.983  1.00  0.00           H  
ATOM   2032  C   TYR A 131      71.180  32.701   3.306  1.00  0.00           C  
ATOM   2033  O   TYR A 131      71.631  31.923   4.141  1.00  0.00           O  
ATOM   2034  N   GLN A 132      70.140  33.515   3.556  1.00  0.00           N  
ATOM   2035  H   GLN A 132      69.819  34.125   2.816  1.00  0.00           H  
ATOM   2036  CA  GLN A 132      69.460  33.615   4.849  1.00  0.00           C  
ATOM   2037  HA  GLN A 132      70.204  33.695   5.645  1.00  0.00           H  
ATOM   2038  CB  GLN A 132      68.580  34.874   4.855  1.00  0.00           C  
ATOM   2039  HB2 GLN A 132      67.942  34.883   3.969  1.00  0.00           H  
ATOM   2040  HB3 GLN A 132      67.907  34.840   5.712  1.00  0.00           H  
ATOM   2041  CG  GLN A 132      69.394  36.176   4.935  1.00  0.00           C  
ATOM   2042  HG2 GLN A 132      69.971  36.197   5.860  1.00  0.00           H  
ATOM   2043  HG3 GLN A 132      70.123  36.245   4.129  1.00  0.00           H  
ATOM   2044  CD  GLN A 132      68.472  37.390   4.905  1.00  0.00           C  
ATOM   2045  OE1 GLN A 132      68.030  37.863   5.948  1.00  0.00           O  
ATOM   2046  NE2 GLN A 132      68.173  37.892   3.707  1.00  0.00           N  
ATOM   2047 HE21 GLN A 132      67.571  38.705   3.643  1.00  0.00           H  
ATOM   2048 HE22 GLN A 132      68.575  37.483   2.875  1.00  0.00           H  
ATOM   2049  C   GLN A 132      68.569  32.397   5.146  1.00  0.00           C  
ATOM   2050  O   GLN A 132      68.424  32.034   6.313  1.00  0.00           O  
ATOM   2051  N   ILE A 133      68.013  31.742   4.109  1.00  0.00           N  
ATOM   2052  H   ILE A 133      68.153  32.119   3.180  1.00  0.00           H  
ATOM   2053  CA  ILE A 133      67.268  30.485   4.215  1.00  0.00           C  
ATOM   2054  HA  ILE A 133      66.513  30.595   4.997  1.00  0.00           H  
ATOM   2055  CB  ILE A 133      66.546  30.166   2.870  1.00  0.00           C  
ATOM   2056  HB  ILE A 133      67.290  30.227   2.074  1.00  0.00           H  
ATOM   2057  CG2 ILE A 133      65.941  28.750   2.834  1.00  0.00           C  
ATOM   2058 HG21 ILE A 133      65.356  28.594   1.929  1.00  0.00           H  
ATOM   2059 HG22 ILE A 133      66.711  27.979   2.846  1.00  0.00           H  
ATOM   2060 HG23 ILE A 133      65.278  28.578   3.683  1.00  0.00           H  
ATOM   2061  CG1 ILE A 133      65.425  31.182   2.556  1.00  0.00           C  
ATOM   2062 HG12 ILE A 133      64.541  30.953   3.149  1.00  0.00           H  
ATOM   2063 HG13 ILE A 133      65.727  32.173   2.879  1.00  0.00           H  
ATOM   2064  CD1 ILE A 133      65.046  31.252   1.066  1.00  0.00           C  
ATOM   2065 HD11 ILE A 133      64.392  32.101   0.870  1.00  0.00           H  
ATOM   2066 HD12 ILE A 133      65.920  31.380   0.434  1.00  0.00           H  
ATOM   2067 HD13 ILE A 133      64.529  30.352   0.734  1.00  0.00           H  
ATOM   2068  C   ILE A 133      68.220  29.346   4.628  1.00  0.00           C  
ATOM   2069  O   ILE A 133      67.869  28.570   5.512  1.00  0.00           O  
ATOM   2070  N   LEU A 134      69.418  29.261   4.021  1.00  0.00           N  
ATOM   2071  H   LEU A 134      69.642  29.936   3.302  1.00  0.00           H  
ATOM   2072  CA  LEU A 134      70.410  28.221   4.298  1.00  0.00           C  
ATOM   2073  HA  LEU A 134      69.900  27.266   4.412  1.00  0.00           H  
ATOM   2074  CB  LEU A 134      71.403  28.138   3.120  1.00  0.00           C  
ATOM   2075  HB2 LEU A 134      71.747  29.145   2.875  1.00  0.00           H  
ATOM   2076  HB3 LEU A 134      72.293  27.586   3.422  1.00  0.00           H  
ATOM   2077  CG  LEU A 134      70.836  27.455   1.857  1.00  0.00           C  
ATOM   2078  HG  LEU A 134      69.858  27.883   1.638  1.00  0.00           H  
ATOM   2079  CD1 LEU A 134      71.736  27.736   0.648  1.00  0.00           C  
ATOM   2080 HD11 LEU A 134      71.329  27.298  -0.264  1.00  0.00           H  
ATOM   2081 HD12 LEU A 134      71.826  28.809   0.486  1.00  0.00           H  
ATOM   2082 HD13 LEU A 134      72.741  27.338   0.794  1.00  0.00           H  
ATOM   2083  CD2 LEU A 134      70.669  25.938   2.050  1.00  0.00           C  
ATOM   2084 HD21 LEU A 134      70.285  25.470   1.147  1.00  0.00           H  
ATOM   2085 HD22 LEU A 134      71.621  25.462   2.284  1.00  0.00           H  
ATOM   2086 HD23 LEU A 134      69.968  25.700   2.848  1.00  0.00           H  
ATOM   2087  C   LEU A 134      71.202  28.471   5.595  1.00  0.00           C  
ATOM   2088  O   LEU A 134      71.600  27.503   6.236  1.00  0.00           O  
ATOM   2089  N   ARG A 135      71.399  29.734   6.013  1.00  0.00           N  
ATOM   2090  H   ARG A 135      71.085  30.488   5.415  1.00  0.00           H  
ATOM   2091  CA  ARG A 135      72.031  30.108   7.284  1.00  0.00           C  
ATOM   2092  HA  ARG A 135      72.927  29.502   7.434  1.00  0.00           H  
ATOM   2093  CB  ARG A 135      72.438  31.597   7.218  1.00  0.00           C  
ATOM   2094  HB2 ARG A 135      73.122  31.724   6.378  1.00  0.00           H  
ATOM   2095  HB3 ARG A 135      71.563  32.206   6.987  1.00  0.00           H  
ATOM   2096  CG  ARG A 135      73.119  32.164   8.481  1.00  0.00           C  
ATOM   2097  HG2 ARG A 135      72.427  32.163   9.319  1.00  0.00           H  
ATOM   2098  HG3 ARG A 135      73.951  31.524   8.774  1.00  0.00           H  
ATOM   2099  CD  ARG A 135      73.614  33.596   8.255  1.00  0.00           C  
ATOM   2100  HD2 ARG A 135      74.365  33.584   7.469  1.00  0.00           H  
ATOM   2101  HD3 ARG A 135      72.809  34.237   7.897  1.00  0.00           H  
ATOM   2102  NE  ARG A 135      74.252  34.176   9.446  1.00  0.00           N  
ATOM   2103  HE  ARG A 135      75.229  33.941   9.583  1.00  0.00           H  
ATOM   2104  CZ  ARG A 135      73.723  35.105  10.261  1.00  0.00           C  
ATOM   2105  NH1 ARG A 135      72.452  35.509  10.141  1.00  0.00           N  
ATOM   2106 HH11 ARG A 135      72.130  36.283  10.717  1.00  0.00           H  
ATOM   2107 HH12 ARG A 135      71.831  35.097   9.456  1.00  0.00           H  
ATOM   2108  NH2 ARG A 135      74.479  35.660  11.216  1.00  0.00           N  
ATOM   2109 HH21 ARG A 135      74.094  36.402  11.787  1.00  0.00           H  
ATOM   2110 HH22 ARG A 135      75.464  35.438  11.306  1.00  0.00           H  
ATOM   2111  C   ARG A 135      71.066  29.869   8.460  1.00  0.00           C  
ATOM   2112  O   ARG A 135      71.507  29.475   9.540  1.00  0.00           O  
ATOM   2113  N   GLY A 136      69.754  30.049   8.228  1.00  0.00           N  
ATOM   2114  H   GLY A 136      69.475  30.400   7.322  1.00  0.00           H  
ATOM   2115  CA  GLY A 136      68.683  29.682   9.145  1.00  0.00           C  
ATOM   2116  HA2 GLY A 136      68.862  30.109  10.131  1.00  0.00           H  
ATOM   2117  HA3 GLY A 136      67.751  30.113   8.782  1.00  0.00           H  
ATOM   2118  C   GLY A 136      68.525  28.163   9.261  1.00  0.00           C  
ATOM   2119  O   GLY A 136      68.407  27.656  10.372  1.00  0.00           O  
ATOM   2120  N   LEU A 137      68.585  27.436   8.131  1.00  0.00           N  
ATOM   2121  H   LEU A 137      68.675  27.929   7.252  1.00  0.00           H  
ATOM   2122  CA  LEU A 137      68.480  25.977   8.060  1.00  0.00           C  
ATOM   2123  HA  LEU A 137      67.627  25.687   8.667  1.00  0.00           H  
ATOM   2124  CB  LEU A 137      68.229  25.565   6.591  1.00  0.00           C  
ATOM   2125  HB2 LEU A 137      67.399  26.155   6.202  1.00  0.00           H  
ATOM   2126  HB3 LEU A 137      69.099  25.833   5.990  1.00  0.00           H  
ATOM   2127  CG  LEU A 137      67.888  24.078   6.350  1.00  0.00           C  
ATOM   2128  HG  LEU A 137      68.735  23.468   6.663  1.00  0.00           H  
ATOM   2129  CD1 LEU A 137      66.655  23.640   7.158  1.00  0.00           C  
ATOM   2130 HD11 LEU A 137      66.303  22.658   6.853  1.00  0.00           H  
ATOM   2131 HD12 LEU A 137      66.880  23.570   8.221  1.00  0.00           H  
ATOM   2132 HD13 LEU A 137      65.832  24.342   7.039  1.00  0.00           H  
ATOM   2133  CD2 LEU A 137      67.684  23.802   4.853  1.00  0.00           C  
ATOM   2134 HD21 LEU A 137      67.550  22.737   4.663  1.00  0.00           H  
ATOM   2135 HD22 LEU A 137      66.803  24.319   4.474  1.00  0.00           H  
ATOM   2136 HD23 LEU A 137      68.545  24.129   4.268  1.00  0.00           H  
ATOM   2137  C   LEU A 137      69.720  25.258   8.620  1.00  0.00           C  
ATOM   2138  O   LEU A 137      69.592  24.130   9.090  1.00  0.00           O  
ATOM   2139  N   LYS A 138      70.896  25.912   8.627  1.00  0.00           N  
ATOM   2140  H   LYS A 138      70.931  26.823   8.191  1.00  0.00           H  
ATOM   2141  CA  LYS A 138      72.127  25.431   9.258  1.00  0.00           C  
ATOM   2142  HA  LYS A 138      72.327  24.419   8.902  1.00  0.00           H  
ATOM   2143  CB  LYS A 138      73.299  26.342   8.826  1.00  0.00           C  
ATOM   2144  HB2 LYS A 138      73.475  26.180   7.763  1.00  0.00           H  
ATOM   2145  HB3 LYS A 138      73.015  27.390   8.922  1.00  0.00           H  
ATOM   2146  CG  LYS A 138      74.625  26.126   9.580  1.00  0.00           C  
ATOM   2147  HG2 LYS A 138      74.536  26.535  10.588  1.00  0.00           H  
ATOM   2148  HG3 LYS A 138      74.824  25.059   9.694  1.00  0.00           H  
ATOM   2149  CD  LYS A 138      75.818  26.777   8.873  1.00  0.00           C  
ATOM   2150  HD2 LYS A 138      76.057  26.193   7.983  1.00  0.00           H  
ATOM   2151  HD3 LYS A 138      75.544  27.773   8.522  1.00  0.00           H  
ATOM   2152  CE  LYS A 138      77.048  26.885   9.781  1.00  0.00           C  
ATOM   2153  HE2 LYS A 138      76.867  27.621  10.559  1.00  0.00           H  
ATOM   2154  HE3 LYS A 138      77.240  25.944  10.293  1.00  0.00           H  
ATOM   2155  NZ  LYS A 138      78.250  27.255   9.017  1.00  0.00           N  
ATOM   2156  HZ1 LYS A 138      78.473  26.480   8.399  1.00  0.00           H  
ATOM   2157  HZ2 LYS A 138      78.085  28.086   8.456  1.00  0.00           H  
ATOM   2158  HZ3 LYS A 138      79.024  27.413   9.644  1.00  0.00           H  
ATOM   2159  C   LYS A 138      71.987  25.369  10.789  1.00  0.00           C  
ATOM   2160  O   LYS A 138      72.503  24.435  11.398  1.00  0.00           O  
ATOM   2161  N   TYR A 139      71.252  26.316  11.399  1.00  0.00           N  
ATOM   2162  H   TYR A 139      70.851  27.050  10.832  1.00  0.00           H  
ATOM   2163  CA  TYR A 139      70.945  26.325  12.828  1.00  0.00           C  
ATOM   2164  HA  TYR A 139      71.866  26.141  13.381  1.00  0.00           H  
ATOM   2165  CB  TYR A 139      70.418  27.720  13.218  1.00  0.00           C  
ATOM   2166  HB2 TYR A 139      71.116  28.477  12.856  1.00  0.00           H  
ATOM   2167  HB3 TYR A 139      69.473  27.932  12.718  1.00  0.00           H  
ATOM   2168  CG  TYR A 139      70.232  27.925  14.711  1.00  0.00           C  
ATOM   2169  CD1 TYR A 139      69.010  27.589  15.328  1.00  0.00           C  
ATOM   2170  HD1 TYR A 139      68.195  27.187  14.744  1.00  0.00           H  
ATOM   2171  CE1 TYR A 139      68.855  27.744  16.717  1.00  0.00           C  
ATOM   2172  HE1 TYR A 139      67.926  27.465  17.183  1.00  0.00           H  
ATOM   2173  CZ  TYR A 139      69.910  28.252  17.495  1.00  0.00           C  
ATOM   2174  OH  TYR A 139      69.751  28.400  18.842  1.00  0.00           O  
ATOM   2175  HH  TYR A 139      70.520  28.748  19.268  1.00  0.00           H  
ATOM   2176  CE2 TYR A 139      71.127  28.605  16.881  1.00  0.00           C  
ATOM   2177  HE2 TYR A 139      71.944  28.997  17.470  1.00  0.00           H  
ATOM   2178  CD2 TYR A 139      71.289  28.435  15.493  1.00  0.00           C  
ATOM   2179  HD2 TYR A 139      72.229  28.694  15.032  1.00  0.00           H  
ATOM   2180  C   TYR A 139      69.906  25.241  13.188  1.00  0.00           C  
ATOM   2181  O   TYR A 139      70.034  24.613  14.239  1.00  0.00           O  
ATOM   2182  N   ILE A 140      68.908  24.999  12.316  1.00  0.00           N  
ATOM   2183  H   ILE A 140      68.871  25.558  11.475  1.00  0.00           H  
ATOM   2184  CA  ILE A 140      67.870  23.971  12.478  1.00  0.00           C  
ATOM   2185  HA  ILE A 140      67.441  24.076  13.476  1.00  0.00           H  
ATOM   2186  CB  ILE A 140      66.734  24.190  11.425  1.00  0.00           C  
ATOM   2187  HB  ILE A 140      67.195  24.152  10.438  1.00  0.00           H  
ATOM   2188  CG2 ILE A 140      65.652  23.092  11.465  1.00  0.00           C  
ATOM   2189 HG21 ILE A 140      64.855  23.271  10.744  1.00  0.00           H  
ATOM   2190 HG22 ILE A 140      66.062  22.120  11.210  1.00  0.00           H  
ATOM   2191 HG23 ILE A 140      65.196  23.021  12.453  1.00  0.00           H  
ATOM   2192  CG1 ILE A 140      66.062  25.576  11.572  1.00  0.00           C  
ATOM   2193 HG12 ILE A 140      65.510  25.629  12.507  1.00  0.00           H  
ATOM   2194 HG13 ILE A 140      66.823  26.341  11.658  1.00  0.00           H  
ATOM   2195  CD1 ILE A 140      65.132  25.977  10.414  1.00  0.00           C  
ATOM   2196 HD11 ILE A 140      64.876  27.035  10.478  1.00  0.00           H  
ATOM   2197 HD12 ILE A 140      65.593  25.817   9.442  1.00  0.00           H  
ATOM   2198 HD13 ILE A 140      64.199  25.416  10.430  1.00  0.00           H  
ATOM   2199  C   ILE A 140      68.498  22.561  12.376  1.00  0.00           C  
ATOM   2200  O   ILE A 140      68.215  21.708  13.215  1.00  0.00           O  
ATOM   2201  N   HIE A 141      69.386  22.334  11.392  1.00  0.00           N  
ATOM   2202  H   HIE A 141      69.570  23.084  10.738  1.00  0.00           H  
ATOM   2203  CA  HIE A 141      70.071  21.061  11.150  1.00  0.00           C  
ATOM   2204  HA  HIE A 141      69.349  20.245  11.222  1.00  0.00           H  
ATOM   2205  CB  HIE A 141      70.681  21.077   9.731  1.00  0.00           C  
ATOM   2206  HB2 HIE A 141      71.227  22.007   9.565  1.00  0.00           H  
ATOM   2207  HB3 HIE A 141      71.420  20.281   9.630  1.00  0.00           H  
ATOM   2208  CG  HIE A 141      69.698  20.884   8.598  1.00  0.00           C  
ATOM   2209  ND1 HIE A 141      70.106  20.836   7.260  1.00  0.00           N  
ATOM   2210  CE1 HIE A 141      68.993  20.635   6.567  1.00  0.00           C  
ATOM   2211  HE1 HIE A 141      68.968  20.560   5.490  1.00  0.00           H  
ATOM   2212  NE2 HIE A 141      67.912  20.530   7.339  1.00  0.00           N  
ATOM   2213  HE2 HIE A 141      66.956  20.374   7.036  1.00  0.00           H  
ATOM   2214  CD2 HIE A 141      68.328  20.715   8.642  1.00  0.00           C  
ATOM   2215  HD2 HIE A 141      67.635  20.701   9.467  1.00  0.00           H  
ATOM   2216  C   HIE A 141      71.189  20.761  12.165  1.00  0.00           C  
ATOM   2217  O   HIE A 141      71.450  19.588  12.423  1.00  0.00           O  
ATOM   2218  N   SER A 142      71.823  21.781  12.772  1.00  0.00           N  
ATOM   2219  H   SER A 142      71.592  22.725  12.494  1.00  0.00           H  
ATOM   2220  CA  SER A 142      72.823  21.608  13.837  1.00  0.00           C  
ATOM   2221  HA  SER A 142      73.487  20.787  13.560  1.00  0.00           H  
ATOM   2222  CB  SER A 142      73.677  22.885  13.957  1.00  0.00           C  
ATOM   2223  HB2 SER A 142      74.107  23.157  12.993  1.00  0.00           H  
ATOM   2224  HB3 SER A 142      74.522  22.691  14.620  1.00  0.00           H  
ATOM   2225  OG  SER A 142      72.956  23.979  14.486  1.00  0.00           O  
ATOM   2226  HG  SER A 142      72.247  24.186  13.894  1.00  0.00           H  
ATOM   2227  C   SER A 142      72.184  21.267  15.201  1.00  0.00           C  
ATOM   2228  O   SER A 142      72.846  20.662  16.043  1.00  0.00           O  
ATOM   2229  N   ALA A 143      70.891  21.586  15.385  1.00  0.00           N  
ATOM   2230  H   ALA A 143      70.423  22.103  14.654  1.00  0.00           H  
ATOM   2231  CA  ALA A 143      70.060  21.120  16.495  1.00  0.00           C  
ATOM   2232  HA  ALA A 143      70.640  21.093  17.419  1.00  0.00           H  
ATOM   2233  CB  ALA A 143      68.883  22.097  16.655  1.00  0.00           C  
ATOM   2234  HB1 ALA A 143      68.292  21.856  17.538  1.00  0.00           H  
ATOM   2235  HB2 ALA A 143      69.229  23.122  16.773  1.00  0.00           H  
ATOM   2236  HB3 ALA A 143      68.215  22.078  15.794  1.00  0.00           H  
ATOM   2237  C   ALA A 143      69.474  19.720  16.211  1.00  0.00           C  
ATOM   2238  O   ALA A 143      68.735  19.192  17.038  1.00  0.00           O  
ATOM   2239  N   ASN A 144      69.771  19.129  15.039  1.00  0.00           N  
ATOM   2240  H   ASN A 144      70.375  19.641  14.412  1.00  0.00           H  
ATOM   2241  CA  ASN A 144      69.346  17.804  14.579  1.00  0.00           C  
ATOM   2242  HA  ASN A 144      69.853  17.682  13.621  1.00  0.00           H  
ATOM   2243  CB  ASN A 144      69.838  16.686  15.539  1.00  0.00           C  
ATOM   2244  HB2 ASN A 144      70.825  16.941  15.927  1.00  0.00           H  
ATOM   2245  HB3 ASN A 144      69.183  16.608  16.409  1.00  0.00           H  
ATOM   2246  CG  ASN A 144      69.975  15.322  14.851  1.00  0.00           C  
ATOM   2247  OD1 ASN A 144      70.732  15.182  13.892  1.00  0.00           O  
ATOM   2248  ND2 ASN A 144      69.213  14.326  15.311  1.00  0.00           N  
ATOM   2249 HD21 ASN A 144      69.246  13.420  14.865  1.00  0.00           H  
ATOM   2250 HD22 ASN A 144      68.584  14.485  16.084  1.00  0.00           H  
ATOM   2251  C   ASN A 144      67.838  17.759  14.259  1.00  0.00           C  
ATOM   2252  O   ASN A 144      67.244  16.686  14.252  1.00  0.00           O  
ATOM   2253  N   VAL A 145      67.218  18.922  14.006  1.00  0.00           N  
ATOM   2254  H   VAL A 145      67.772  19.768  14.010  1.00  0.00           H  
ATOM   2255  CA  VAL A 145      65.810  19.070  13.658  1.00  0.00           C  
ATOM   2256  HA  VAL A 145      65.249  18.210  14.014  1.00  0.00           H  
ATOM   2257  CB  VAL A 145      65.245  20.352  14.343  1.00  0.00           C  
ATOM   2258  HB  VAL A 145      65.880  21.198  14.082  1.00  0.00           H  
ATOM   2259  CG1 VAL A 145      63.814  20.738  13.917  1.00  0.00           C  
ATOM   2260 HG11 VAL A 145      63.464  21.609  14.473  1.00  0.00           H  
ATOM   2261 HG12 VAL A 145      63.761  21.007  12.863  1.00  0.00           H  
ATOM   2262 HG13 VAL A 145      63.108  19.929  14.098  1.00  0.00           H  
ATOM   2263  CG2 VAL A 145      65.282  20.202  15.873  1.00  0.00           C  
ATOM   2264 HG21 VAL A 145      64.825  21.054  16.376  1.00  0.00           H  
ATOM   2265 HG22 VAL A 145      64.741  19.310  16.194  1.00  0.00           H  
ATOM   2266 HG23 VAL A 145      66.304  20.123  16.238  1.00  0.00           H  
ATOM   2267  C   VAL A 145      65.702  19.141  12.127  1.00  0.00           C  
ATOM   2268  O   VAL A 145      66.552  19.719  11.453  1.00  0.00           O  
ATOM   2269  N   LEU A 146      64.631  18.540  11.601  1.00  0.00           N  
ATOM   2270  H   LEU A 146      64.008  18.072  12.249  1.00  0.00           H  
ATOM   2271  CA  LEU A 146      64.122  18.692  10.245  1.00  0.00           C  
ATOM   2272  HA  LEU A 146      64.885  19.074   9.565  1.00  0.00           H  
ATOM   2273  CB  LEU A 146      63.559  17.331   9.762  1.00  0.00           C  
ATOM   2274  HB2 LEU A 146      63.284  17.432   8.711  1.00  0.00           H  
ATOM   2275  HB3 LEU A 146      62.636  17.090  10.293  1.00  0.00           H  
ATOM   2276  CG  LEU A 146      64.504  16.122   9.915  1.00  0.00           C  
ATOM   2277  HG  LEU A 146      64.679  15.950  10.977  1.00  0.00           H  
ATOM   2278  CD1 LEU A 146      63.861  14.846   9.349  1.00  0.00           C  
ATOM   2279 HD11 LEU A 146      64.510  13.981   9.492  1.00  0.00           H  
ATOM   2280 HD12 LEU A 146      62.912  14.630   9.839  1.00  0.00           H  
ATOM   2281 HD13 LEU A 146      63.674  14.939   8.279  1.00  0.00           H  
ATOM   2282  CD2 LEU A 146      65.854  16.383   9.246  1.00  0.00           C  
ATOM   2283 HD21 LEU A 146      66.483  15.494   9.251  1.00  0.00           H  
ATOM   2284 HD22 LEU A 146      65.686  16.684   8.215  1.00  0.00           H  
ATOM   2285 HD23 LEU A 146      66.410  17.179   9.741  1.00  0.00           H  
ATOM   2286  C   LEU A 146      62.935  19.656  10.349  1.00  0.00           C  
ATOM   2287  O   LEU A 146      62.121  19.500  11.258  1.00  0.00           O  
ATOM   2288  N   HIE A 147      62.803  20.623   9.428  1.00  0.00           N  
ATOM   2289  H   HIE A 147      63.491  20.692   8.687  1.00  0.00           H  
ATOM   2290  CA  HIE A 147      61.635  21.511   9.374  1.00  0.00           C  
ATOM   2291  HA  HIE A 147      61.357  21.814  10.386  1.00  0.00           H  
ATOM   2292  CB  HIE A 147      61.991  22.773   8.561  1.00  0.00           C  
ATOM   2293  HB2 HIE A 147      62.916  23.199   8.954  1.00  0.00           H  
ATOM   2294  HB3 HIE A 147      62.201  22.521   7.520  1.00  0.00           H  
ATOM   2295  CG  HIE A 147      60.945  23.865   8.605  1.00  0.00           C  
ATOM   2296  ND1 HIE A 147      59.770  23.818   7.847  1.00  0.00           N  
ATOM   2297  CE1 HIE A 147      59.112  24.926   8.158  1.00  0.00           C  
ATOM   2298  HE1 HIE A 147      58.150  25.188   7.743  1.00  0.00           H  
ATOM   2299  NE2 HIE A 147      59.762  25.683   9.040  1.00  0.00           N  
ATOM   2300  HE2 HIE A 147      59.437  26.567   9.413  1.00  0.00           H  
ATOM   2301  CD2 HIE A 147      60.942  25.029   9.346  1.00  0.00           C  
ATOM   2302  HD2 HIE A 147      61.660  25.431  10.044  1.00  0.00           H  
ATOM   2303  C   HIE A 147      60.450  20.773   8.718  1.00  0.00           C  
ATOM   2304  O   HIE A 147      59.329  20.848   9.220  1.00  0.00           O  
ATOM   2305  N   ARG A 148      60.721  20.046   7.619  1.00  0.00           N  
ATOM   2306  H   ARG A 148      61.671  20.101   7.268  1.00  0.00           H  
ATOM   2307  CA  ARG A 148      59.846  19.139   6.866  1.00  0.00           C  
ATOM   2308  HA  ARG A 148      60.533  18.570   6.238  1.00  0.00           H  
ATOM   2309  CB  ARG A 148      59.096  18.113   7.747  1.00  0.00           C  
ATOM   2310  HB2 ARG A 148      58.615  17.397   7.079  1.00  0.00           H  
ATOM   2311  HB3 ARG A 148      58.276  18.597   8.279  1.00  0.00           H  
ATOM   2312  CG  ARG A 148      59.963  17.335   8.752  1.00  0.00           C  
ATOM   2313  HG2 ARG A 148      60.970  17.227   8.363  1.00  0.00           H  
ATOM   2314  HG3 ARG A 148      60.069  17.905   9.676  1.00  0.00           H  
ATOM   2315  CD  ARG A 148      59.396  15.941   9.046  1.00  0.00           C  
ATOM   2316  HD2 ARG A 148      60.059  15.398   9.721  1.00  0.00           H  
ATOM   2317  HD3 ARG A 148      59.327  15.363   8.125  1.00  0.00           H  
ATOM   2318  NE  ARG A 148      58.066  16.042   9.658  1.00  0.00           N  
ATOM   2319  HE  ARG A 148      57.821  16.970   9.988  1.00  0.00           H  
ATOM   2320  CZ  ARG A 148      57.212  15.037   9.907  1.00  0.00           C  
ATOM   2321  NH1 ARG A 148      57.498  13.774   9.562  1.00  0.00           N  
ATOM   2322 HH11 ARG A 148      56.849  13.024   9.753  1.00  0.00           H  
ATOM   2323 HH12 ARG A 148      58.371  13.563   9.101  1.00  0.00           H  
ATOM   2324  NH2 ARG A 148      56.055  15.309  10.523  1.00  0.00           N  
ATOM   2325 HH21 ARG A 148      55.389  14.575  10.714  1.00  0.00           H  
ATOM   2326 HH22 ARG A 148      55.830  16.260  10.779  1.00  0.00           H  
ATOM   2327  C   ARG A 148      58.883  19.824   5.886  1.00  0.00           C  
ATOM   2328  O   ARG A 148      58.288  19.137   5.054  1.00  0.00           O  
ATOM   2329  N   ASP A 149      58.682  21.145   6.014  1.00  0.00           N  
ATOM   2330  H   ASP A 149      59.216  21.640   6.716  1.00  0.00           H  
ATOM   2331  CA  ASP A 149      57.586  21.880   5.389  1.00  0.00           C  
ATOM   2332  HA  ASP A 149      57.405  21.417   4.417  1.00  0.00           H  
ATOM   2333  CB  ASP A 149      56.298  21.688   6.232  1.00  0.00           C  
ATOM   2334  HB2 ASP A 149      56.175  20.637   6.498  1.00  0.00           H  
ATOM   2335  HB3 ASP A 149      56.394  22.226   7.177  1.00  0.00           H  
ATOM   2336  CG  ASP A 149      55.007  22.112   5.531  1.00  0.00           C  
ATOM   2337  OD1 ASP A 149      54.723  21.551   4.450  1.00  0.00           O  
ATOM   2338  OD2 ASP A 149      54.303  22.969   6.105  1.00  0.00           O  
ATOM   2339  C   ASP A 149      57.969  23.322   5.025  1.00  0.00           C  
ATOM   2340  O   ASP A 149      57.174  24.241   5.211  1.00  0.00           O  
ATOM   2341  N   LEU A 150      59.194  23.535   4.511  1.00  0.00           N  
ATOM   2342  H   LEU A 150      59.810  22.744   4.389  1.00  0.00           H  
ATOM   2343  CA  LEU A 150      59.657  24.839   4.030  1.00  0.00           C  
ATOM   2344  HA  LEU A 150      59.392  25.606   4.758  1.00  0.00           H  
ATOM   2345  CB  LEU A 150      61.186  24.824   3.823  1.00  0.00           C  
ATOM   2346  HB2 LEU A 150      61.439  23.976   3.194  1.00  0.00           H  
ATOM   2347  HB3 LEU A 150      61.501  25.710   3.269  1.00  0.00           H  
ATOM   2348  CG  LEU A 150      62.017  24.732   5.117  1.00  0.00           C  
ATOM   2349  HG  LEU A 150      61.601  23.932   5.728  1.00  0.00           H  
ATOM   2350  CD1 LEU A 150      63.465  24.340   4.800  1.00  0.00           C  
ATOM   2351 HD11 LEU A 150      64.016  24.134   5.716  1.00  0.00           H  
ATOM   2352 HD12 LEU A 150      63.505  23.440   4.186  1.00  0.00           H  
ATOM   2353 HD13 LEU A 150      63.984  25.135   4.266  1.00  0.00           H  
ATOM   2354  CD2 LEU A 150      61.984  26.036   5.933  1.00  0.00           C  
ATOM   2355 HD21 LEU A 150      62.581  25.943   6.841  1.00  0.00           H  
ATOM   2356 HD22 LEU A 150      62.383  26.874   5.361  1.00  0.00           H  
ATOM   2357 HD23 LEU A 150      60.972  26.298   6.240  1.00  0.00           H  
ATOM   2358  C   LEU A 150      58.974  25.156   2.690  1.00  0.00           C  
ATOM   2359  O   LEU A 150      58.921  24.321   1.788  1.00  0.00           O  
ATOM   2360  N   LYS A 151      58.439  26.377   2.594  1.00  0.00           N  
ATOM   2361  H   LYS A 151      58.538  26.995   3.389  1.00  0.00           H  
ATOM   2362  CA  LYS A 151      57.642  26.903   1.488  1.00  0.00           C  
ATOM   2363  HA  LYS A 151      58.112  26.557   0.567  1.00  0.00           H  
ATOM   2364  CB  LYS A 151      56.206  26.330   1.546  1.00  0.00           C  
ATOM   2365  HB2 LYS A 151      56.239  25.263   1.326  1.00  0.00           H  
ATOM   2366  HB3 LYS A 151      55.591  26.773   0.764  1.00  0.00           H  
ATOM   2367  CG  LYS A 151      55.519  26.532   2.907  1.00  0.00           C  
ATOM   2368  HG2 LYS A 151      56.103  26.021   3.666  1.00  0.00           H  
ATOM   2369  HG3 LYS A 151      55.512  27.588   3.177  1.00  0.00           H  
ATOM   2370  CD  LYS A 151      54.097  25.978   2.968  1.00  0.00           C  
ATOM   2371  HD2 LYS A 151      53.465  26.537   2.278  1.00  0.00           H  
ATOM   2372  HD3 LYS A 151      54.095  24.942   2.629  1.00  0.00           H  
ATOM   2373  CE  LYS A 151      53.527  26.051   4.390  1.00  0.00           C  
ATOM   2374  HE2 LYS A 151      54.094  25.406   5.061  1.00  0.00           H  
ATOM   2375  HE3 LYS A 151      53.609  27.061   4.786  1.00  0.00           H  
ATOM   2376  NZ  LYS A 151      52.117  25.644   4.423  1.00  0.00           N  
ATOM   2377  HZ1 LYS A 151      52.041  24.685   4.104  1.00  0.00           H  
ATOM   2378  HZ2 LYS A 151      51.786  25.701   5.388  1.00  0.00           H  
ATOM   2379  HZ3 LYS A 151      51.563  26.251   3.836  1.00  0.00           H  
ATOM   2380  C   LYS A 151      57.709  28.441   1.516  1.00  0.00           C  
ATOM   2381  O   LYS A 151      57.988  28.995   2.580  1.00  0.00           O  
ATOM   2382  N   PRO A 152      57.456  29.159   0.395  1.00  0.00           N  
ATOM   2383  CD  PRO A 152      57.190  28.590  -0.927  1.00  0.00           C  
ATOM   2384  HD2 PRO A 152      57.871  27.791  -1.206  1.00  0.00           H  
ATOM   2385  HD3 PRO A 152      56.179  28.184  -0.929  1.00  0.00           H  
ATOM   2386  CG  PRO A 152      57.269  29.748  -1.918  1.00  0.00           C  
ATOM   2387  HG2 PRO A 152      56.573  29.643  -2.751  1.00  0.00           H  
ATOM   2388  HG3 PRO A 152      58.275  29.795  -2.335  1.00  0.00           H  
ATOM   2389  CB  PRO A 152      57.018  30.989  -1.086  1.00  0.00           C  
ATOM   2390  HB2 PRO A 152      55.950  31.197  -1.112  1.00  0.00           H  
ATOM   2391  HB3 PRO A 152      57.530  31.861  -1.490  1.00  0.00           H  
ATOM   2392  CA  PRO A 152      57.487  30.633   0.336  1.00  0.00           C  
ATOM   2393  HA  PRO A 152      58.524  30.944   0.472  1.00  0.00           H  
ATOM   2394  C   PRO A 152      56.600  31.352   1.380  1.00  0.00           C  
ATOM   2395  O   PRO A 152      56.944  32.445   1.827  1.00  0.00           O  
ATOM   2396  N   SER A 153      55.477  30.733   1.788  1.00  0.00           N  
ATOM   2397  H   SER A 153      55.264  29.824   1.402  1.00  0.00           H  
ATOM   2398  CA  SER A 153      54.508  31.285   2.736  1.00  0.00           C  
ATOM   2399  HA  SER A 153      54.331  32.322   2.455  1.00  0.00           H  
ATOM   2400  CB  SER A 153      53.176  30.521   2.583  1.00  0.00           C  
ATOM   2401  HB2 SER A 153      52.876  30.480   1.535  1.00  0.00           H  
ATOM   2402  HB3 SER A 153      52.382  31.053   3.108  1.00  0.00           H  
ATOM   2403  OG  SER A 153      53.228  29.207   3.097  1.00  0.00           O  
ATOM   2404  HG  SER A 153      53.288  29.259   4.044  1.00  0.00           H  
ATOM   2405  C   SER A 153      54.977  31.279   4.206  1.00  0.00           C  
ATOM   2406  O   SER A 153      54.331  31.926   5.027  1.00  0.00           O  
ATOM   2407  N   ASN A 154      56.103  30.621   4.536  1.00  0.00           N  
ATOM   2408  H   ASN A 154      56.593  30.109   3.815  1.00  0.00           H  
ATOM   2409  CA  ASN A 154      56.701  30.624   5.876  1.00  0.00           C  
ATOM   2410  HA  ASN A 154      56.151  31.338   6.488  1.00  0.00           H  
ATOM   2411  CB  ASN A 154      56.534  29.281   6.622  1.00  0.00           C  
ATOM   2412  HB2 ASN A 154      55.468  29.107   6.780  1.00  0.00           H  
ATOM   2413  HB3 ASN A 154      56.964  29.369   7.616  1.00  0.00           H  
ATOM   2414  CG  ASN A 154      57.145  28.034   5.972  1.00  0.00           C  
ATOM   2415  OD1 ASN A 154      58.216  28.080   5.369  1.00  0.00           O  
ATOM   2416  ND2 ASN A 154      56.458  26.900   6.106  1.00  0.00           N  
ATOM   2417 HD21 ASN A 154      56.816  26.038   5.713  1.00  0.00           H  
ATOM   2418 HD22 ASN A 154      55.595  26.880   6.643  1.00  0.00           H  
ATOM   2419  C   ASN A 154      58.116  31.215   5.922  1.00  0.00           C  
ATOM   2420  O   ASN A 154      58.786  31.126   6.950  1.00  0.00           O  
ATOM   2421  N   LEU A 155      58.542  31.872   4.834  1.00  0.00           N  
ATOM   2422  H   LEU A 155      57.931  31.899   4.030  1.00  0.00           H  
ATOM   2423  CA  LEU A 155      59.735  32.705   4.779  1.00  0.00           C  
ATOM   2424  HA  LEU A 155      60.401  32.531   5.625  1.00  0.00           H  
ATOM   2425  CB  LEU A 155      60.485  32.417   3.463  1.00  0.00           C  
ATOM   2426  HB2 LEU A 155      61.354  33.075   3.406  1.00  0.00           H  
ATOM   2427  HB3 LEU A 155      59.857  32.673   2.608  1.00  0.00           H  
ATOM   2428  CG  LEU A 155      60.946  30.953   3.295  1.00  0.00           C  
ATOM   2429  HG  LEU A 155      60.068  30.311   3.252  1.00  0.00           H  
ATOM   2430  CD1 LEU A 155      61.678  30.801   1.961  1.00  0.00           C  
ATOM   2431 HD11 LEU A 155      62.196  29.846   1.895  1.00  0.00           H  
ATOM   2432 HD12 LEU A 155      60.981  30.870   1.127  1.00  0.00           H  
ATOM   2433 HD13 LEU A 155      62.419  31.588   1.838  1.00  0.00           H  
ATOM   2434  CD2 LEU A 155      61.809  30.440   4.460  1.00  0.00           C  
ATOM   2435 HD21 LEU A 155      62.171  29.430   4.267  1.00  0.00           H  
ATOM   2436 HD22 LEU A 155      62.675  31.076   4.625  1.00  0.00           H  
ATOM   2437 HD23 LEU A 155      61.243  30.396   5.390  1.00  0.00           H  
ATOM   2438  C   LEU A 155      59.245  34.156   4.823  1.00  0.00           C  
ATOM   2439  O   LEU A 155      58.868  34.728   3.800  1.00  0.00           O  
ATOM   2440  N   LEU A 156      59.221  34.724   6.037  1.00  0.00           N  
ATOM   2441  H   LEU A 156      59.582  34.185   6.814  1.00  0.00           H  
ATOM   2442  CA  LEU A 156      58.711  36.055   6.357  1.00  0.00           C  
ATOM   2443  HA  LEU A 156      57.777  36.230   5.825  1.00  0.00           H  
ATOM   2444  CB  LEU A 156      58.493  36.154   7.882  1.00  0.00           C  
ATOM   2445  HB2 LEU A 156      58.084  37.139   8.094  1.00  0.00           H  
ATOM   2446  HB3 LEU A 156      59.456  36.107   8.395  1.00  0.00           H  
ATOM   2447  CG  LEU A 156      57.564  35.100   8.513  1.00  0.00           C  
ATOM   2448  HG  LEU A 156      57.954  34.108   8.289  1.00  0.00           H  
ATOM   2449  CD1 LEU A 156      57.563  35.247  10.043  1.00  0.00           C  
ATOM   2450 HD11 LEU A 156      56.897  34.524  10.514  1.00  0.00           H  
ATOM   2451 HD12 LEU A 156      58.560  35.090  10.454  1.00  0.00           H  
ATOM   2452 HD13 LEU A 156      57.231  36.240  10.342  1.00  0.00           H  
ATOM   2453  CD2 LEU A 156      56.135  35.185   7.959  1.00  0.00           C  
ATOM   2454 HD21 LEU A 156      55.487  34.464   8.455  1.00  0.00           H  
ATOM   2455 HD22 LEU A 156      55.706  36.176   8.107  1.00  0.00           H  
ATOM   2456 HD23 LEU A 156      56.108  34.959   6.894  1.00  0.00           H  
ATOM   2457  C   LEU A 156      59.762  37.106   5.980  1.00  0.00           C  
ATOM   2458  O   LEU A 156      60.929  36.942   6.329  1.00  0.00           O  
ATOM   2459  N   LEU A 157      59.349  38.168   5.272  1.00  0.00           N  
ATOM   2460  H   LEU A 157      58.359  38.254   5.081  1.00  0.00           H  
ATOM   2461  CA  LEU A 157      60.226  39.188   4.692  1.00  0.00           C  
ATOM   2462  HA  LEU A 157      61.266  38.975   4.937  1.00  0.00           H  
ATOM   2463  CB  LEU A 157      60.081  39.187   3.153  1.00  0.00           C  
ATOM   2464  HB2 LEU A 157      60.782  39.910   2.731  1.00  0.00           H  
ATOM   2465  HB3 LEU A 157      59.088  39.558   2.896  1.00  0.00           H  
ATOM   2466  CG  LEU A 157      60.282  37.832   2.442  1.00  0.00           C  
ATOM   2467  HG  LEU A 157      59.527  37.134   2.805  1.00  0.00           H  
ATOM   2468  CD1 LEU A 157      60.056  37.988   0.934  1.00  0.00           C  
ATOM   2469 HD11 LEU A 157      60.182  37.037   0.421  1.00  0.00           H  
ATOM   2470 HD12 LEU A 157      59.048  38.345   0.721  1.00  0.00           H  
ATOM   2471 HD13 LEU A 157      60.766  38.690   0.498  1.00  0.00           H  
ATOM   2472  CD2 LEU A 157      61.659  37.208   2.707  1.00  0.00           C  
ATOM   2473 HD21 LEU A 157      61.762  36.271   2.159  1.00  0.00           H  
ATOM   2474 HD22 LEU A 157      62.465  37.871   2.396  1.00  0.00           H  
ATOM   2475 HD23 LEU A 157      61.805  36.977   3.761  1.00  0.00           H  
ATOM   2476  C   LEU A 157      59.899  40.589   5.231  1.00  0.00           C  
ATOM   2477  O   LEU A 157      58.759  40.872   5.600  1.00  0.00           O  
ATOM   2478  N   ASN A 158      60.912  41.469   5.203  1.00  0.00           N  
ATOM   2479  H   ASN A 158      61.810  41.125   4.894  1.00  0.00           H  
ATOM   2480  CA  ASN A 158      60.833  42.915   5.438  1.00  0.00           C  
ATOM   2481  HA  ASN A 158      59.795  43.216   5.577  1.00  0.00           H  
ATOM   2482  CB  ASN A 158      61.655  43.307   6.691  1.00  0.00           C  
ATOM   2483  HB2 ASN A 158      62.676  42.938   6.581  1.00  0.00           H  
ATOM   2484  HB3 ASN A 158      61.731  44.392   6.776  1.00  0.00           H  
ATOM   2485  CG  ASN A 158      61.079  42.799   8.015  1.00  0.00           C  
ATOM   2486  OD1 ASN A 158      59.875  42.593   8.145  1.00  0.00           O  
ATOM   2487  ND2 ASN A 158      61.945  42.575   9.004  1.00  0.00           N  
ATOM   2488 HD21 ASN A 158      61.607  42.225   9.889  1.00  0.00           H  
ATOM   2489 HD22 ASN A 158      62.930  42.756   8.868  1.00  0.00           H  
ATOM   2490  C   ASN A 158      61.350  43.680   4.208  1.00  0.00           C  
ATOM   2491  O   ASN A 158      62.010  43.100   3.343  1.00  0.00           O  
ATOM   2492  N   THR A 159      61.087  45.000   4.157  1.00  0.00           N  
ATOM   2493  H   THR A 159      60.534  45.397   4.908  1.00  0.00           H  
ATOM   2494  CA  THR A 159      61.594  45.944   3.145  1.00  0.00           C  
ATOM   2495  HA  THR A 159      61.375  45.543   2.154  1.00  0.00           H  
ATOM   2496  CB  THR A 159      60.863  47.307   3.318  1.00  0.00           C  
ATOM   2497  HB  THR A 159      60.834  47.589   4.371  1.00  0.00           H  
ATOM   2498  CG2 THR A 159      61.441  48.488   2.513  1.00  0.00           C  
ATOM   2499 HG21 THR A 159      60.806  49.370   2.605  1.00  0.00           H  
ATOM   2500 HG22 THR A 159      62.430  48.778   2.867  1.00  0.00           H  
ATOM   2501 HG23 THR A 159      61.520  48.247   1.452  1.00  0.00           H  
ATOM   2502  OG1 THR A 159      59.534  47.164   2.859  1.00  0.00           O  
ATOM   2503  HG1 THR A 159      59.026  46.729   3.536  1.00  0.00           H  
ATOM   2504  C   THR A 159      63.127  46.118   3.235  1.00  0.00           C  
ATOM   2505  O   THR A 159      63.773  46.391   2.223  1.00  0.00           O  
ATOM   2506  N   THR A 160      63.709  45.904   4.427  1.00  0.00           N  
ATOM   2507  H   THR A 160      63.107  45.675   5.206  1.00  0.00           H  
ATOM   2508  CA  THR A 160      65.148  45.861   4.706  1.00  0.00           C  
ATOM   2509  HA  THR A 160      65.620  46.743   4.271  1.00  0.00           H  
ATOM   2510  CB  THR A 160      65.337  45.886   6.245  1.00  0.00           C  
ATOM   2511  HB  THR A 160      66.400  45.781   6.468  1.00  0.00           H  
ATOM   2512  CG2 THR A 160      64.851  47.184   6.906  1.00  0.00           C  
ATOM   2513 HG21 THR A 160      65.069  47.184   7.974  1.00  0.00           H  
ATOM   2514 HG22 THR A 160      65.345  48.053   6.469  1.00  0.00           H  
ATOM   2515 HG23 THR A 160      63.775  47.320   6.789  1.00  0.00           H  
ATOM   2516  OG1 THR A 160      64.681  44.785   6.847  1.00  0.00           O  
ATOM   2517  HG1 THR A 160      65.118  44.574   7.664  1.00  0.00           H  
ATOM   2518  C   THR A 160      65.845  44.611   4.119  1.00  0.00           C  
ATOM   2519  O   THR A 160      67.073  44.569   4.082  1.00  0.00           O  
ATOM   2520  N   CYS A 161      65.062  43.609   3.679  1.00  0.00           N  
ATOM   2521  H   CYS A 161      64.064  43.757   3.753  1.00  0.00           H  
ATOM   2522  CA  CYS A 161      65.459  42.336   3.072  1.00  0.00           C  
ATOM   2523  HA  CYS A 161      64.533  41.969   2.628  1.00  0.00           H  
ATOM   2524  CB  CYS A 161      66.455  42.469   1.894  1.00  0.00           C  
ATOM   2525  HB2 CYS A 161      67.390  42.942   2.188  1.00  0.00           H  
ATOM   2526  HB3 CYS A 161      66.714  41.485   1.502  1.00  0.00           H  
ATOM   2527  SG  CYS A 161      65.700  43.396   0.528  1.00  0.00           S  
ATOM   2528  HG  CYS A 161      65.451  44.504   1.234  1.00  0.00           H  
ATOM   2529  C   CYS A 161      65.784  41.236   4.097  1.00  0.00           C  
ATOM   2530  O   CYS A 161      66.302  40.185   3.719  1.00  0.00           O  
ATOM   2531  N   ASP A 162      65.454  41.461   5.383  1.00  0.00           N  
ATOM   2532  H   ASP A 162      65.056  42.359   5.617  1.00  0.00           H  
ATOM   2533  CA  ASP A 162      65.617  40.503   6.479  1.00  0.00           C  
ATOM   2534  HA  ASP A 162      66.625  40.085   6.435  1.00  0.00           H  
ATOM   2535  CB  ASP A 162      65.415  41.192   7.853  1.00  0.00           C  
ATOM   2536  HB2 ASP A 162      64.390  41.555   7.938  1.00  0.00           H  
ATOM   2537  HB3 ASP A 162      65.547  40.462   8.653  1.00  0.00           H  
ATOM   2538  CG  ASP A 162      66.349  42.369   8.148  1.00  0.00           C  
ATOM   2539  OD1 ASP A 162      67.459  42.404   7.575  1.00  0.00           O  
ATOM   2540  OD2 ASP A 162      65.922  43.228   8.952  1.00  0.00           O  
ATOM   2541  C   ASP A 162      64.575  39.386   6.339  1.00  0.00           C  
ATOM   2542  O   ASP A 162      63.372  39.648   6.348  1.00  0.00           O  
ATOM   2543  N   LEU A 163      65.065  38.149   6.198  1.00  0.00           N  
ATOM   2544  H   LEU A 163      66.072  38.040   6.201  1.00  0.00           H  
ATOM   2545  CA  LEU A 163      64.280  36.932   6.045  1.00  0.00           C  
ATOM   2546  HA  LEU A 163      63.258  37.180   5.774  1.00  0.00           H  
ATOM   2547  CB  LEU A 163      64.908  36.116   4.894  1.00  0.00           C  
ATOM   2548  HB2 LEU A 163      64.954  36.781   4.030  1.00  0.00           H  
ATOM   2549  HB3 LEU A 163      65.946  35.879   5.119  1.00  0.00           H  
ATOM   2550  CG  LEU A 163      64.153  34.830   4.483  1.00  0.00           C  
ATOM   2551  HG  LEU A 163      63.092  34.959   4.703  1.00  0.00           H  
ATOM   2552  CD1 LEU A 163      64.274  34.603   2.969  1.00  0.00           C  
ATOM   2553 HD11 LEU A 163      63.706  33.728   2.653  1.00  0.00           H  
ATOM   2554 HD12 LEU A 163      63.901  35.455   2.402  1.00  0.00           H  
ATOM   2555 HD13 LEU A 163      65.313  34.456   2.679  1.00  0.00           H  
ATOM   2556  CD2 LEU A 163      64.660  33.586   5.236  1.00  0.00           C  
ATOM   2557 HD21 LEU A 163      64.160  32.688   4.882  1.00  0.00           H  
ATOM   2558 HD22 LEU A 163      65.730  33.442   5.087  1.00  0.00           H  
ATOM   2559 HD23 LEU A 163      64.483  33.640   6.308  1.00  0.00           H  
ATOM   2560  C   LEU A 163      64.328  36.154   7.367  1.00  0.00           C  
ATOM   2561  O   LEU A 163      65.407  35.974   7.933  1.00  0.00           O  
ATOM   2562  N   LYS A 164      63.165  35.662   7.824  1.00  0.00           N  
ATOM   2563  H   LYS A 164      62.325  35.870   7.297  1.00  0.00           H  
ATOM   2564  CA  LYS A 164      63.004  34.794   8.992  1.00  0.00           C  
ATOM   2565  HA  LYS A 164      63.978  34.395   9.271  1.00  0.00           H  
ATOM   2566  CB  LYS A 164      62.447  35.572  10.202  1.00  0.00           C  
ATOM   2567  HB2 LYS A 164      61.512  36.062   9.929  1.00  0.00           H  
ATOM   2568  HB3 LYS A 164      62.189  34.861  10.987  1.00  0.00           H  
ATOM   2569  CG  LYS A 164      63.422  36.601  10.795  1.00  0.00           C  
ATOM   2570  HG2 LYS A 164      64.370  36.116  11.030  1.00  0.00           H  
ATOM   2571  HG3 LYS A 164      63.640  37.368  10.051  1.00  0.00           H  
ATOM   2572  CD  LYS A 164      62.859  37.260  12.061  1.00  0.00           C  
ATOM   2573  HD2 LYS A 164      61.866  37.654  11.847  1.00  0.00           H  
ATOM   2574  HD3 LYS A 164      62.728  36.503  12.833  1.00  0.00           H  
ATOM   2575  CE  LYS A 164      63.750  38.386  12.601  1.00  0.00           C  
ATOM   2576  HE2 LYS A 164      64.714  37.987  12.917  1.00  0.00           H  
ATOM   2577  HE3 LYS A 164      63.945  39.122  11.819  1.00  0.00           H  
ATOM   2578  NZ  LYS A 164      63.114  39.073  13.739  1.00  0.00           N  
ATOM   2579  HZ1 LYS A 164      62.922  38.421  14.488  1.00  0.00           H  
ATOM   2580  HZ2 LYS A 164      63.724  39.798  14.084  1.00  0.00           H  
ATOM   2581  HZ3 LYS A 164      62.242  39.487  13.441  1.00  0.00           H  
ATOM   2582  C   LYS A 164      62.118  33.596   8.644  1.00  0.00           C  
ATOM   2583  O   LYS A 164      61.021  33.770   8.115  1.00  0.00           O  
ATOM   2584  N   ILE A 165      62.578  32.383   8.989  1.00  0.00           N  
ATOM   2585  H   ILE A 165      63.493  32.322   9.415  1.00  0.00           H  
ATOM   2586  CA  ILE A 165      61.832  31.131   8.852  1.00  0.00           C  
ATOM   2587  HA  ILE A 165      61.283  31.136   7.909  1.00  0.00           H  
ATOM   2588  CB  ILE A 165      62.824  29.925   8.864  1.00  0.00           C  
ATOM   2589  HB  ILE A 165      63.349  29.936   9.821  1.00  0.00           H  
ATOM   2590  CG2 ILE A 165      62.092  28.566   8.747  1.00  0.00           C  
ATOM   2591 HG21 ILE A 165      62.784  27.726   8.786  1.00  0.00           H  
ATOM   2592 HG22 ILE A 165      61.383  28.402   9.557  1.00  0.00           H  
ATOM   2593 HG23 ILE A 165      61.538  28.496   7.811  1.00  0.00           H  
ATOM   2594  CG1 ILE A 165      63.893  30.037   7.745  1.00  0.00           C  
ATOM   2595 HG12 ILE A 165      63.425  29.902   6.770  1.00  0.00           H  
ATOM   2596 HG13 ILE A 165      64.325  31.036   7.726  1.00  0.00           H  
ATOM   2597  CD1 ILE A 165      65.062  29.052   7.891  1.00  0.00           C  
ATOM   2598 HD11 ILE A 165      65.842  29.276   7.164  1.00  0.00           H  
ATOM   2599 HD12 ILE A 165      65.508  29.116   8.884  1.00  0.00           H  
ATOM   2600 HD13 ILE A 165      64.754  28.020   7.724  1.00  0.00           H  
ATOM   2601  C   ILE A 165      60.851  31.031  10.039  1.00  0.00           C  
ATOM   2602  O   ILE A 165      61.216  31.313  11.181  1.00  0.00           O  
ATOM   2603  N   CYS A 166      59.618  30.595   9.753  1.00  0.00           N  
ATOM   2604  H   CYS A 166      59.405  30.397   8.784  1.00  0.00           H  
ATOM   2605  CA  CYS A 166      58.542  30.330  10.709  1.00  0.00           C  
ATOM   2606  HA  CYS A 166      58.986  30.212  11.699  1.00  0.00           H  
ATOM   2607  CB  CYS A 166      57.583  31.543  10.785  1.00  0.00           C  
ATOM   2608  HB2 CYS A 166      58.153  32.466  10.885  1.00  0.00           H  
ATOM   2609  HB3 CYS A 166      56.952  31.469  11.667  1.00  0.00           H  
ATOM   2610  SG  CYS A 166      56.468  31.695   9.363  1.00  0.00           S  
ATOM   2611  HG  CYS A 166      57.433  31.765   8.440  1.00  0.00           H  
ATOM   2612  C   CYS A 166      57.890  28.973  10.408  1.00  0.00           C  
ATOM   2613  O   CYS A 166      58.359  28.247   9.530  1.00  0.00           O  
ATOM   2614  N   ASP A 167      56.823  28.624  11.149  1.00  0.00           N  
ATOM   2615  H   ASP A 167      56.530  29.262  11.877  1.00  0.00           H  
ATOM   2616  CA  ASP A 167      55.915  27.506  10.871  1.00  0.00           C  
ATOM   2617  HA  ASP A 167      55.097  27.624  11.579  1.00  0.00           H  
ATOM   2618  CB  ASP A 167      55.273  27.652   9.464  1.00  0.00           C  
ATOM   2619  HB2 ASP A 167      54.790  28.626   9.372  1.00  0.00           H  
ATOM   2620  HB3 ASP A 167      56.057  27.617   8.717  1.00  0.00           H  
ATOM   2621  CG  ASP A 167      54.262  26.582   9.057  1.00  0.00           C  
ATOM   2622  OD1 ASP A 167      53.611  26.015   9.962  1.00  0.00           O  
ATOM   2623  OD2 ASP A 167      54.180  26.328   7.837  1.00  0.00           O  
ATOM   2624  C   ASP A 167      56.563  26.145  11.204  1.00  0.00           C  
ATOM   2625  O   ASP A 167      56.779  25.315  10.321  1.00  0.00           O  
ATOM   2626  N   PHE A 168      56.915  25.940  12.482  1.00  0.00           N  
ATOM   2627  H   PHE A 168      56.673  26.657  13.153  1.00  0.00           H  
ATOM   2628  CA  PHE A 168      57.644  24.770  12.986  1.00  0.00           C  
ATOM   2629  HA  PHE A 168      58.179  24.271  12.175  1.00  0.00           H  
ATOM   2630  CB  PHE A 168      58.681  25.250  14.031  1.00  0.00           C  
ATOM   2631  HB2 PHE A 168      58.231  25.969  14.716  1.00  0.00           H  
ATOM   2632  HB3 PHE A 168      59.025  24.428  14.661  1.00  0.00           H  
ATOM   2633  CG  PHE A 168      59.926  25.869  13.419  1.00  0.00           C  
ATOM   2634  CD1 PHE A 168      59.893  27.184  12.912  1.00  0.00           C  
ATOM   2635  HD1 PHE A 168      58.981  27.760  12.956  1.00  0.00           H  
ATOM   2636  CE1 PHE A 168      61.054  27.761  12.365  1.00  0.00           C  
ATOM   2637  HE1 PHE A 168      61.025  28.771  11.989  1.00  0.00           H  
ATOM   2638  CZ  PHE A 168      62.256  27.031  12.331  1.00  0.00           C  
ATOM   2639  HZ  PHE A 168      63.147  27.487  11.927  1.00  0.00           H  
ATOM   2640  CE2 PHE A 168      62.291  25.712  12.821  1.00  0.00           C  
ATOM   2641  HE2 PHE A 168      63.206  25.142  12.785  1.00  0.00           H  
ATOM   2642  CD2 PHE A 168      61.126  25.130  13.358  1.00  0.00           C  
ATOM   2643  HD2 PHE A 168      61.162  24.116  13.727  1.00  0.00           H  
ATOM   2644  C   PHE A 168      56.689  23.717  13.589  1.00  0.00           C  
ATOM   2645  O   PHE A 168      57.075  22.962  14.482  1.00  0.00           O  
ATOM   2646  N   GLY A 169      55.445  23.634  13.086  1.00  0.00           N  
ATOM   2647  H   GLY A 169      55.179  24.279  12.354  1.00  0.00           H  
ATOM   2648  CA  GLY A 169      54.438  22.674  13.529  1.00  0.00           C  
ATOM   2649  HA2 GLY A 169      54.353  22.723  14.614  1.00  0.00           H  
ATOM   2650  HA3 GLY A 169      53.468  22.960  13.120  1.00  0.00           H  
ATOM   2651  C   GLY A 169      54.747  21.231  13.113  1.00  0.00           C  
ATOM   2652  O   GLY A 169      54.579  20.315  13.916  1.00  0.00           O  
ATOM   2653  N   LEU A 170      55.243  21.032  11.882  1.00  0.00           N  
ATOM   2654  H   LEU A 170      55.349  21.833  11.273  1.00  0.00           H  
ATOM   2655  CA  LEU A 170      55.670  19.731  11.361  1.00  0.00           C  
ATOM   2656  HA  LEU A 170      55.154  18.924  11.880  1.00  0.00           H  
ATOM   2657  CB  LEU A 170      55.339  19.667   9.848  1.00  0.00           C  
ATOM   2658  HB2 LEU A 170      55.740  20.558   9.360  1.00  0.00           H  
ATOM   2659  HB3 LEU A 170      55.838  18.824   9.367  1.00  0.00           H  
ATOM   2660  CG  LEU A 170      53.828  19.548   9.555  1.00  0.00           C  
ATOM   2661  HG  LEU A 170      53.311  20.303  10.145  1.00  0.00           H  
ATOM   2662  CD1 LEU A 170      53.525  19.840   8.080  1.00  0.00           C  
ATOM   2663 HD11 LEU A 170      52.459  19.751   7.873  1.00  0.00           H  
ATOM   2664 HD12 LEU A 170      53.819  20.855   7.821  1.00  0.00           H  
ATOM   2665 HD13 LEU A 170      54.055  19.156   7.416  1.00  0.00           H  
ATOM   2666  CD2 LEU A 170      53.253  18.177   9.950  1.00  0.00           C  
ATOM   2667 HD21 LEU A 170      52.196  18.109   9.695  1.00  0.00           H  
ATOM   2668 HD22 LEU A 170      53.770  17.368   9.434  1.00  0.00           H  
ATOM   2669 HD23 LEU A 170      53.330  17.994  11.021  1.00  0.00           H  
ATOM   2670  C   LEU A 170      57.174  19.479  11.580  1.00  0.00           C  
ATOM   2671  O   LEU A 170      57.697  18.509  11.034  1.00  0.00           O  
ATOM   2672  N   ALA A 171      57.868  20.301  12.390  1.00  0.00           N  
ATOM   2673  H   ALA A 171      57.380  21.064  12.837  1.00  0.00           H  
ATOM   2674  CA  ALA A 171      59.293  20.154  12.674  1.00  0.00           C  
ATOM   2675  HA  ALA A 171      59.793  19.928  11.736  1.00  0.00           H  
ATOM   2676  CB  ALA A 171      59.838  21.479  13.224  1.00  0.00           C  
ATOM   2677  HB1 ALA A 171      60.909  21.413  13.419  1.00  0.00           H  
ATOM   2678  HB2 ALA A 171      59.691  22.287  12.506  1.00  0.00           H  
ATOM   2679  HB3 ALA A 171      59.348  21.767  14.152  1.00  0.00           H  
ATOM   2680  C   ALA A 171      59.536  19.030  13.698  1.00  0.00           C  
ATOM   2681  O   ALA A 171      58.997  19.053  14.806  1.00  0.00           O  
ATOM   2682  N   ARG A 172      60.335  18.035  13.285  1.00  0.00           N  
ATOM   2683  H   ARG A 172      60.763  18.142  12.375  1.00  0.00           H  
ATOM   2684  CA  ARG A 172      60.686  16.820  14.022  1.00  0.00           C  
ATOM   2685  HA  ARG A 172      60.158  16.764  14.975  1.00  0.00           H  
ATOM   2686  CB  ARG A 172      60.358  15.594  13.137  1.00  0.00           C  
ATOM   2687  HB2 ARG A 172      60.670  14.676  13.639  1.00  0.00           H  
ATOM   2688  HB3 ARG A 172      60.955  15.642  12.224  1.00  0.00           H  
ATOM   2689  CG  ARG A 172      58.885  15.461  12.723  1.00  0.00           C  
ATOM   2690  HG2 ARG A 172      58.558  16.373  12.230  1.00  0.00           H  
ATOM   2691  HG3 ARG A 172      58.805  14.670  11.977  1.00  0.00           H  
ATOM   2692  CD  ARG A 172      57.923  15.151  13.868  1.00  0.00           C  
ATOM   2693  HD2 ARG A 172      58.060  15.853  14.687  1.00  0.00           H  
ATOM   2694  HD3 ARG A 172      56.903  15.298  13.517  1.00  0.00           H  
ATOM   2695  NE  ARG A 172      58.111  13.775  14.349  1.00  0.00           N  
ATOM   2696  HE  ARG A 172      59.043  13.546  14.662  1.00  0.00           H  
ATOM   2697  CZ  ARG A 172      57.171  12.822  14.453  1.00  0.00           C  
ATOM   2698  NH1 ARG A 172      55.907  13.027  14.060  1.00  0.00           N  
ATOM   2699 HH11 ARG A 172      55.203  12.326  14.275  1.00  0.00           H  
ATOM   2700 HH12 ARG A 172      55.621  13.912  13.674  1.00  0.00           H  
ATOM   2701  NH2 ARG A 172      57.501  11.638  14.975  1.00  0.00           N  
ATOM   2702 HH21 ARG A 172      56.770  10.945  15.131  1.00  0.00           H  
ATOM   2703 HH22 ARG A 172      58.436  11.443  15.307  1.00  0.00           H  
ATOM   2704  C   ARG A 172      62.194  16.784  14.281  1.00  0.00           C  
ATOM   2705  O   ARG A 172      62.960  17.331  13.494  1.00  0.00           O  
ATOM   2706  N   VAL A 173      62.628  16.040  15.311  1.00  0.00           N  
ATOM   2707  H   VAL A 173      61.945  15.604  15.913  1.00  0.00           H  
ATOM   2708  CA  VAL A 173      64.021  15.606  15.471  1.00  0.00           C  
ATOM   2709  HA  VAL A 173      64.688  16.449  15.287  1.00  0.00           H  
ATOM   2710  CB  VAL A 173      64.256  15.097  16.920  1.00  0.00           C  
ATOM   2711  HB  VAL A 173      63.560  14.279  17.117  1.00  0.00           H  
ATOM   2712  CG1 VAL A 173      65.684  14.555  17.144  1.00  0.00           C  
ATOM   2713 HG11 VAL A 173      65.833  14.263  18.183  1.00  0.00           H  
ATOM   2714 HG12 VAL A 173      65.890  13.674  16.535  1.00  0.00           H  
ATOM   2715 HG13 VAL A 173      66.433  15.311  16.904  1.00  0.00           H  
ATOM   2716  CG2 VAL A 173      63.978  16.201  17.957  1.00  0.00           C  
ATOM   2717 HG21 VAL A 173      64.116  15.833  18.974  1.00  0.00           H  
ATOM   2718 HG22 VAL A 173      64.655  17.045  17.817  1.00  0.00           H  
ATOM   2719 HG23 VAL A 173      62.959  16.580  17.889  1.00  0.00           H  
ATOM   2720  C   VAL A 173      64.290  14.494  14.434  1.00  0.00           C  
ATOM   2721  O   VAL A 173      63.463  13.598  14.253  1.00  0.00           O  
ATOM   2722  N   ALA A 174      65.438  14.583  13.746  1.00  0.00           N  
ATOM   2723  H   ALA A 174      66.063  15.348  13.970  1.00  0.00           H  
ATOM   2724  CA  ALA A 174      65.860  13.705  12.659  1.00  0.00           C  
ATOM   2725  HA  ALA A 174      65.061  13.660  11.916  1.00  0.00           H  
ATOM   2726  CB  ALA A 174      67.119  14.304  12.007  1.00  0.00           C  
ATOM   2727  HB1 ALA A 174      67.422  13.729  11.132  1.00  0.00           H  
ATOM   2728  HB2 ALA A 174      66.943  15.329  11.682  1.00  0.00           H  
ATOM   2729  HB3 ALA A 174      67.964  14.330  12.696  1.00  0.00           H  
ATOM   2730  C   ALA A 174      66.171  12.297  13.183  1.00  0.00           C  
ATOM   2731  O   ALA A 174      67.090  12.110  13.982  1.00  0.00           O  
ATOM   2732  N   ASP A 175      65.379  11.323  12.716  1.00  0.00           N  
ATOM   2733  H   ASP A 175      64.641  11.580  12.077  1.00  0.00           H  
ATOM   2734  CA  ASP A 175      65.476   9.906  13.036  1.00  0.00           C  
ATOM   2735  HA  ASP A 175      66.526   9.684  13.218  1.00  0.00           H  
ATOM   2736  CB  ASP A 175      64.750   9.616  14.378  1.00  0.00           C  
ATOM   2737  HB2 ASP A 175      65.227  10.179  15.181  1.00  0.00           H  
ATOM   2738  HB3 ASP A 175      63.725   9.986  14.319  1.00  0.00           H  
ATOM   2739  CG  ASP A 175      64.686   8.147  14.822  1.00  0.00           C  
ATOM   2740  OD1 ASP A 175      65.346   7.298  14.184  1.00  0.00           O  
ATOM   2741  OD2 ASP A 175      63.969   7.901  15.816  1.00  0.00           O  
ATOM   2742  C   ASP A 175      64.985   9.121  11.803  1.00  0.00           C  
ATOM   2743  O   ASP A 175      63.787   9.176  11.516  1.00  0.00           O  
ATOM   2744  N   PRO A 176      65.863   8.405  11.062  1.00  0.00           N  
ATOM   2745  CD  PRO A 176      67.305   8.283  11.304  1.00  0.00           C  
ATOM   2746  HD2 PRO A 176      67.516   7.876  12.294  1.00  0.00           H  
ATOM   2747  HD3 PRO A 176      67.770   9.266  11.224  1.00  0.00           H  
ATOM   2748  CG  PRO A 176      67.839   7.350  10.216  1.00  0.00           C  
ATOM   2749  HG2 PRO A 176      67.865   6.326  10.592  1.00  0.00           H  
ATOM   2750  HG3 PRO A 176      68.846   7.611   9.891  1.00  0.00           H  
ATOM   2751  CB  PRO A 176      66.807   7.458   9.104  1.00  0.00           C  
ATOM   2752  HB2 PRO A 176      66.809   6.590   8.444  1.00  0.00           H  
ATOM   2753  HB3 PRO A 176      67.024   8.333   8.489  1.00  0.00           H  
ATOM   2754  CA  PRO A 176      65.479   7.675   9.843  1.00  0.00           C  
ATOM   2755  HA  PRO A 176      64.811   8.279   9.225  1.00  0.00           H  
ATOM   2756  C   PRO A 176      64.792   6.325  10.134  1.00  0.00           C  
ATOM   2757  O   PRO A 176      64.146   5.773   9.244  1.00  0.00           O  
ATOM   2758  N   ASP A 177      64.906   5.809  11.369  1.00  0.00           N  
ATOM   2759  H   ASP A 177      65.449   6.318  12.056  1.00  0.00           H  
ATOM   2760  CA  ASP A 177      64.274   4.572  11.830  1.00  0.00           C  
ATOM   2761  HA  ASP A 177      64.213   3.856  11.007  1.00  0.00           H  
ATOM   2762  CB  ASP A 177      65.113   3.956  12.975  1.00  0.00           C  
ATOM   2763  HB2 ASP A 177      64.670   3.015  13.304  1.00  0.00           H  
ATOM   2764  HB3 ASP A 177      65.112   4.613  13.847  1.00  0.00           H  
ATOM   2765  CG  ASP A 177      66.563   3.678  12.573  1.00  0.00           C  
ATOM   2766  OD1 ASP A 177      66.763   2.701  11.818  1.00  0.00           O  
ATOM   2767  OD2 ASP A 177      67.442   4.450  13.013  1.00  0.00           O  
ATOM   2768  C   ASP A 177      62.852   4.820  12.362  1.00  0.00           C  
ATOM   2769  O   ASP A 177      62.111   3.853  12.544  1.00  0.00           O  
ATOM   2770  N   HIE A 178      62.452   6.088  12.584  1.00  0.00           N  
ATOM   2771  H   HIE A 178      63.111   6.836  12.420  1.00  0.00           H  
ATOM   2772  CA  HIE A 178      61.117   6.452  13.051  1.00  0.00           C  
ATOM   2773  HA  HIE A 178      60.850   5.786  13.875  1.00  0.00           H  
ATOM   2774  CB  HIE A 178      61.099   7.911  13.553  1.00  0.00           C  
ATOM   2775  HB2 HIE A 178      61.997   8.110  14.130  1.00  0.00           H  
ATOM   2776  HB3 HIE A 178      61.103   8.632  12.733  1.00  0.00           H  
ATOM   2777  CG  HIE A 178      59.928   8.178  14.464  1.00  0.00           C  
ATOM   2778  ND1 HIE A 178      58.604   8.194  14.012  1.00  0.00           N  
ATOM   2779  CE1 HIE A 178      57.871   8.299  15.109  1.00  0.00           C  
ATOM   2780  HE1 HIE A 178      56.794   8.276  15.105  1.00  0.00           H  
ATOM   2781  NE2 HIE A 178      58.606   8.426  16.212  1.00  0.00           N  
ATOM   2782  HE2 HIE A 178      58.263   8.550  17.155  1.00  0.00           H  
ATOM   2783  CD2 HIE A 178      59.933   8.360  15.830  1.00  0.00           C  
ATOM   2784  HD2 HIE A 178      60.745   8.397  16.542  1.00  0.00           H  
ATOM   2785  C   HIE A 178      60.111   6.320  11.901  1.00  0.00           C  
ATOM   2786  O   HIE A 178      60.305   6.903  10.834  1.00  0.00           O  
ATOM   2787  N   ASP A 179      59.026   5.576  12.162  1.00  0.00           N  
ATOM   2788  H   ASP A 179      58.945   5.159  13.078  1.00  0.00           H  
ATOM   2789  CA  ASP A 179      57.923   5.352  11.242  1.00  0.00           C  
ATOM   2790  HA  ASP A 179      58.155   5.790  10.276  1.00  0.00           H  
ATOM   2791  CB  ASP A 179      57.727   3.827  11.070  1.00  0.00           C  
ATOM   2792  HB2 ASP A 179      58.680   3.365  10.814  1.00  0.00           H  
ATOM   2793  HB3 ASP A 179      57.415   3.371  12.011  1.00  0.00           H  
ATOM   2794  CG  ASP A 179      56.734   3.450   9.968  1.00  0.00           C  
ATOM   2795  OD1 ASP A 179      56.832   4.059   8.881  1.00  0.00           O  
ATOM   2796  OD2 ASP A 179      55.914   2.542  10.218  1.00  0.00           O  
ATOM   2797  C   ASP A 179      56.677   6.072  11.766  1.00  0.00           C  
ATOM   2798  O   ASP A 179      56.015   5.597  12.689  1.00  0.00           O  
ATOM   2799  N   HID A 180      56.381   7.229  11.156  1.00  0.00           N  
ATOM   2800  H   HID A 180      56.984   7.526  10.399  1.00  0.00           H  
ATOM   2801  CA  HID A 180      55.200   8.041  11.406  1.00  0.00           C  
ATOM   2802  HA  HID A 180      54.587   7.602  12.196  1.00  0.00           H  
ATOM   2803  CB  HID A 180      55.615   9.456  11.865  1.00  0.00           C  
ATOM   2804  HB2 HID A 180      56.145   9.390  12.815  1.00  0.00           H  
ATOM   2805  HB3 HID A 180      56.320   9.890  11.155  1.00  0.00           H  
ATOM   2806  CG  HID A 180      54.462  10.419  12.040  1.00  0.00           C  
ATOM   2807  ND1 HID A 180      53.422  10.198  12.926  1.00  0.00           N  
ATOM   2808  HD1 HID A 180      53.338   9.423  13.569  1.00  0.00           H  
ATOM   2809  CE1 HID A 180      52.572  11.220  12.805  1.00  0.00           C  
ATOM   2810  HE1 HID A 180      51.666  11.314  13.387  1.00  0.00           H  
ATOM   2811  NE2 HID A 180      52.957  12.116  11.904  1.00  0.00           N  
ATOM   2812  CD2 HID A 180      54.161  11.608  11.413  1.00  0.00           C  
ATOM   2813  HD2 HID A 180      54.716  12.129  10.648  1.00  0.00           H  
ATOM   2814  C   HID A 180      54.371   8.070  10.119  1.00  0.00           C  
ATOM   2815  O   HID A 180      54.596   8.897   9.233  1.00  0.00           O  
ATOM   2816  N   THR A 181      53.379   7.172  10.056  1.00  0.00           N  
ATOM   2817  H   THR A 181      53.289   6.509  10.813  1.00  0.00           H  
ATOM   2818  CA  THR A 181      52.268   7.218   9.111  1.00  0.00           C  
ATOM   2819  HA  THR A 181      52.642   7.471   8.116  1.00  0.00           H  
ATOM   2820  CB  THR A 181      51.578   5.830   9.062  1.00  0.00           C  
ATOM   2821  HB  THR A 181      50.715   5.900   8.398  1.00  0.00           H  
ATOM   2822  CG2 THR A 181      52.486   4.717   8.517  1.00  0.00           C  
ATOM   2823 HG21 THR A 181      51.954   3.767   8.471  1.00  0.00           H  
ATOM   2824 HG22 THR A 181      52.822   4.951   7.507  1.00  0.00           H  
ATOM   2825 HG23 THR A 181      53.370   4.570   9.137  1.00  0.00           H  
ATOM   2826  OG1 THR A 181      51.078   5.437  10.329  1.00  0.00           O  
ATOM   2827  HG1 THR A 181      50.488   6.104  10.645  1.00  0.00           H  
ATOM   2828  C   THR A 181      51.275   8.301   9.577  1.00  0.00           C  
ATOM   2829  O   THR A 181      51.093   8.516  10.777  1.00  0.00           O  
ATOM   2830  N   GLY A 182      50.641   8.975   8.611  1.00  0.00           N  
ATOM   2831  H   GLY A 182      50.831   8.724   7.652  1.00  0.00           H  
ATOM   2832  CA  GLY A 182      49.705  10.070   8.831  1.00  0.00           C  
ATOM   2833  HA2 GLY A 182      48.757   9.801   8.365  1.00  0.00           H  
ATOM   2834  HA3 GLY A 182      49.490  10.227   9.889  1.00  0.00           H  
ATOM   2835  C   GLY A 182      50.191  11.395   8.242  1.00  0.00           C  
ATOM   2836  O   GLY A 182      49.352  12.218   7.895  1.00  0.00           O  
ATOM   2837  N   PHE A 183      51.511  11.591   8.049  1.00  0.00           N  
ATOM   2838  H   PHE A 183      52.146  10.873   8.369  1.00  0.00           H  
ATOM   2839  CA  PHE A 183      52.096  12.754   7.361  1.00  0.00           C  
ATOM   2840  HA  PHE A 183      51.735  13.661   7.848  1.00  0.00           H  
ATOM   2841  CB  PHE A 183      53.635  12.686   7.495  1.00  0.00           C  
ATOM   2842  HB2 PHE A 183      53.899  12.670   8.552  1.00  0.00           H  
ATOM   2843  HB3 PHE A 183      54.002  11.741   7.089  1.00  0.00           H  
ATOM   2844  CG  PHE A 183      54.411  13.825   6.845  1.00  0.00           C  
ATOM   2845  CD1 PHE A 183      54.539  15.065   7.503  1.00  0.00           C  
ATOM   2846  HD1 PHE A 183      54.081  15.211   8.470  1.00  0.00           H  
ATOM   2847  CE1 PHE A 183      55.265  16.115   6.906  1.00  0.00           C  
ATOM   2848  HE1 PHE A 183      55.368  17.062   7.416  1.00  0.00           H  
ATOM   2849  CZ  PHE A 183      55.857  15.932   5.641  1.00  0.00           C  
ATOM   2850  HZ  PHE A 183      56.411  16.739   5.182  1.00  0.00           H  
ATOM   2851  CE2 PHE A 183      55.723  14.699   4.975  1.00  0.00           C  
ATOM   2852  HE2 PHE A 183      56.168  14.556   4.001  1.00  0.00           H  
ATOM   2853  CD2 PHE A 183      55.003  13.649   5.576  1.00  0.00           C  
ATOM   2854  HD2 PHE A 183      54.900  12.709   5.053  1.00  0.00           H  
ATOM   2855  C   PHE A 183      51.697  12.809   5.870  1.00  0.00           C  
ATOM   2856  O   PHE A 183      51.573  13.895   5.301  1.00  0.00           O  
ATOM   2857  N   LEU A 184      51.471  11.634   5.261  1.00  0.00           N  
ATOM   2858  H   LEU A 184      51.591  10.798   5.814  1.00  0.00           H  
ATOM   2859  CA  LEU A 184      51.090  11.438   3.866  1.00  0.00           C  
ATOM   2860  HA  LEU A 184      51.662  12.111   3.226  1.00  0.00           H  
ATOM   2861  CB  LEU A 184      51.374   9.960   3.501  1.00  0.00           C  
ATOM   2862  HB2 LEU A 184      50.781   9.315   4.151  1.00  0.00           H  
ATOM   2863  HB3 LEU A 184      51.021   9.758   2.488  1.00  0.00           H  
ATOM   2864  CG  LEU A 184      52.854   9.526   3.591  1.00  0.00           C  
ATOM   2865  HG  LEU A 184      53.228   9.727   4.596  1.00  0.00           H  
ATOM   2866  CD1 LEU A 184      52.984   8.013   3.359  1.00  0.00           C  
ATOM   2867 HD11 LEU A 184      54.017   7.684   3.461  1.00  0.00           H  
ATOM   2868 HD12 LEU A 184      52.391   7.450   4.080  1.00  0.00           H  
ATOM   2869 HD13 LEU A 184      52.648   7.734   2.360  1.00  0.00           H  
ATOM   2870  CD2 LEU A 184      53.728  10.298   2.596  1.00  0.00           C  
ATOM   2871 HD21 LEU A 184      54.751   9.925   2.584  1.00  0.00           H  
ATOM   2872 HD22 LEU A 184      53.335  10.211   1.585  1.00  0.00           H  
ATOM   2873 HD23 LEU A 184      53.776  11.357   2.847  1.00  0.00           H  
ATOM   2874  C   LEU A 184      49.592  11.692   3.609  1.00  0.00           C  
ATOM   2875  O   LEU A 184      49.211  11.847   2.450  1.00  0.00           O  
ATOM   2876  N   THR A 185      48.752  11.739   4.660  1.00  0.00           N  
ATOM   2877  H   THR A 185      49.146  11.612   5.581  1.00  0.00           H  
ATOM   2878  CA  THR A 185      47.286  11.794   4.580  1.00  0.00           C  
ATOM   2879  HA  THR A 185      46.999  12.001   3.548  1.00  0.00           H  
ATOM   2880  CB  THR A 185      46.675  10.414   4.935  1.00  0.00           C  
ATOM   2881  HB  THR A 185      45.591  10.484   4.826  1.00  0.00           H  
ATOM   2882  CG2 THR A 185      47.149   9.262   4.034  1.00  0.00           C  
ATOM   2883 HG21 THR A 185      46.610   8.342   4.262  1.00  0.00           H  
ATOM   2884 HG22 THR A 185      46.977   9.492   2.982  1.00  0.00           H  
ATOM   2885 HG23 THR A 185      48.212   9.058   4.162  1.00  0.00           H  
ATOM   2886  OG1 THR A 185      46.921  10.081   6.288  1.00  0.00           O  
ATOM   2887  HG1 THR A 185      46.486  10.714   6.840  1.00  0.00           H  
ATOM   2888  C   THR A 185      46.669  12.959   5.376  1.00  0.00           C  
ATOM   2889  O   THR A 185      45.487  13.245   5.190  1.00  0.00           O  
ATOM   2890  N   GLU A 186      47.454  13.653   6.219  1.00  0.00           N  
ATOM   2891  H   GLU A 186      48.409  13.348   6.343  1.00  0.00           H  
ATOM   2892  CA  GLU A 186      47.055  14.855   6.954  1.00  0.00           C  
ATOM   2893  HA  GLU A 186      46.060  14.705   7.376  1.00  0.00           H  
ATOM   2894  CB  GLU A 186      48.082  15.103   8.090  1.00  0.00           C  
ATOM   2895  HB2 GLU A 186      48.112  14.226   8.737  1.00  0.00           H  
ATOM   2896  HB3 GLU A 186      49.081  15.177   7.660  1.00  0.00           H  
ATOM   2897  CG  GLU A 186      47.850  16.344   8.987  1.00  0.00           C  
ATOM   2898  HG2 GLU A 186      47.769  17.254   8.393  1.00  0.00           H  
ATOM   2899  HG3 GLU A 186      48.726  16.484   9.621  1.00  0.00           H  
ATOM   2900  CD  GLU A 186      46.638  16.246   9.923  1.00  0.00           C  
ATOM   2901  OE1 GLU A 186      46.040  15.151  10.016  1.00  0.00           O  
ATOM   2902  OE2 GLU A 186      46.340  17.276  10.565  1.00  0.00           O  
ATOM   2903  C   GLU A 186      47.042  16.049   5.988  1.00  0.00           C  
ATOM   2904  O   GLU A 186      47.931  16.169   5.141  1.00  0.00           O  
ATOM   2905  N   TYR A 187      46.031  16.923   6.116  1.00  0.00           N  
ATOM   2906  H   TYR A 187      45.353  16.769   6.849  1.00  0.00           H  
ATOM   2907  CA  TYR A 187      45.854  18.101   5.271  1.00  0.00           C  
ATOM   2908  HA  TYR A 187      45.867  17.772   4.229  1.00  0.00           H  
ATOM   2909  CB  TYR A 187      44.485  18.760   5.561  1.00  0.00           C  
ATOM   2910  HB2 TYR A 187      43.684  18.055   5.335  1.00  0.00           H  
ATOM   2911  HB3 TYR A 187      44.396  18.983   6.626  1.00  0.00           H  
ATOM   2912  CG  TYR A 187      44.235  20.033   4.763  1.00  0.00           C  
ATOM   2913  CD1 TYR A 187      44.036  19.966   3.367  1.00  0.00           C  
ATOM   2914  HD1 TYR A 187      44.006  19.008   2.868  1.00  0.00           H  
ATOM   2915  CE1 TYR A 187      43.917  21.148   2.611  1.00  0.00           C  
ATOM   2916  HE1 TYR A 187      43.787  21.091   1.540  1.00  0.00           H  
ATOM   2917  CZ  TYR A 187      43.990  22.403   3.246  1.00  0.00           C  
ATOM   2918  OH  TYR A 187      43.900  23.548   2.511  1.00  0.00           O  
ATOM   2919  HH  TYR A 187      44.012  24.336   3.027  1.00  0.00           H  
ATOM   2920  CE2 TYR A 187      44.160  22.473   4.641  1.00  0.00           C  
ATOM   2921  HE2 TYR A 187      44.205  23.434   5.129  1.00  0.00           H  
ATOM   2922  CD2 TYR A 187      44.284  21.292   5.399  1.00  0.00           C  
ATOM   2923  HD2 TYR A 187      44.445  21.359   6.465  1.00  0.00           H  
ATOM   2924  C   TYR A 187      46.978  19.126   5.490  1.00  0.00           C  
ATOM   2925  O   TYR A 187      47.321  19.458   6.623  1.00  0.00           O  
ATOM   2926  N   VAL A 188      47.492  19.653   4.375  1.00  0.00           N  
ATOM   2927  H   VAL A 188      47.127  19.319   3.495  1.00  0.00           H  
ATOM   2928  CA  VAL A 188      48.347  20.829   4.278  1.00  0.00           C  
ATOM   2929  HA  VAL A 188      48.141  21.463   5.143  1.00  0.00           H  
ATOM   2930  CB  VAL A 188      49.856  20.470   4.296  1.00  0.00           C  
ATOM   2931  HB  VAL A 188      50.389  21.403   4.123  1.00  0.00           H  
ATOM   2932  CG1 VAL A 188      50.345  19.962   5.662  1.00  0.00           C  
ATOM   2933 HG11 VAL A 188      51.433  19.893   5.679  1.00  0.00           H  
ATOM   2934 HG12 VAL A 188      50.051  20.638   6.465  1.00  0.00           H  
ATOM   2935 HG13 VAL A 188      49.948  18.973   5.893  1.00  0.00           H  
ATOM   2936  CG2 VAL A 188      50.271  19.504   3.171  1.00  0.00           C  
ATOM   2937 HG21 VAL A 188      51.354  19.390   3.135  1.00  0.00           H  
ATOM   2938 HG22 VAL A 188      49.835  18.515   3.310  1.00  0.00           H  
ATOM   2939 HG23 VAL A 188      49.957  19.873   2.196  1.00  0.00           H  
ATOM   2940  C   VAL A 188      47.904  21.638   3.052  1.00  0.00           C  
ATOM   2941  O   VAL A 188      47.389  21.072   2.085  1.00  0.00           O  
ATOM   2942  N   ALA A 189      48.120  22.961   3.090  1.00  0.00           N  
ATOM   2943  H   ALA A 189      48.535  23.351   3.928  1.00  0.00           H  
ATOM   2944  CA  ALA A 189      47.732  23.906   2.042  1.00  0.00           C  
ATOM   2945  HA  ALA A 189      46.677  23.754   1.806  1.00  0.00           H  
ATOM   2946  CB  ALA A 189      47.922  25.323   2.595  1.00  0.00           C  
ATOM   2947  HB1 ALA A 189      47.619  26.081   1.872  1.00  0.00           H  
ATOM   2948  HB2 ALA A 189      47.321  25.473   3.492  1.00  0.00           H  
ATOM   2949  HB3 ALA A 189      48.964  25.508   2.858  1.00  0.00           H  
ATOM   2950  C   ALA A 189      48.547  23.765   0.740  1.00  0.00           C  
ATOM   2951  O   ALA A 189      48.071  24.187  -0.313  1.00  0.00           O  
ATOM   2952  N   THR A 190      49.746  23.160   0.802  1.00  0.00           N  
ATOM   2953  H   THR A 190      50.066  22.841   1.705  1.00  0.00           H  
ATOM   2954  CA  THR A 190      50.607  22.864  -0.342  1.00  0.00           C  
ATOM   2955  HA  THR A 190      49.944  22.555  -1.154  1.00  0.00           H  
ATOM   2956  CB  THR A 190      51.351  24.139  -0.823  1.00  0.00           C  
ATOM   2957  HB  THR A 190      50.620  24.909  -1.072  1.00  0.00           H  
ATOM   2958  CG2 THR A 190      52.323  24.721   0.216  1.00  0.00           C  
ATOM   2959 HG21 THR A 190      52.769  25.650  -0.138  1.00  0.00           H  
ATOM   2960 HG22 THR A 190      51.809  24.951   1.149  1.00  0.00           H  
ATOM   2961 HG23 THR A 190      53.134  24.030   0.446  1.00  0.00           H  
ATOM   2962  OG1 THR A 190      52.074  23.869  -2.011  1.00  0.00           O  
ATOM   2963  HG1 THR A 190      51.458  23.750  -2.718  1.00  0.00           H  
ATOM   2964  C   THR A 190      51.500  21.643  -0.056  1.00  0.00           C  
ATOM   2965  O   THR A 190      51.959  21.454   1.070  1.00  0.00           O  
ATOM   2966  N   ARG A 191      51.754  20.831  -1.093  1.00  0.00           N  
ATOM   2967  H   ARG A 191      51.321  21.058  -1.977  1.00  0.00           H  
ATOM   2968  CA  ARG A 191      52.615  19.645  -1.074  1.00  0.00           C  
ATOM   2969  HA  ARG A 191      53.123  19.560  -0.112  1.00  0.00           H  
ATOM   2970  CB  ARG A 191      51.750  18.384  -1.282  1.00  0.00           C  
ATOM   2971  HB2 ARG A 191      51.194  18.480  -2.215  1.00  0.00           H  
ATOM   2972  HB3 ARG A 191      52.392  17.511  -1.400  1.00  0.00           H  
ATOM   2973  CG  ARG A 191      50.763  18.100  -0.140  1.00  0.00           C  
ATOM   2974  HG2 ARG A 191      51.315  17.976   0.793  1.00  0.00           H  
ATOM   2975  HG3 ARG A 191      50.099  18.953   0.000  1.00  0.00           H  
ATOM   2976  CD  ARG A 191      49.914  16.855  -0.416  1.00  0.00           C  
ATOM   2977  HD2 ARG A 191      49.205  17.048  -1.222  1.00  0.00           H  
ATOM   2978  HD3 ARG A 191      50.561  16.049  -0.760  1.00  0.00           H  
ATOM   2979  NE  ARG A 191      49.175  16.441   0.787  1.00  0.00           N  
ATOM   2980  HE  ARG A 191      48.619  17.163   1.223  1.00  0.00           H  
ATOM   2981  CZ  ARG A 191      49.132  15.205   1.315  1.00  0.00           C  
ATOM   2982  NH1 ARG A 191      49.806  14.179   0.775  1.00  0.00           N  
ATOM   2983 HH11 ARG A 191      49.737  13.256   1.188  1.00  0.00           H  
ATOM   2984 HH12 ARG A 191      50.361  14.314  -0.056  1.00  0.00           H  
ATOM   2985  NH2 ARG A 191      48.401  14.983   2.412  1.00  0.00           N  
ATOM   2986 HH21 ARG A 191      48.358  14.055   2.809  1.00  0.00           H  
ATOM   2987 HH22 ARG A 191      47.921  15.737   2.884  1.00  0.00           H  
ATOM   2988  C   ARG A 191      53.730  19.727  -2.133  1.00  0.00           C  
ATOM   2989  O   ARG A 191      54.499  18.777  -2.279  1.00  0.00           O  
ATOM   2990  N   TRP A 192      53.821  20.845  -2.872  1.00  0.00           N  
ATOM   2991  H   TRP A 192      53.184  21.599  -2.655  1.00  0.00           H  
ATOM   2992  CA  TRP A 192      54.666  21.034  -4.057  1.00  0.00           C  
ATOM   2993  HA  TRP A 192      54.567  20.167  -4.712  1.00  0.00           H  
ATOM   2994  CB  TRP A 192      54.165  22.299  -4.788  1.00  0.00           C  
ATOM   2995  HB2 TRP A 192      54.288  23.164  -4.134  1.00  0.00           H  
ATOM   2996  HB3 TRP A 192      54.787  22.497  -5.662  1.00  0.00           H  
ATOM   2997  CG  TRP A 192      52.737  22.307  -5.263  1.00  0.00           C  
ATOM   2998  CD1 TRP A 192      51.923  21.231  -5.377  1.00  0.00           C  
ATOM   2999  HD1 TRP A 192      52.205  20.220  -5.135  1.00  0.00           H  
ATOM   3000  NE1 TRP A 192      50.697  21.621  -5.871  1.00  0.00           N  
ATOM   3001  HE1 TRP A 192      49.949  20.961  -6.048  1.00  0.00           H  
ATOM   3002  CE2 TRP A 192      50.655  22.977  -6.111  1.00  0.00           C  
ATOM   3003  CZ2 TRP A 192      49.664  23.835  -6.620  1.00  0.00           C  
ATOM   3004  HZ2 TRP A 192      48.703  23.443  -6.919  1.00  0.00           H  
ATOM   3005  CH2 TRP A 192      49.937  25.211  -6.726  1.00  0.00           C  
ATOM   3006  HH2 TRP A 192      49.185  25.884  -7.110  1.00  0.00           H  
ATOM   3007  CZ3 TRP A 192      51.190  25.710  -6.320  1.00  0.00           C  
ATOM   3008  HZ3 TRP A 192      51.397  26.768  -6.395  1.00  0.00           H  
ATOM   3009  CE3 TRP A 192      52.181  24.839  -5.825  1.00  0.00           C  
ATOM   3010  HE3 TRP A 192      53.140  25.238  -5.528  1.00  0.00           H  
ATOM   3011  CD2 TRP A 192      51.943  23.448  -5.710  1.00  0.00           C  
ATOM   3012  C   TRP A 192      56.161  21.220  -3.735  1.00  0.00           C  
ATOM   3013  O   TRP A 192      56.993  21.121  -4.636  1.00  0.00           O  
ATOM   3014  N   TYR A 193      56.492  21.479  -2.461  1.00  0.00           N  
ATOM   3015  H   TYR A 193      55.738  21.552  -1.793  1.00  0.00           H  
ATOM   3016  CA  TYR A 193      57.844  21.714  -1.952  1.00  0.00           C  
ATOM   3017  HA  TYR A 193      58.530  21.940  -2.771  1.00  0.00           H  
ATOM   3018  CB  TYR A 193      57.795  22.923  -0.991  1.00  0.00           C  
ATOM   3019  HB2 TYR A 193      58.805  23.183  -0.668  1.00  0.00           H  
ATOM   3020  HB3 TYR A 193      57.239  22.677  -0.084  1.00  0.00           H  
ATOM   3021  CG  TYR A 193      57.170  24.147  -1.634  1.00  0.00           C  
ATOM   3022  CD1 TYR A 193      55.801  24.420  -1.437  1.00  0.00           C  
ATOM   3023  HD1 TYR A 193      55.212  23.806  -0.771  1.00  0.00           H  
ATOM   3024  CE1 TYR A 193      55.181  25.464  -2.146  1.00  0.00           C  
ATOM   3025  HE1 TYR A 193      54.128  25.660  -2.013  1.00  0.00           H  
ATOM   3026  CZ  TYR A 193      55.924  26.235  -3.056  1.00  0.00           C  
ATOM   3027  OH  TYR A 193      55.298  27.220  -3.760  1.00  0.00           O  
ATOM   3028  HH  TYR A 193      55.849  27.599  -4.440  1.00  0.00           H  
ATOM   3029  CE2 TYR A 193      57.302  25.988  -3.230  1.00  0.00           C  
ATOM   3030  HE2 TYR A 193      57.886  26.585  -3.915  1.00  0.00           H  
ATOM   3031  CD2 TYR A 193      57.926  24.951  -2.511  1.00  0.00           C  
ATOM   3032  HD2 TYR A 193      58.976  24.754  -2.660  1.00  0.00           H  
ATOM   3033  C   TYR A 193      58.383  20.486  -1.200  1.00  0.00           C  
ATOM   3034  O   TYR A 193      59.531  20.507  -0.766  1.00  0.00           O  
ATOM   3035  N   ARG A 194      57.585  19.412  -1.061  1.00  0.00           N  
ATOM   3036  H   ARG A 194      56.664  19.451  -1.474  1.00  0.00           H  
ATOM   3037  CA  ARG A 194      57.977  18.152  -0.431  1.00  0.00           C  
ATOM   3038  HA  ARG A 194      58.553  18.355   0.474  1.00  0.00           H  
ATOM   3039  CB  ARG A 194      56.707  17.351  -0.074  1.00  0.00           C  
ATOM   3040  HB2 ARG A 194      56.083  17.214  -0.957  1.00  0.00           H  
ATOM   3041  HB3 ARG A 194      56.994  16.346   0.232  1.00  0.00           H  
ATOM   3042  CG  ARG A 194      55.886  17.986   1.062  1.00  0.00           C  
ATOM   3043  HG2 ARG A 194      56.534  18.155   1.923  1.00  0.00           H  
ATOM   3044  HG3 ARG A 194      55.527  18.969   0.752  1.00  0.00           H  
ATOM   3045  CD  ARG A 194      54.691  17.121   1.487  1.00  0.00           C  
ATOM   3046  HD2 ARG A 194      53.941  17.080   0.696  1.00  0.00           H  
ATOM   3047  HD3 ARG A 194      55.029  16.101   1.668  1.00  0.00           H  
ATOM   3048  NE  ARG A 194      54.080  17.631   2.724  1.00  0.00           N  
ATOM   3049  HE  ARG A 194      54.306  18.587   2.966  1.00  0.00           H  
ATOM   3050  CZ  ARG A 194      53.261  16.945   3.541  1.00  0.00           C  
ATOM   3051  NH1 ARG A 194      52.885  15.688   3.264  1.00  0.00           N  
ATOM   3052 HH11 ARG A 194      52.309  15.168   3.916  1.00  0.00           H  
ATOM   3053 HH12 ARG A 194      53.230  15.229   2.434  1.00  0.00           H  
ATOM   3054  NH2 ARG A 194      52.813  17.527   4.660  1.00  0.00           N  
ATOM   3055 HH21 ARG A 194      52.204  17.023   5.289  1.00  0.00           H  
ATOM   3056 HH22 ARG A 194      53.086  18.473   4.889  1.00  0.00           H  
ATOM   3057  C   ARG A 194      58.821  17.311  -1.400  1.00  0.00           C  
ATOM   3058  O   ARG A 194      58.590  17.324  -2.610  1.00  0.00           O  
ATOM   3059  N   ALA A 195      59.793  16.571  -0.846  1.00  0.00           N  
ATOM   3060  H   ALA A 195      59.913  16.629   0.155  1.00  0.00           H  
ATOM   3061  CA  ALA A 195      60.678  15.644  -1.553  1.00  0.00           C  
ATOM   3062  HA  ALA A 195      61.086  16.144  -2.424  1.00  0.00           H  
ATOM   3063  CB  ALA A 195      61.820  15.282  -0.592  1.00  0.00           C  
ATOM   3064  HB1 ALA A 195      62.607  14.734  -1.103  1.00  0.00           H  
ATOM   3065  HB2 ALA A 195      62.282  16.180  -0.183  1.00  0.00           H  
ATOM   3066  HB3 ALA A 195      61.479  14.675   0.248  1.00  0.00           H  
ATOM   3067  C   ALA A 195      59.919  14.377  -2.006  1.00  0.00           C  
ATOM   3068  O   ALA A 195      58.930  14.013  -1.369  1.00  0.00           O  
ATOM   3069  N   PRO A 196      60.346  13.692  -3.093  1.00  0.00           N  
ATOM   3070  CD  PRO A 196      61.557  13.976  -3.863  1.00  0.00           C  
ATOM   3071  HD2 PRO A 196      62.447  14.052  -3.243  1.00  0.00           H  
ATOM   3072  HD3 PRO A 196      61.423  14.924  -4.381  1.00  0.00           H  
ATOM   3073  CG  PRO A 196      61.685  12.849  -4.887  1.00  0.00           C  
ATOM   3074  HG2 PRO A 196      62.327  12.063  -4.486  1.00  0.00           H  
ATOM   3075  HG3 PRO A 196      62.118  13.181  -5.831  1.00  0.00           H  
ATOM   3076  CB  PRO A 196      60.270  12.314  -5.037  1.00  0.00           C  
ATOM   3077  HB2 PRO A 196      60.251  11.269  -5.350  1.00  0.00           H  
ATOM   3078  HB3 PRO A 196      59.750  12.888  -5.803  1.00  0.00           H  
ATOM   3079  CA  PRO A 196      59.605  12.561  -3.675  1.00  0.00           C  
ATOM   3080  HA  PRO A 196      58.570  12.865  -3.844  1.00  0.00           H  
ATOM   3081  C   PRO A 196      59.575  11.291  -2.805  1.00  0.00           C  
ATOM   3082  O   PRO A 196      58.638  10.504  -2.928  1.00  0.00           O  
ATOM   3083  N   GLU A 197      60.545  11.118  -1.893  1.00  0.00           N  
ATOM   3084  H   GLU A 197      61.320  11.771  -1.873  1.00  0.00           H  
ATOM   3085  CA  GLU A 197      60.574  10.044  -0.905  1.00  0.00           C  
ATOM   3086  HA  GLU A 197      60.183   9.139  -1.372  1.00  0.00           H  
ATOM   3087  CB  GLU A 197      62.044   9.754  -0.499  1.00  0.00           C  
ATOM   3088  HB2 GLU A 197      62.638   9.582  -1.398  1.00  0.00           H  
ATOM   3089  HB3 GLU A 197      62.056   8.791   0.009  1.00  0.00           H  
ATOM   3090  CG  GLU A 197      62.773  10.752   0.433  1.00  0.00           C  
ATOM   3091  HG2 GLU A 197      62.156  11.041   1.284  1.00  0.00           H  
ATOM   3092  HG3 GLU A 197      63.641  10.249   0.859  1.00  0.00           H  
ATOM   3093  CD  GLU A 197      63.304  12.009  -0.261  1.00  0.00           C  
ATOM   3094  OE1 GLU A 197      63.166  12.127  -1.498  1.00  0.00           O  
ATOM   3095  OE2 GLU A 197      63.873  12.851   0.461  1.00  0.00           O  
ATOM   3096  C   GLU A 197      59.685  10.345   0.321  1.00  0.00           C  
ATOM   3097  O   GLU A 197      59.253   9.389   0.956  1.00  0.00           O  
ATOM   3098  N   ILE A 198      59.343  11.614   0.630  1.00  0.00           N  
ATOM   3099  H   ILE A 198      59.707  12.369   0.066  1.00  0.00           H  
ATOM   3100  CA  ILE A 198      58.383  11.957   1.698  1.00  0.00           C  
ATOM   3101  HA  ILE A 198      58.318  11.125   2.401  1.00  0.00           H  
ATOM   3102  CB  ILE A 198      58.860  13.183   2.540  1.00  0.00           C  
ATOM   3103  HB  ILE A 198      58.248  13.166   3.443  1.00  0.00           H  
ATOM   3104  CG2 ILE A 198      60.314  13.005   3.011  1.00  0.00           C  
ATOM   3105 HG21 ILE A 198      60.534  13.660   3.853  1.00  0.00           H  
ATOM   3106 HG22 ILE A 198      60.505  11.985   3.340  1.00  0.00           H  
ATOM   3107 HG23 ILE A 198      61.025  13.228   2.214  1.00  0.00           H  
ATOM   3108  CG1 ILE A 198      58.637  14.578   1.909  1.00  0.00           C  
ATOM   3109 HG12 ILE A 198      59.271  14.682   1.035  1.00  0.00           H  
ATOM   3110 HG13 ILE A 198      57.610  14.673   1.563  1.00  0.00           H  
ATOM   3111  CD1 ILE A 198      58.900  15.753   2.862  1.00  0.00           C  
ATOM   3112 HD11 ILE A 198      58.631  16.699   2.393  1.00  0.00           H  
ATOM   3113 HD12 ILE A 198      58.319  15.663   3.779  1.00  0.00           H  
ATOM   3114 HD13 ILE A 198      59.950  15.819   3.139  1.00  0.00           H  
ATOM   3115  C   ILE A 198      56.950  12.140   1.147  1.00  0.00           C  
ATOM   3116  O   ILE A 198      56.036  12.412   1.925  1.00  0.00           O  
ATOM   3117  N   MET A 199      56.742  11.944  -0.169  1.00  0.00           N  
ATOM   3118  H   MET A 199      57.552  11.766  -0.746  1.00  0.00           H  
ATOM   3119  CA  MET A 199      55.432  11.805  -0.814  1.00  0.00           C  
ATOM   3120  HA  MET A 199      54.677  12.414  -0.314  1.00  0.00           H  
ATOM   3121  CB  MET A 199      55.554  12.213  -2.301  1.00  0.00           C  
ATOM   3122  HB2 MET A 199      56.417  11.733  -2.760  1.00  0.00           H  
ATOM   3123  HB3 MET A 199      54.696  11.839  -2.858  1.00  0.00           H  
ATOM   3124  CG  MET A 199      55.619  13.721  -2.557  1.00  0.00           C  
ATOM   3125  HG2 MET A 199      54.792  14.232  -2.063  1.00  0.00           H  
ATOM   3126  HG3 MET A 199      56.534  14.129  -2.133  1.00  0.00           H  
ATOM   3127  SD  MET A 199      55.554  14.119  -4.326  1.00  0.00           S  
ATOM   3128  CE  MET A 199      56.477  15.674  -4.332  1.00  0.00           C  
ATOM   3129  HE1 MET A 199      56.410  16.147  -5.310  1.00  0.00           H  
ATOM   3130  HE2 MET A 199      56.083  16.363  -3.585  1.00  0.00           H  
ATOM   3131  HE3 MET A 199      57.526  15.477  -4.114  1.00  0.00           H  
ATOM   3132  C   MET A 199      54.964  10.334  -0.822  1.00  0.00           C  
ATOM   3133  O   MET A 199      53.798  10.084  -1.126  1.00  0.00           O  
ATOM   3134  N   LEU A 200      55.862   9.376  -0.525  1.00  0.00           N  
ATOM   3135  H   LEU A 200      56.790   9.675  -0.262  1.00  0.00           H  
ATOM   3136  CA  LEU A 200      55.662   7.938  -0.715  1.00  0.00           C  
ATOM   3137  HA  LEU A 200      54.615   7.741  -0.947  1.00  0.00           H  
ATOM   3138  CB  LEU A 200      56.523   7.448  -1.903  1.00  0.00           C  
ATOM   3139  HB2 LEU A 200      57.564   7.701  -1.699  1.00  0.00           H  
ATOM   3140  HB3 LEU A 200      56.491   6.359  -1.956  1.00  0.00           H  
ATOM   3141  CG  LEU A 200      56.127   8.024  -3.282  1.00  0.00           C  
ATOM   3142  HG  LEU A 200      56.053   9.109  -3.206  1.00  0.00           H  
ATOM   3143  CD1 LEU A 200      57.208   7.742  -4.333  1.00  0.00           C  
ATOM   3144 HD11 LEU A 200      56.943   8.198  -5.285  1.00  0.00           H  
ATOM   3145 HD12 LEU A 200      58.166   8.166  -4.041  1.00  0.00           H  
ATOM   3146 HD13 LEU A 200      57.344   6.673  -4.493  1.00  0.00           H  
ATOM   3147  CD2 LEU A 200      54.770   7.491  -3.765  1.00  0.00           C  
ATOM   3148 HD21 LEU A 200      54.529   7.871  -4.758  1.00  0.00           H  
ATOM   3149 HD22 LEU A 200      54.767   6.403  -3.818  1.00  0.00           H  
ATOM   3150 HD23 LEU A 200      53.963   7.794  -3.100  1.00  0.00           H  
ATOM   3151  C   LEU A 200      55.941   7.132   0.559  1.00  0.00           C  
ATOM   3152  O   LEU A 200      55.162   6.235   0.883  1.00  0.00           O  
ATOM   3153  N   ASN A 201      57.037   7.433   1.276  1.00  0.00           N  
ATOM   3154  H   ASN A 201      57.637   8.187   0.965  1.00  0.00           H  
ATOM   3155  CA  ASN A 201      57.443   6.722   2.492  1.00  0.00           C  
ATOM   3156  HA  ASN A 201      57.060   5.699   2.485  1.00  0.00           H  
ATOM   3157  CB  ASN A 201      58.983   6.691   2.629  1.00  0.00           C  
ATOM   3158  HB2 ASN A 201      59.377   7.690   2.818  1.00  0.00           H  
ATOM   3159  HB3 ASN A 201      59.257   6.102   3.504  1.00  0.00           H  
ATOM   3160  CG  ASN A 201      59.710   6.073   1.437  1.00  0.00           C  
ATOM   3161  OD1 ASN A 201      59.232   5.115   0.834  1.00  0.00           O  
ATOM   3162  ND2 ASN A 201      60.864   6.637   1.087  1.00  0.00           N  
ATOM   3163 HD21 ASN A 201      61.418   6.237   0.341  1.00  0.00           H  
ATOM   3164 HD22 ASN A 201      61.209   7.433   1.603  1.00  0.00           H  
ATOM   3165  C   ASN A 201      56.930   7.455   3.735  1.00  0.00           C  
ATOM   3166  O   ASN A 201      56.693   8.662   3.713  1.00  0.00           O  
ATOM   3167  N   SER A 202      56.826   6.698   4.834  1.00  0.00           N  
ATOM   3168  H   SER A 202      57.007   5.709   4.740  1.00  0.00           H  
ATOM   3169  CA  SER A 202      56.496   7.150   6.183  1.00  0.00           C  
ATOM   3170  HA  SER A 202      56.208   8.203   6.167  1.00  0.00           H  
ATOM   3171  CB  SER A 202      55.273   6.337   6.654  1.00  0.00           C  
ATOM   3172  HB2 SER A 202      54.419   6.543   6.009  1.00  0.00           H  
ATOM   3173  HB3 SER A 202      54.979   6.630   7.660  1.00  0.00           H  
ATOM   3174  OG  SER A 202      55.511   4.942   6.651  1.00  0.00           O  
ATOM   3175  HG  SER A 202      56.056   4.715   7.399  1.00  0.00           H  
ATOM   3176  C   SER A 202      57.702   7.045   7.143  1.00  0.00           C  
ATOM   3177  O   SER A 202      57.572   7.407   8.312  1.00  0.00           O  
ATOM   3178  N   LYS A 203      58.874   6.609   6.643  1.00  0.00           N  
ATOM   3179  H   LYS A 203      58.896   6.367   5.663  1.00  0.00           H  
ATOM   3180  CA  LYS A 203      60.159   6.544   7.343  1.00  0.00           C  
ATOM   3181  HA  LYS A 203      60.168   7.365   8.063  1.00  0.00           H  
ATOM   3182  CB  LYS A 203      60.297   5.234   8.152  1.00  0.00           C  
ATOM   3183  HB2 LYS A 203      59.408   5.094   8.755  1.00  0.00           H  
ATOM   3184  HB3 LYS A 203      61.122   5.339   8.858  1.00  0.00           H  
ATOM   3185  CG  LYS A 203      60.518   3.950   7.341  1.00  0.00           C  
ATOM   3186  HG2 LYS A 203      59.716   3.834   6.611  1.00  0.00           H  
ATOM   3187  HG3 LYS A 203      61.450   4.029   6.782  1.00  0.00           H  
ATOM   3188  CD  LYS A 203      60.562   2.716   8.258  1.00  0.00           C  
ATOM   3189  HD2 LYS A 203      61.257   2.884   9.082  1.00  0.00           H  
ATOM   3190  HD3 LYS A 203      59.580   2.589   8.713  1.00  0.00           H  
ATOM   3191  CE  LYS A 203      60.935   1.419   7.529  1.00  0.00           C  
ATOM   3192  HE2 LYS A 203      60.306   1.274   6.650  1.00  0.00           H  
ATOM   3193  HE3 LYS A 203      60.762   0.566   8.186  1.00  0.00           H  
ATOM   3194  NZ  LYS A 203      62.355   1.411   7.133  1.00  0.00           N  
ATOM   3195  HZ1 LYS A 203      62.536   2.184   6.510  1.00  0.00           H  
ATOM   3196  HZ2 LYS A 203      62.932   1.504   7.957  1.00  0.00           H  
ATOM   3197  HZ3 LYS A 203      62.573   0.543   6.666  1.00  0.00           H  
ATOM   3198  C   LYS A 203      61.332   6.840   6.397  1.00  0.00           C  
ATOM   3199  O   LYS A 203      61.142   6.997   5.189  1.00  0.00           O  
ATOM   3200  N   GLY A 204      62.551   6.911   6.955  1.00  0.00           N  
ATOM   3201  H   GLY A 204      62.636   6.743   7.949  1.00  0.00           H  
ATOM   3202  CA  GLY A 204      63.793   7.162   6.223  1.00  0.00           C  
ATOM   3203  HA2 GLY A 204      63.782   6.630   5.271  1.00  0.00           H  
ATOM   3204  HA3 GLY A 204      64.623   6.748   6.794  1.00  0.00           H  
ATOM   3205  C   GLY A 204      64.082   8.647   5.970  1.00  0.00           C  
ATOM   3206  O   GLY A 204      64.881   8.962   5.089  1.00  0.00           O  
ATOM   3207  N   TYR A 205      63.417   9.552   6.708  1.00  0.00           N  
ATOM   3208  H   TYR A 205      62.788   9.208   7.419  1.00  0.00           H  
ATOM   3209  CA  TYR A 205      63.474  11.002   6.520  1.00  0.00           C  
ATOM   3210  HA  TYR A 205      63.439  11.246   5.456  1.00  0.00           H  
ATOM   3211  CB  TYR A 205      62.274  11.658   7.245  1.00  0.00           C  
ATOM   3212  HB2 TYR A 205      62.449  12.734   7.304  1.00  0.00           H  
ATOM   3213  HB3 TYR A 205      62.233  11.314   8.279  1.00  0.00           H  
ATOM   3214  CG  TYR A 205      60.878  11.485   6.646  1.00  0.00           C  
ATOM   3215  CD1 TYR A 205      60.558  10.451   5.734  1.00  0.00           C  
ATOM   3216  HD1 TYR A 205      61.301   9.753   5.387  1.00  0.00           H  
ATOM   3217  CE1 TYR A 205      59.244  10.299   5.255  1.00  0.00           C  
ATOM   3218  HE1 TYR A 205      59.023   9.497   4.567  1.00  0.00           H  
ATOM   3219  CZ  TYR A 205      58.235  11.189   5.666  1.00  0.00           C  
ATOM   3220  OH  TYR A 205      56.960  11.041   5.206  1.00  0.00           O  
ATOM   3221  HH  TYR A 205      56.855  10.290   4.636  1.00  0.00           H  
ATOM   3222  CE2 TYR A 205      58.546  12.238   6.550  1.00  0.00           C  
ATOM   3223  HE2 TYR A 205      57.775  12.931   6.854  1.00  0.00           H  
ATOM   3224  CD2 TYR A 205      59.860  12.380   7.041  1.00  0.00           C  
ATOM   3225  HD2 TYR A 205      60.088  13.177   7.732  1.00  0.00           H  
ATOM   3226  C   TYR A 205      64.775  11.545   7.137  1.00  0.00           C  
ATOM   3227  O   TYR A 205      65.134  11.186   8.260  1.00  0.00           O  
ATOM   3228  N   THR A 206      65.469  12.409   6.382  1.00  0.00           N  
ATOM   3229  H   THR A 206      65.076  12.672   5.489  1.00  0.00           H  
ATOM   3230  CA  THR A 206      66.766  13.007   6.712  1.00  0.00           C  
ATOM   3231  HA  THR A 206      66.922  12.923   7.789  1.00  0.00           H  
ATOM   3232  CB  THR A 206      67.924  12.240   6.014  1.00  0.00           C  
ATOM   3233  HB  THR A 206      68.866  12.666   6.361  1.00  0.00           H  
ATOM   3234  CG2 THR A 206      67.985  10.736   6.322  1.00  0.00           C  
ATOM   3235 HG21 THR A 206      68.884  10.288   5.897  1.00  0.00           H  
ATOM   3236 HG22 THR A 206      68.003  10.557   7.397  1.00  0.00           H  
ATOM   3237 HG23 THR A 206      67.129  10.201   5.910  1.00  0.00           H  
ATOM   3238  OG1 THR A 206      67.901  12.437   4.614  1.00  0.00           O  
ATOM   3239  HG1 THR A 206      67.120  12.037   4.263  1.00  0.00           H  
ATOM   3240  C   THR A 206      66.747  14.520   6.434  1.00  0.00           C  
ATOM   3241  O   THR A 206      65.719  15.077   6.054  1.00  0.00           O  
ATOM   3242  N   LYS A 207      67.892  15.190   6.642  1.00  0.00           N  
ATOM   3243  H   LYS A 207      68.689  14.657   6.957  1.00  0.00           H  
ATOM   3244  CA  LYS A 207      68.111  16.630   6.454  1.00  0.00           C  
ATOM   3245  HA  LYS A 207      67.356  17.198   6.993  1.00  0.00           H  
ATOM   3246  CB  LYS A 207      69.494  16.973   7.042  1.00  0.00           C  
ATOM   3247  HB2 LYS A 207      70.247  16.301   6.627  1.00  0.00           H  
ATOM   3248  HB3 LYS A 207      69.797  17.977   6.748  1.00  0.00           H  
ATOM   3249  CG  LYS A 207      69.502  16.890   8.579  1.00  0.00           C  
ATOM   3250  HG2 LYS A 207      68.836  17.652   8.988  1.00  0.00           H  
ATOM   3251  HG3 LYS A 207      69.094  15.930   8.897  1.00  0.00           H  
ATOM   3252  CD  LYS A 207      70.899  17.047   9.189  1.00  0.00           C  
ATOM   3253  HD2 LYS A 207      71.580  16.333   8.724  1.00  0.00           H  
ATOM   3254  HD3 LYS A 207      71.288  18.039   8.960  1.00  0.00           H  
ATOM   3255  CE  LYS A 207      70.881  16.819  10.707  1.00  0.00           C  
ATOM   3256  HE2 LYS A 207      70.211  17.531  11.189  1.00  0.00           H  
ATOM   3257  HE3 LYS A 207      70.501  15.822  10.935  1.00  0.00           H  
ATOM   3258  NZ  LYS A 207      72.226  16.946  11.293  1.00  0.00           N  
ATOM   3259  HZ1 LYS A 207      72.180  16.724  12.278  1.00  0.00           H  
ATOM   3260  HZ2 LYS A 207      72.863  16.311  10.835  1.00  0.00           H  
ATOM   3261  HZ3 LYS A 207      72.550  17.897  11.184  1.00  0.00           H  
ATOM   3262  C   LYS A 207      68.022  17.088   4.987  1.00  0.00           C  
ATOM   3263  O   LYS A 207      67.806  18.272   4.730  1.00  0.00           O  
ATOM   3264  N   SER A 208      68.141  16.152   4.033  1.00  0.00           N  
ATOM   3265  H   SER A 208      68.281  15.195   4.325  1.00  0.00           H  
ATOM   3266  CA  SER A 208      68.081  16.389   2.595  1.00  0.00           C  
ATOM   3267  HA  SER A 208      68.712  17.248   2.370  1.00  0.00           H  
ATOM   3268  CB  SER A 208      68.684  15.151   1.905  1.00  0.00           C  
ATOM   3269  HB2 SER A 208      69.629  14.869   2.373  1.00  0.00           H  
ATOM   3270  HB3 SER A 208      68.922  15.387   0.871  1.00  0.00           H  
ATOM   3271  OG  SER A 208      67.816  14.036   1.913  1.00  0.00           O  
ATOM   3272  HG  SER A 208      68.259  13.318   1.487  1.00  0.00           H  
ATOM   3273  C   SER A 208      66.657  16.670   2.063  1.00  0.00           C  
ATOM   3274  O   SER A 208      66.524  17.120   0.924  1.00  0.00           O  
ATOM   3275  N   ILE A 209      65.601  16.434   2.866  1.00  0.00           N  
ATOM   3276  H   ILE A 209      65.775  16.051   3.786  1.00  0.00           H  
ATOM   3277  CA  ILE A 209      64.205  16.733   2.517  1.00  0.00           C  
ATOM   3278  HA  ILE A 209      64.032  16.373   1.501  1.00  0.00           H  
ATOM   3279  CB  ILE A 209      63.228  15.978   3.471  1.00  0.00           C  
ATOM   3280  HB  ILE A 209      62.246  16.048   3.002  1.00  0.00           H  
ATOM   3281  CG2 ILE A 209      63.559  14.472   3.515  1.00  0.00           C  
ATOM   3282 HG21 ILE A 209      62.810  13.891   4.048  1.00  0.00           H  
ATOM   3283 HG22 ILE A 209      63.599  14.074   2.509  1.00  0.00           H  
ATOM   3284 HG23 ILE A 209      64.520  14.267   3.980  1.00  0.00           H  
ATOM   3285  CG1 ILE A 209      63.062  16.602   4.882  1.00  0.00           C  
ATOM   3286 HG12 ILE A 209      64.035  16.762   5.343  1.00  0.00           H  
ATOM   3287 HG13 ILE A 209      62.616  17.593   4.796  1.00  0.00           H  
ATOM   3288  CD1 ILE A 209      62.170  15.799   5.835  1.00  0.00           C  
ATOM   3289 HD11 ILE A 209      62.069  16.329   6.776  1.00  0.00           H  
ATOM   3290 HD12 ILE A 209      61.171  15.649   5.422  1.00  0.00           H  
ATOM   3291 HD13 ILE A 209      62.597  14.825   6.071  1.00  0.00           H  
ATOM   3292  C   ILE A 209      63.948  18.253   2.532  1.00  0.00           C  
ATOM   3293  O   ILE A 209      63.147  18.740   1.737  1.00  0.00           O  
ATOM   3294  N   ASP A 210      64.665  18.990   3.400  1.00  0.00           N  
ATOM   3295  H   ASP A 210      65.298  18.502   4.018  1.00  0.00           H  
ATOM   3296  CA  ASP A 210      64.633  20.447   3.512  1.00  0.00           C  
ATOM   3297  HA  ASP A 210      63.610  20.804   3.372  1.00  0.00           H  
ATOM   3298  CB  ASP A 210      65.147  20.878   4.906  1.00  0.00           C  
ATOM   3299  HB2 ASP A 210      66.183  20.562   5.031  1.00  0.00           H  
ATOM   3300  HB3 ASP A 210      65.151  21.965   4.974  1.00  0.00           H  
ATOM   3301  CG  ASP A 210      64.336  20.352   6.096  1.00  0.00           C  
ATOM   3302  OD1 ASP A 210      63.107  20.179   5.946  1.00  0.00           O  
ATOM   3303  OD2 ASP A 210      64.961  20.157   7.161  1.00  0.00           O  
ATOM   3304  C   ASP A 210      65.536  21.106   2.456  1.00  0.00           C  
ATOM   3305  O   ASP A 210      65.229  22.210   2.019  1.00  0.00           O  
ATOM   3306  N   ILE A 211      66.608  20.430   2.000  1.00  0.00           N  
ATOM   3307  H   ILE A 211      66.806  19.529   2.411  1.00  0.00           H  
ATOM   3308  CA  ILE A 211      67.466  20.862   0.887  1.00  0.00           C  
ATOM   3309  HA  ILE A 211      67.764  21.898   1.054  1.00  0.00           H  
ATOM   3310  CB  ILE A 211      68.729  19.956   0.830  1.00  0.00           C  
ATOM   3311  HB  ILE A 211      68.376  18.926   0.816  1.00  0.00           H  
ATOM   3312  CG2 ILE A 211      69.571  20.094  -0.454  1.00  0.00           C  
ATOM   3313 HG21 ILE A 211      70.400  19.393  -0.435  1.00  0.00           H  
ATOM   3314 HG22 ILE A 211      69.009  19.858  -1.358  1.00  0.00           H  
ATOM   3315 HG23 ILE A 211      69.975  21.099  -0.559  1.00  0.00           H  
ATOM   3316  CG1 ILE A 211      69.621  20.093   2.087  1.00  0.00           C  
ATOM   3317 HG12 ILE A 211      69.052  19.816   2.973  1.00  0.00           H  
ATOM   3318 HG13 ILE A 211      70.431  19.365   2.026  1.00  0.00           H  
ATOM   3319  CD1 ILE A 211      70.231  21.487   2.317  1.00  0.00           C  
ATOM   3320 HD11 ILE A 211      70.856  21.478   3.208  1.00  0.00           H  
ATOM   3321 HD12 ILE A 211      70.858  21.802   1.484  1.00  0.00           H  
ATOM   3322 HD13 ILE A 211      69.467  22.248   2.474  1.00  0.00           H  
ATOM   3323  C   ILE A 211      66.699  20.831  -0.448  1.00  0.00           C  
ATOM   3324  O   ILE A 211      66.888  21.724  -1.275  1.00  0.00           O  
ATOM   3325  N   TRP A 212      65.806  19.842  -0.635  1.00  0.00           N  
ATOM   3326  H   TRP A 212      65.717  19.137   0.084  1.00  0.00           H  
ATOM   3327  CA  TRP A 212      64.891  19.764  -1.769  1.00  0.00           C  
ATOM   3328  HA  TRP A 212      65.474  19.833  -2.689  1.00  0.00           H  
ATOM   3329  CB  TRP A 212      64.157  18.408  -1.744  1.00  0.00           C  
ATOM   3330  HB2 TRP A 212      64.879  17.592  -1.803  1.00  0.00           H  
ATOM   3331  HB3 TRP A 212      63.648  18.281  -0.789  1.00  0.00           H  
ATOM   3332  CG  TRP A 212      63.138  18.211  -2.829  1.00  0.00           C  
ATOM   3333  CD1 TRP A 212      61.855  18.636  -2.773  1.00  0.00           C  
ATOM   3334  HD1 TRP A 212      61.421  19.154  -1.932  1.00  0.00           H  
ATOM   3335  NE1 TRP A 212      61.206  18.318  -3.945  1.00  0.00           N  
ATOM   3336  HE1 TRP A 212      60.231  18.534  -4.102  1.00  0.00           H  
ATOM   3337  CE2 TRP A 212      62.037  17.648  -4.813  1.00  0.00           C  
ATOM   3338  CZ2 TRP A 212      61.842  17.103  -6.090  1.00  0.00           C  
ATOM   3339  HZ2 TRP A 212      60.878  17.180  -6.565  1.00  0.00           H  
ATOM   3340  CH2 TRP A 212      62.913  16.462  -6.732  1.00  0.00           C  
ATOM   3341  HH2 TRP A 212      62.775  16.037  -7.713  1.00  0.00           H  
ATOM   3342  CZ3 TRP A 212      64.166  16.382  -6.096  1.00  0.00           C  
ATOM   3343  HZ3 TRP A 212      64.988  15.900  -6.602  1.00  0.00           H  
ATOM   3344  CE3 TRP A 212      64.350  16.928  -4.810  1.00  0.00           C  
ATOM   3345  HE3 TRP A 212      65.318  16.860  -4.337  1.00  0.00           H  
ATOM   3346  CD2 TRP A 212      63.288  17.569  -4.130  1.00  0.00           C  
ATOM   3347  C   TRP A 212      63.870  20.917  -1.741  1.00  0.00           C  
ATOM   3348  O   TRP A 212      63.570  21.477  -2.793  1.00  0.00           O  
ATOM   3349  N   SER A 213      63.354  21.274  -0.551  1.00  0.00           N  
ATOM   3350  H   SER A 213      63.634  20.756   0.270  1.00  0.00           H  
ATOM   3351  CA  SER A 213      62.341  22.311  -0.364  1.00  0.00           C  
ATOM   3352  HA  SER A 213      61.511  22.122  -1.047  1.00  0.00           H  
ATOM   3353  CB  SER A 213      61.835  22.287   1.088  1.00  0.00           C  
ATOM   3354  HB2 SER A 213      61.094  23.072   1.215  1.00  0.00           H  
ATOM   3355  HB3 SER A 213      62.638  22.476   1.799  1.00  0.00           H  
ATOM   3356  OG  SER A 213      61.210  21.065   1.412  1.00  0.00           O  
ATOM   3357  HG  SER A 213      60.532  20.894   0.771  1.00  0.00           H  
ATOM   3358  C   SER A 213      62.893  23.713  -0.665  1.00  0.00           C  
ATOM   3359  O   SER A 213      62.200  24.505  -1.298  1.00  0.00           O  
ATOM   3360  N   VAL A 214      64.148  23.997  -0.272  1.00  0.00           N  
ATOM   3361  H   VAL A 214      64.651  23.294   0.253  1.00  0.00           H  
ATOM   3362  CA  VAL A 214      64.867  25.237  -0.583  1.00  0.00           C  
ATOM   3363  HA  VAL A 214      64.199  26.080  -0.413  1.00  0.00           H  
ATOM   3364  CB  VAL A 214      66.080  25.387   0.375  1.00  0.00           C  
ATOM   3365  HB  VAL A 214      66.707  24.499   0.285  1.00  0.00           H  
ATOM   3366  CG1 VAL A 214      66.961  26.616   0.070  1.00  0.00           C  
ATOM   3367 HG11 VAL A 214      67.768  26.714   0.797  1.00  0.00           H  
ATOM   3368 HG12 VAL A 214      67.427  26.555  -0.912  1.00  0.00           H  
ATOM   3369 HG13 VAL A 214      66.380  27.537   0.093  1.00  0.00           H  
ATOM   3370  CG2 VAL A 214      65.609  25.484   1.837  1.00  0.00           C  
ATOM   3371 HG21 VAL A 214      66.454  25.588   2.518  1.00  0.00           H  
ATOM   3372 HG22 VAL A 214      64.950  26.338   1.981  1.00  0.00           H  
ATOM   3373 HG23 VAL A 214      65.044  24.614   2.154  1.00  0.00           H  
ATOM   3374  C   VAL A 214      65.292  25.284  -2.067  1.00  0.00           C  
ATOM   3375  O   VAL A 214      65.381  26.375  -2.627  1.00  0.00           O  
ATOM   3376  N   GLY A 215      65.473  24.123  -2.723  1.00  0.00           N  
ATOM   3377  H   GLY A 215      65.399  23.262  -2.199  1.00  0.00           H  
ATOM   3378  CA  GLY A 215      65.670  24.009  -4.166  1.00  0.00           C  
ATOM   3379  HA2 GLY A 215      65.973  22.987  -4.394  1.00  0.00           H  
ATOM   3380  HA3 GLY A 215      66.489  24.657  -4.484  1.00  0.00           H  
ATOM   3381  C   GLY A 215      64.397  24.338  -4.962  1.00  0.00           C  
ATOM   3382  O   GLY A 215      64.483  24.966  -6.014  1.00  0.00           O  
ATOM   3383  N   CYS A 216      63.213  23.973  -4.441  1.00  0.00           N  
ATOM   3384  H   CYS A 216      63.215  23.450  -3.575  1.00  0.00           H  
ATOM   3385  CA  CYS A 216      61.911  24.274  -5.042  1.00  0.00           C  
ATOM   3386  HA  CYS A 216      61.955  24.050  -6.106  1.00  0.00           H  
ATOM   3387  CB  CYS A 216      60.819  23.413  -4.375  1.00  0.00           C  
ATOM   3388  HB2 CYS A 216      60.853  23.486  -3.289  1.00  0.00           H  
ATOM   3389  HB3 CYS A 216      59.826  23.734  -4.692  1.00  0.00           H  
ATOM   3390  SG  CYS A 216      61.000  21.679  -4.856  1.00  0.00           S  
ATOM   3391  HG  CYS A 216      62.192  21.496  -4.277  1.00  0.00           H  
ATOM   3392  C   CYS A 216      61.526  25.755  -4.884  1.00  0.00           C  
ATOM   3393  O   CYS A 216      60.884  26.315  -5.772  1.00  0.00           O  
ATOM   3394  N   ILE A 217      61.961  26.392  -3.782  1.00  0.00           N  
ATOM   3395  H   ILE A 217      62.463  25.846  -3.095  1.00  0.00           H  
ATOM   3396  CA  ILE A 217      61.804  27.820  -3.499  1.00  0.00           C  
ATOM   3397  HA  ILE A 217      60.786  28.125  -3.750  1.00  0.00           H  
ATOM   3398  CB  ILE A 217      62.044  28.055  -1.978  1.00  0.00           C  
ATOM   3399  HB  ILE A 217      62.977  27.558  -1.711  1.00  0.00           H  
ATOM   3400  CG2 ILE A 217      62.194  29.540  -1.589  1.00  0.00           C  
ATOM   3401 HG21 ILE A 217      62.298  29.660  -0.514  1.00  0.00           H  
ATOM   3402 HG22 ILE A 217      63.080  29.994  -2.027  1.00  0.00           H  
ATOM   3403 HG23 ILE A 217      61.326  30.116  -1.910  1.00  0.00           H  
ATOM   3404  CG1 ILE A 217      60.903  27.425  -1.149  1.00  0.00           C  
ATOM   3405 HG12 ILE A 217      60.026  28.063  -1.213  1.00  0.00           H  
ATOM   3406 HG13 ILE A 217      60.597  26.472  -1.577  1.00  0.00           H  
ATOM   3407  CD1 ILE A 217      61.248  27.185   0.326  1.00  0.00           C  
ATOM   3408 HD11 ILE A 217      60.517  26.520   0.776  1.00  0.00           H  
ATOM   3409 HD12 ILE A 217      62.222  26.717   0.450  1.00  0.00           H  
ATOM   3410 HD13 ILE A 217      61.238  28.111   0.895  1.00  0.00           H  
ATOM   3411  C   ILE A 217      62.777  28.650  -4.359  1.00  0.00           C  
ATOM   3412  O   ILE A 217      62.397  29.729  -4.805  1.00  0.00           O  
ATOM   3413  N   LEU A 218      63.999  28.148  -4.622  1.00  0.00           N  
ATOM   3414  H   LEU A 218      64.249  27.263  -4.202  1.00  0.00           H  
ATOM   3415  CA  LEU A 218      65.002  28.783  -5.482  1.00  0.00           C  
ATOM   3416  HA  LEU A 218      65.126  29.812  -5.141  1.00  0.00           H  
ATOM   3417  CB  LEU A 218      66.349  28.038  -5.329  1.00  0.00           C  
ATOM   3418  HB2 LEU A 218      66.651  28.094  -4.283  1.00  0.00           H  
ATOM   3419  HB3 LEU A 218      66.198  26.978  -5.529  1.00  0.00           H  
ATOM   3420  CG  LEU A 218      67.522  28.543  -6.205  1.00  0.00           C  
ATOM   3421  HG  LEU A 218      67.279  28.374  -7.254  1.00  0.00           H  
ATOM   3422  CD1 LEU A 218      67.785  30.050  -6.029  1.00  0.00           C  
ATOM   3423 HD11 LEU A 218      68.706  30.354  -6.530  1.00  0.00           H  
ATOM   3424 HD12 LEU A 218      66.982  30.649  -6.456  1.00  0.00           H  
ATOM   3425 HD13 LEU A 218      67.864  30.321  -4.977  1.00  0.00           H  
ATOM   3426  CD2 LEU A 218      68.788  27.719  -5.918  1.00  0.00           C  
ATOM   3427 HD21 LEU A 218      69.627  28.052  -6.529  1.00  0.00           H  
ATOM   3428 HD22 LEU A 218      69.084  27.797  -4.872  1.00  0.00           H  
ATOM   3429 HD23 LEU A 218      68.627  26.663  -6.133  1.00  0.00           H  
ATOM   3430  C   LEU A 218      64.548  28.812  -6.950  1.00  0.00           C  
ATOM   3431  O   LEU A 218      64.684  29.846  -7.599  1.00  0.00           O  
ATOM   3432  N   ALA A 219      63.956  27.715  -7.449  1.00  0.00           N  
ATOM   3433  H   ALA A 219      63.883  26.902  -6.853  1.00  0.00           H  
ATOM   3434  CA  ALA A 219      63.384  27.608  -8.792  1.00  0.00           C  
ATOM   3435  HA  ALA A 219      64.159  27.841  -9.525  1.00  0.00           H  
ATOM   3436  CB  ALA A 219      62.914  26.164  -9.001  1.00  0.00           C  
ATOM   3437  HB1 ALA A 219      62.450  26.048  -9.977  1.00  0.00           H  
ATOM   3438  HB2 ALA A 219      63.745  25.464  -8.954  1.00  0.00           H  
ATOM   3439  HB3 ALA A 219      62.185  25.864  -8.248  1.00  0.00           H  
ATOM   3440  C   ALA A 219      62.194  28.560  -9.015  1.00  0.00           C  
ATOM   3441  O   ALA A 219      62.037  29.097 -10.111  1.00  0.00           O  
ATOM   3442  N   GLU A 220      61.388  28.788  -7.965  1.00  0.00           N  
ATOM   3443  H   GLU A 220      61.584  28.300  -7.102  1.00  0.00           H  
ATOM   3444  CA  GLU A 220      60.229  29.674  -7.974  1.00  0.00           C  
ATOM   3445  HA  GLU A 220      59.766  29.640  -8.959  1.00  0.00           H  
ATOM   3446  CB  GLU A 220      59.222  29.142  -6.932  1.00  0.00           C  
ATOM   3447  HB2 GLU A 220      58.963  28.126  -7.233  1.00  0.00           H  
ATOM   3448  HB3 GLU A 220      59.705  29.050  -5.958  1.00  0.00           H  
ATOM   3449  CG  GLU A 220      57.934  29.984  -6.774  1.00  0.00           C  
ATOM   3450  HG2 GLU A 220      58.126  30.845  -6.138  1.00  0.00           H  
ATOM   3451  HG3 GLU A 220      57.624  30.369  -7.745  1.00  0.00           H  
ATOM   3452  CD  GLU A 220      56.742  29.222  -6.194  1.00  0.00           C  
ATOM   3453  OE1 GLU A 220      56.931  28.065  -5.762  1.00  0.00           O  
ATOM   3454  OE2 GLU A 220      55.644  29.817  -6.186  1.00  0.00           O  
ATOM   3455  C   GLU A 220      60.598  31.148  -7.711  1.00  0.00           C  
ATOM   3456  O   GLU A 220      59.833  32.029  -8.091  1.00  0.00           O  
ATOM   3457  N   MET A 221      61.786  31.441  -7.154  1.00  0.00           N  
ATOM   3458  H   MET A 221      62.370  30.680  -6.836  1.00  0.00           H  
ATOM   3459  CA  MET A 221      62.335  32.797  -7.079  1.00  0.00           C  
ATOM   3460  HA  MET A 221      61.549  33.507  -6.815  1.00  0.00           H  
ATOM   3461  CB  MET A 221      63.456  32.844  -6.015  1.00  0.00           C  
ATOM   3462  HB2 MET A 221      64.061  31.939  -6.040  1.00  0.00           H  
ATOM   3463  HB3 MET A 221      64.141  33.653  -6.254  1.00  0.00           H  
ATOM   3464  CG  MET A 221      62.941  33.106  -4.590  1.00  0.00           C  
ATOM   3465  HG2 MET A 221      62.187  33.892  -4.620  1.00  0.00           H  
ATOM   3466  HG3 MET A 221      62.439  32.224  -4.198  1.00  0.00           H  
ATOM   3467  SD  MET A 221      64.197  33.657  -3.397  1.00  0.00           S  
ATOM   3468  CE  MET A 221      65.250  32.187  -3.271  1.00  0.00           C  
ATOM   3469  HE1 MET A 221      66.034  32.353  -2.532  1.00  0.00           H  
ATOM   3470  HE2 MET A 221      64.667  31.320  -2.966  1.00  0.00           H  
ATOM   3471  HE3 MET A 221      65.723  31.967  -4.226  1.00  0.00           H  
ATOM   3472  C   MET A 221      62.920  33.233  -8.440  1.00  0.00           C  
ATOM   3473  O   MET A 221      62.883  34.421  -8.760  1.00  0.00           O  
ATOM   3474  N   LEU A 222      63.420  32.277  -9.244  1.00  0.00           N  
ATOM   3475  H   LEU A 222      63.415  31.328  -8.898  1.00  0.00           H  
ATOM   3476  CA  LEU A 222      64.015  32.490 -10.566  1.00  0.00           C  
ATOM   3477  HA  LEU A 222      64.548  33.442 -10.584  1.00  0.00           H  
ATOM   3478  CB  LEU A 222      65.001  31.325 -10.852  1.00  0.00           C  
ATOM   3479  HB2 LEU A 222      64.473  30.381 -10.702  1.00  0.00           H  
ATOM   3480  HB3 LEU A 222      65.302  31.320 -11.901  1.00  0.00           H  
ATOM   3481  CG  LEU A 222      66.290  31.327  -9.995  1.00  0.00           C  
ATOM   3482  HG  LEU A 222      66.019  31.489  -8.953  1.00  0.00           H  
ATOM   3483  CD1 LEU A 222      66.998  29.964 -10.082  1.00  0.00           C  
ATOM   3484 HD11 LEU A 222      67.886  29.939  -9.450  1.00  0.00           H  
ATOM   3485 HD12 LEU A 222      66.344  29.155  -9.755  1.00  0.00           H  
ATOM   3486 HD13 LEU A 222      67.309  29.745 -11.103  1.00  0.00           H  
ATOM   3487  CD2 LEU A 222      67.262  32.452 -10.383  1.00  0.00           C  
ATOM   3488 HD21 LEU A 222      68.156  32.429  -9.760  1.00  0.00           H  
ATOM   3489 HD22 LEU A 222      67.579  32.364 -11.419  1.00  0.00           H  
ATOM   3490 HD23 LEU A 222      66.814  33.436 -10.266  1.00  0.00           H  
ATOM   3491  C   LEU A 222      62.974  32.525 -11.709  1.00  0.00           C  
ATOM   3492  O   LEU A 222      63.369  32.782 -12.846  1.00  0.00           O  
ATOM   3493  N   SER A 223      61.671  32.297 -11.442  1.00  0.00           N  
ATOM   3494  H   SER A 223      61.411  32.103 -10.486  1.00  0.00           H  
ATOM   3495  CA  SER A 223      60.616  32.250 -12.466  1.00  0.00           C  
ATOM   3496  HA  SER A 223      60.920  32.929 -13.265  1.00  0.00           H  
ATOM   3497  CB  SER A 223      60.536  30.849 -13.102  1.00  0.00           C  
ATOM   3498  HB2 SER A 223      61.519  30.520 -13.430  1.00  0.00           H  
ATOM   3499  HB3 SER A 223      59.911  30.883 -13.995  1.00  0.00           H  
ATOM   3500  OG  SER A 223      59.968  29.904 -12.212  1.00  0.00           O  
ATOM   3501  HG  SER A 223      60.578  29.749 -11.504  1.00  0.00           H  
ATOM   3502  C   SER A 223      59.239  32.788 -12.052  1.00  0.00           C  
ATOM   3503  O   SER A 223      58.479  33.188 -12.933  1.00  0.00           O  
ATOM   3504  N   ASN A 224      58.897  32.752 -10.752  1.00  0.00           N  
ATOM   3505  H   ASN A 224      59.577  32.394 -10.096  1.00  0.00           H  
ATOM   3506  CA  ASN A 224      57.608  33.149 -10.157  1.00  0.00           C  
ATOM   3507  HA  ASN A 224      57.808  33.191  -9.086  1.00  0.00           H  
ATOM   3508  CB  ASN A 224      57.127  34.575 -10.536  1.00  0.00           C  
ATOM   3509  HB2 ASN A 224      57.022  34.700 -11.612  1.00  0.00           H  
ATOM   3510  HB3 ASN A 224      56.127  34.745 -10.134  1.00  0.00           H  
ATOM   3511  CG  ASN A 224      58.047  35.669  -9.993  1.00  0.00           C  
ATOM   3512  OD1 ASN A 224      59.218  35.746 -10.355  1.00  0.00           O  
ATOM   3513  ND2 ASN A 224      57.525  36.504  -9.098  1.00  0.00           N  
ATOM   3514 HD21 ASN A 224      58.086  37.245  -8.699  1.00  0.00           H  
ATOM   3515 HD22 ASN A 224      56.561  36.394  -8.805  1.00  0.00           H  
ATOM   3516  C   ASN A 224      56.515  32.069 -10.238  1.00  0.00           C  
ATOM   3517  O   ASN A 224      55.412  32.281  -9.734  1.00  0.00           O  
ATOM   3518  N   ARG A 225      56.822  30.916 -10.853  1.00  0.00           N  
ATOM   3519  H   ARG A 225      57.756  30.822 -11.229  1.00  0.00           H  
ATOM   3520  CA  ARG A 225      55.965  29.738 -10.946  1.00  0.00           C  
ATOM   3521  HA  ARG A 225      54.949  29.986 -10.638  1.00  0.00           H  
ATOM   3522  CB  ARG A 225      55.959  29.236 -12.406  1.00  0.00           C  
ATOM   3523  HB2 ARG A 225      56.970  28.972 -12.722  1.00  0.00           H  
ATOM   3524  HB3 ARG A 225      55.378  28.314 -12.461  1.00  0.00           H  
ATOM   3525  CG  ARG A 225      55.368  30.246 -13.401  1.00  0.00           C  
ATOM   3526  HG2 ARG A 225      54.436  30.645 -12.999  1.00  0.00           H  
ATOM   3527  HG3 ARG A 225      56.042  31.096 -13.513  1.00  0.00           H  
ATOM   3528  CD  ARG A 225      55.088  29.612 -14.771  1.00  0.00           C  
ATOM   3529  HD2 ARG A 225      55.995  29.139 -15.147  1.00  0.00           H  
ATOM   3530  HD3 ARG A 225      54.336  28.826 -14.695  1.00  0.00           H  
ATOM   3531  NE  ARG A 225      54.671  30.622 -15.753  1.00  0.00           N  
ATOM   3532  HE  ARG A 225      55.412  31.001 -16.326  1.00  0.00           H  
ATOM   3533  CZ  ARG A 225      53.422  31.085 -15.936  1.00  0.00           C  
ATOM   3534  NH1 ARG A 225      52.400  30.667 -15.175  1.00  0.00           N  
ATOM   3535 HH11 ARG A 225      51.468  31.026 -15.321  1.00  0.00           H  
ATOM   3536 HH12 ARG A 225      52.561  29.987 -14.446  1.00  0.00           H  
ATOM   3537  NH2 ARG A 225      53.195  31.990 -16.896  1.00  0.00           N  
ATOM   3538 HH21 ARG A 225      52.266  32.354 -17.048  1.00  0.00           H  
ATOM   3539 HH22 ARG A 225      53.952  32.318 -17.478  1.00  0.00           H  
ATOM   3540  C   ARG A 225      56.548  28.615 -10.070  1.00  0.00           C  
ATOM   3541  O   ARG A 225      57.771  28.521  -9.956  1.00  0.00           O  
ATOM   3542  N   PRO A 226      55.713  27.705  -9.519  1.00  0.00           N  
ATOM   3543  CD  PRO A 226      54.249  27.745  -9.564  1.00  0.00           C  
ATOM   3544  HD2 PRO A 226      53.867  27.862 -10.578  1.00  0.00           H  
ATOM   3545  HD3 PRO A 226      53.900  28.587  -8.964  1.00  0.00           H  
ATOM   3546  CG  PRO A 226      53.776  26.426  -8.953  1.00  0.00           C  
ATOM   3547  HG2 PRO A 226      53.595  25.705  -9.751  1.00  0.00           H  
ATOM   3548  HG3 PRO A 226      52.851  26.534  -8.389  1.00  0.00           H  
ATOM   3549  CB  PRO A 226      54.947  25.955  -8.104  1.00  0.00           C  
ATOM   3550  HB2 PRO A 226      54.957  24.873  -7.968  1.00  0.00           H  
ATOM   3551  HB3 PRO A 226      54.882  26.408  -7.113  1.00  0.00           H  
ATOM   3552  CA  PRO A 226      56.185  26.499  -8.830  1.00  0.00           C  
ATOM   3553  HA  PRO A 226      56.960  26.750  -8.103  1.00  0.00           H  
ATOM   3554  C   PRO A 226      56.746  25.496  -9.851  1.00  0.00           C  
ATOM   3555  O   PRO A 226      56.177  25.318 -10.929  1.00  0.00           O  
ATOM   3556  N   ILE A 227      57.883  24.872  -9.512  1.00  0.00           N  
ATOM   3557  H   ILE A 227      58.299  25.090  -8.618  1.00  0.00           H  
ATOM   3558  CA  ILE A 227      58.611  23.945 -10.379  1.00  0.00           C  
ATOM   3559  HA  ILE A 227      58.607  24.349 -11.394  1.00  0.00           H  
ATOM   3560  CB  ILE A 227      60.089  23.855  -9.901  1.00  0.00           C  
ATOM   3561  HB  ILE A 227      60.498  24.859 -10.011  1.00  0.00           H  
ATOM   3562  CG2 ILE A 227      60.236  23.475  -8.410  1.00  0.00           C  
ATOM   3563 HG21 ILE A 227      61.279  23.470  -8.107  1.00  0.00           H  
ATOM   3564 HG22 ILE A 227      59.727  24.181  -7.754  1.00  0.00           H  
ATOM   3565 HG23 ILE A 227      59.839  22.484  -8.200  1.00  0.00           H  
ATOM   3566  CG1 ILE A 227      60.925  22.932 -10.818  1.00  0.00           C  
ATOM   3567 HG12 ILE A 227      60.616  21.901 -10.670  1.00  0.00           H  
ATOM   3568 HG13 ILE A 227      60.707  23.165 -11.860  1.00  0.00           H  
ATOM   3569  CD1 ILE A 227      62.442  22.996 -10.628  1.00  0.00           C  
ATOM   3570 HD11 ILE A 227      62.905  22.189 -11.192  1.00  0.00           H  
ATOM   3571 HD12 ILE A 227      62.854  23.941 -10.983  1.00  0.00           H  
ATOM   3572 HD13 ILE A 227      62.740  22.862  -9.592  1.00  0.00           H  
ATOM   3573  C   ILE A 227      57.951  22.550 -10.429  1.00  0.00           C  
ATOM   3574  O   ILE A 227      57.972  21.922 -11.488  1.00  0.00           O  
ATOM   3575  N   PHE A 228      57.349  22.082  -9.319  1.00  0.00           N  
ATOM   3576  H   PHE A 228      57.351  22.669  -8.497  1.00  0.00           H  
ATOM   3577  CA  PHE A 228      56.737  20.756  -9.190  1.00  0.00           C  
ATOM   3578  HA  PHE A 228      56.638  20.292 -10.171  1.00  0.00           H  
ATOM   3579  CB  PHE A 228      57.644  19.831  -8.340  1.00  0.00           C  
ATOM   3580  HB2 PHE A 228      57.200  18.836  -8.291  1.00  0.00           H  
ATOM   3581  HB3 PHE A 228      57.661  20.197  -7.312  1.00  0.00           H  
ATOM   3582  CG  PHE A 228      59.085  19.655  -8.802  1.00  0.00           C  
ATOM   3583  CD1 PHE A 228      59.395  19.372 -10.148  1.00  0.00           C  
ATOM   3584  HD1 PHE A 228      58.609  19.268 -10.881  1.00  0.00           H  
ATOM   3585  CE1 PHE A 228      60.738  19.233 -10.551  1.00  0.00           C  
ATOM   3586  HE1 PHE A 228      60.969  19.026 -11.581  1.00  0.00           H  
ATOM   3587  CZ  PHE A 228      61.779  19.362  -9.614  1.00  0.00           C  
ATOM   3588  HZ  PHE A 228      62.808  19.253  -9.927  1.00  0.00           H  
ATOM   3589  CE2 PHE A 228      61.473  19.633  -8.269  1.00  0.00           C  
ATOM   3590  HE2 PHE A 228      62.264  19.731  -7.543  1.00  0.00           H  
ATOM   3591  CD2 PHE A 228      60.131  19.768  -7.864  1.00  0.00           C  
ATOM   3592  HD2 PHE A 228      59.906  19.963  -6.827  1.00  0.00           H  
ATOM   3593  C   PHE A 228      55.297  20.853  -8.647  1.00  0.00           C  
ATOM   3594  O   PHE A 228      55.030  20.337  -7.559  1.00  0.00           O  
ATOM   3595  N   PRO A 229      54.345  21.479  -9.380  1.00  0.00           N  
ATOM   3596  CD  PRO A 229      54.545  22.198 -10.641  1.00  0.00           C  
ATOM   3597  HD2 PRO A 229      55.038  21.587 -11.397  1.00  0.00           H  
ATOM   3598  HD3 PRO A 229      55.157  23.073 -10.447  1.00  0.00           H  
ATOM   3599  CG  PRO A 229      53.163  22.662 -11.099  1.00  0.00           C  
ATOM   3600  HG2 PRO A 229      52.736  21.934 -11.789  1.00  0.00           H  
ATOM   3601  HG3 PRO A 229      53.188  23.628 -11.606  1.00  0.00           H  
ATOM   3602  CB  PRO A 229      52.352  22.686  -9.816  1.00  0.00           C  
ATOM   3603  HB2 PRO A 229      51.279  22.611  -9.997  1.00  0.00           H  
ATOM   3604  HB3 PRO A 229      52.523  23.623  -9.286  1.00  0.00           H  
ATOM   3605  CA  PRO A 229      52.932  21.528  -8.992  1.00  0.00           C  
ATOM   3606  HA  PRO A 229      52.830  21.741  -7.931  1.00  0.00           H  
ATOM   3607  C   PRO A 229      52.213  20.208  -9.319  1.00  0.00           C  
ATOM   3608  O   PRO A 229      52.755  19.336  -9.999  1.00  0.00           O  
ATOM   3609  N   GLY A 230      50.974  20.078  -8.837  1.00  0.00           N  
ATOM   3610  H   GLY A 230      50.594  20.818  -8.264  1.00  0.00           H  
ATOM   3611  CA  GLY A 230      50.108  18.947  -9.126  1.00  0.00           C  
ATOM   3612  HA2 GLY A 230      49.734  19.057 -10.145  1.00  0.00           H  
ATOM   3613  HA3 GLY A 230      50.661  18.008  -9.084  1.00  0.00           H  
ATOM   3614  C   GLY A 230      48.935  18.874  -8.153  1.00  0.00           C  
ATOM   3615  O   GLY A 230      48.966  19.458  -7.068  1.00  0.00           O  
ATOM   3616  N   LYS A 231      47.897  18.132  -8.563  1.00  0.00           N  
ATOM   3617  H   LYS A 231      47.967  17.699  -9.479  1.00  0.00           H  
ATOM   3618  CA  LYS A 231      46.646  17.927  -7.830  1.00  0.00           C  
ATOM   3619  HA  LYS A 231      46.292  18.874  -7.419  1.00  0.00           H  
ATOM   3620  CB  LYS A 231      45.610  17.356  -8.821  1.00  0.00           C  
ATOM   3621  HB2 LYS A 231      45.998  16.441  -9.273  1.00  0.00           H  
ATOM   3622  HB3 LYS A 231      44.706  17.065  -8.282  1.00  0.00           H  
ATOM   3623  CG  LYS A 231      45.210  18.338  -9.934  1.00  0.00           C  
ATOM   3624  HG2 LYS A 231      44.788  19.239  -9.488  1.00  0.00           H  
ATOM   3625  HG3 LYS A 231      46.095  18.653 -10.488  1.00  0.00           H  
ATOM   3626  CD  LYS A 231      44.202  17.724 -10.915  1.00  0.00           C  
ATOM   3627  HD2 LYS A 231      44.631  16.821 -11.351  1.00  0.00           H  
ATOM   3628  HD3 LYS A 231      43.310  17.411 -10.370  1.00  0.00           H  
ATOM   3629  CE  LYS A 231      43.806  18.695 -12.035  1.00  0.00           C  
ATOM   3630  HE2 LYS A 231      43.354  19.595 -11.616  1.00  0.00           H  
ATOM   3631  HE3 LYS A 231      44.688  19.009 -12.594  1.00  0.00           H  
ATOM   3632  NZ  LYS A 231      42.850  18.074 -12.968  1.00  0.00           N  
ATOM   3633  HZ1 LYS A 231      43.270  17.256 -13.384  1.00  0.00           H  
ATOM   3634  HZ2 LYS A 231      42.014  17.807 -12.468  1.00  0.00           H  
ATOM   3635  HZ3 LYS A 231      42.611  18.734 -13.694  1.00  0.00           H  
ATOM   3636  C   LYS A 231      46.799  16.908  -6.685  1.00  0.00           C  
ATOM   3637  O   LYS A 231      46.023  16.937  -5.731  1.00  0.00           O  
ATOM   3638  N   HIE A 232      47.786  16.008  -6.799  1.00  0.00           N  
ATOM   3639  H   HIE A 232      48.388  16.086  -7.607  1.00  0.00           H  
ATOM   3640  CA  HIE A 232      48.097  14.914  -5.884  1.00  0.00           C  
ATOM   3641  HA  HIE A 232      48.047  15.302  -4.865  1.00  0.00           H  
ATOM   3642  CB  HIE A 232      47.063  13.773  -6.021  1.00  0.00           C  
ATOM   3643  HB2 HIE A 232      46.113  14.106  -5.600  1.00  0.00           H  
ATOM   3644  HB3 HIE A 232      47.355  12.906  -5.428  1.00  0.00           H  
ATOM   3645  CG  HIE A 232      46.796  13.322  -7.436  1.00  0.00           C  
ATOM   3646  ND1 HIE A 232      47.690  12.524  -8.156  1.00  0.00           N  
ATOM   3647  CE1 HIE A 232      47.119  12.362  -9.343  1.00  0.00           C  
ATOM   3648  HE1 HIE A 232      47.563  11.791 -10.145  1.00  0.00           H  
ATOM   3649  NE2 HIE A 232      45.947  12.988  -9.450  1.00  0.00           N  
ATOM   3650  HE2 HIE A 232      45.348  13.001 -10.263  1.00  0.00           H  
ATOM   3651  CD2 HIE A 232      45.709  13.609  -8.237  1.00  0.00           C  
ATOM   3652  HD2 HIE A 232      44.822  14.195  -8.049  1.00  0.00           H  
ATOM   3653  C   HIE A 232      49.548  14.463  -6.096  1.00  0.00           C  
ATOM   3654  O   HIE A 232      50.200  14.887  -7.050  1.00  0.00           O  
ATOM   3655  N   TYR A 233      50.049  13.598  -5.199  1.00  0.00           N  
ATOM   3656  H   TYR A 233      49.437  13.292  -4.457  1.00  0.00           H  
ATOM   3657  CA  TYR A 233      51.424  13.092  -5.166  1.00  0.00           C  
ATOM   3658  HA  TYR A 233      52.053  13.969  -4.998  1.00  0.00           H  
ATOM   3659  CB  TYR A 233      51.611  12.163  -3.946  1.00  0.00           C  
ATOM   3660  HB2 TYR A 233      51.218  12.644  -3.049  1.00  0.00           H  
ATOM   3661  HB3 TYR A 233      52.679  12.056  -3.763  1.00  0.00           H  
ATOM   3662  CG  TYR A 233      51.012  10.767  -4.047  1.00  0.00           C  
ATOM   3663  CD1 TYR A 233      49.622  10.570  -3.908  1.00  0.00           C  
ATOM   3664  HD1 TYR A 233      48.967  11.408  -3.722  1.00  0.00           H  
ATOM   3665  CE1 TYR A 233      49.076   9.276  -4.016  1.00  0.00           C  
ATOM   3666  HE1 TYR A 233      48.010   9.132  -3.918  1.00  0.00           H  
ATOM   3667  CZ  TYR A 233      49.918   8.173  -4.257  1.00  0.00           C  
ATOM   3668  OH  TYR A 233      49.386   6.922  -4.376  1.00  0.00           O  
ATOM   3669  HH  TYR A 233      50.036   6.256  -4.541  1.00  0.00           H  
ATOM   3670  CE2 TYR A 233      51.307   8.365  -4.386  1.00  0.00           C  
ATOM   3671  HE2 TYR A 233      51.956   7.523  -4.575  1.00  0.00           H  
ATOM   3672  CD2 TYR A 233      51.853   9.659  -4.284  1.00  0.00           C  
ATOM   3673  HD2 TYR A 233      52.918   9.799  -4.392  1.00  0.00           H  
ATOM   3674  C   TYR A 233      51.920  12.436  -6.471  1.00  0.00           C  
ATOM   3675  O   TYR A 233      53.083  12.619  -6.817  1.00  0.00           O  
ATOM   3676  N   LEU A 234      51.048  11.722  -7.209  1.00  0.00           N  
ATOM   3677  H   LEU A 234      50.099  11.633  -6.876  1.00  0.00           H  
ATOM   3678  CA  LEU A 234      51.384  11.052  -8.471  1.00  0.00           C  
ATOM   3679  HA  LEU A 234      52.324  10.512  -8.353  1.00  0.00           H  
ATOM   3680  CB  LEU A 234      50.265  10.061  -8.870  1.00  0.00           C  
ATOM   3681  HB2 LEU A 234      49.345  10.616  -9.041  1.00  0.00           H  
ATOM   3682  HB3 LEU A 234      50.510   9.606  -9.831  1.00  0.00           H  
ATOM   3683  CG  LEU A 234      49.978   8.938  -7.854  1.00  0.00           C  
ATOM   3684  HG  LEU A 234      49.828   9.387  -6.873  1.00  0.00           H  
ATOM   3685  CD1 LEU A 234      48.677   8.204  -8.212  1.00  0.00           C  
ATOM   3686 HD11 LEU A 234      48.446   7.434  -7.475  1.00  0.00           H  
ATOM   3687 HD12 LEU A 234      47.832   8.892  -8.242  1.00  0.00           H  
ATOM   3688 HD13 LEU A 234      48.750   7.721  -9.187  1.00  0.00           H  
ATOM   3689  CD2 LEU A 234      51.140   7.939  -7.755  1.00  0.00           C  
ATOM   3690 HD21 LEU A 234      50.918   7.147  -7.041  1.00  0.00           H  
ATOM   3691 HD22 LEU A 234      51.323   7.467  -8.718  1.00  0.00           H  
ATOM   3692 HD23 LEU A 234      52.063   8.419  -7.431  1.00  0.00           H  
ATOM   3693  C   LEU A 234      51.549  12.064  -9.615  1.00  0.00           C  
ATOM   3694  O   LEU A 234      52.450  11.901 -10.435  1.00  0.00           O  
ATOM   3695  N   ASP A 235      50.718  13.122  -9.642  1.00  0.00           N  
ATOM   3696  H   ASP A 235      50.013  13.184  -8.920  1.00  0.00           H  
ATOM   3697  CA  ASP A 235      50.784  14.226 -10.599  1.00  0.00           C  
ATOM   3698  HA  ASP A 235      50.836  13.795 -11.600  1.00  0.00           H  
ATOM   3699  CB  ASP A 235      49.480  15.055 -10.473  1.00  0.00           C  
ATOM   3700  HB2 ASP A 235      48.621  14.390 -10.550  1.00  0.00           H  
ATOM   3701  HB3 ASP A 235      49.419  15.512  -9.485  1.00  0.00           H  
ATOM   3702  CG  ASP A 235      49.270  16.154 -11.522  1.00  0.00           C  
ATOM   3703  OD1 ASP A 235      49.917  16.091 -12.591  1.00  0.00           O  
ATOM   3704  OD2 ASP A 235      48.422  17.029 -11.243  1.00  0.00           O  
ATOM   3705  C   ASP A 235      52.043  15.091 -10.375  1.00  0.00           C  
ATOM   3706  O   ASP A 235      52.700  15.469 -11.343  1.00  0.00           O  
ATOM   3707  N   GLN A 236      52.426  15.323  -9.106  1.00  0.00           N  
ATOM   3708  H   GLN A 236      51.833  14.973  -8.366  1.00  0.00           H  
ATOM   3709  CA  GLN A 236      53.649  16.024  -8.705  1.00  0.00           C  
ATOM   3710  HA  GLN A 236      53.700  16.979  -9.229  1.00  0.00           H  
ATOM   3711  CB  GLN A 236      53.626  16.278  -7.185  1.00  0.00           C  
ATOM   3712  HB2 GLN A 236      53.512  15.324  -6.667  1.00  0.00           H  
ATOM   3713  HB3 GLN A 236      54.592  16.681  -6.873  1.00  0.00           H  
ATOM   3714  CG  GLN A 236      52.524  17.258  -6.732  1.00  0.00           C  
ATOM   3715  HG2 GLN A 236      52.760  18.260  -7.090  1.00  0.00           H  
ATOM   3716  HG3 GLN A 236      51.567  16.998  -7.180  1.00  0.00           H  
ATOM   3717  CD  GLN A 236      52.324  17.328  -5.214  1.00  0.00           C  
ATOM   3718  OE1 GLN A 236      51.282  17.789  -4.756  1.00  0.00           O  
ATOM   3719  NE2 GLN A 236      53.289  16.862  -4.419  1.00  0.00           N  
ATOM   3720 HE21 GLN A 236      53.185  16.918  -3.417  1.00  0.00           H  
ATOM   3721 HE22 GLN A 236      54.132  16.478  -4.822  1.00  0.00           H  
ATOM   3722  C   GLN A 236      54.915  15.217  -9.049  1.00  0.00           C  
ATOM   3723  O   GLN A 236      55.917  15.815  -9.433  1.00  0.00           O  
ATOM   3724  N   LEU A 237      54.860  13.874  -8.962  1.00  0.00           N  
ATOM   3725  H   LEU A 237      54.008  13.454  -8.617  1.00  0.00           H  
ATOM   3726  CA  LEU A 237      55.938  12.965  -9.361  1.00  0.00           C  
ATOM   3727  HA  LEU A 237      56.872  13.333  -8.939  1.00  0.00           H  
ATOM   3728  CB  LEU A 237      55.665  11.542  -8.816  1.00  0.00           C  
ATOM   3729  HB2 LEU A 237      54.620  11.292  -8.995  1.00  0.00           H  
ATOM   3730  HB3 LEU A 237      56.238  10.800  -9.376  1.00  0.00           H  
ATOM   3731  CG  LEU A 237      55.994  11.371  -7.315  1.00  0.00           C  
ATOM   3732  HG  LEU A 237      55.639  12.253  -6.783  1.00  0.00           H  
ATOM   3733  CD1 LEU A 237      55.269  10.156  -6.714  1.00  0.00           C  
ATOM   3734 HD11 LEU A 237      55.433  10.101  -5.638  1.00  0.00           H  
ATOM   3735 HD12 LEU A 237      54.192  10.209  -6.871  1.00  0.00           H  
ATOM   3736 HD13 LEU A 237      55.619   9.224  -7.155  1.00  0.00           H  
ATOM   3737  CD2 LEU A 237      57.506  11.258  -7.060  1.00  0.00           C  
ATOM   3738 HD21 LEU A 237      57.712  11.153  -5.994  1.00  0.00           H  
ATOM   3739 HD22 LEU A 237      57.931  10.389  -7.564  1.00  0.00           H  
ATOM   3740 HD23 LEU A 237      58.044  12.139  -7.409  1.00  0.00           H  
ATOM   3741  C   LEU A 237      56.126  12.913 -10.888  1.00  0.00           C  
ATOM   3742  O   LEU A 237      57.256  12.729 -11.332  1.00  0.00           O  
ATOM   3743  N   ASN A 238      55.070  13.140 -11.693  1.00  0.00           N  
ATOM   3744  H   ASN A 238      54.161  13.275 -11.271  1.00  0.00           H  
ATOM   3745  CA  ASN A 238      55.170  13.255 -13.154  1.00  0.00           C  
ATOM   3746  HA  ASN A 238      55.836  12.473 -13.526  1.00  0.00           H  
ATOM   3747  CB  ASN A 238      53.782  13.088 -13.819  1.00  0.00           C  
ATOM   3748  HB2 ASN A 238      53.071  13.793 -13.387  1.00  0.00           H  
ATOM   3749  HB3 ASN A 238      53.843  13.333 -14.881  1.00  0.00           H  
ATOM   3750  CG  ASN A 238      53.221  11.664 -13.733  1.00  0.00           C  
ATOM   3751  OD1 ASN A 238      53.937  10.689 -13.953  1.00  0.00           O  
ATOM   3752  ND2 ASN A 238      51.936  11.535 -13.400  1.00  0.00           N  
ATOM   3753 HD21 ASN A 238      51.536  10.612 -13.313  1.00  0.00           H  
ATOM   3754 HD22 ASN A 238      51.377  12.354 -13.210  1.00  0.00           H  
ATOM   3755  C   ASN A 238      55.769  14.604 -13.602  1.00  0.00           C  
ATOM   3756  O   ASN A 238      56.375  14.654 -14.672  1.00  0.00           O  
ATOM   3757  N   HID A 239      55.657  15.670 -12.786  1.00  0.00           N  
ATOM   3758  H   HID A 239      55.138  15.563 -11.926  1.00  0.00           H  
ATOM   3759  CA  HID A 239      56.326  16.957 -13.017  1.00  0.00           C  
ATOM   3760  HA  HID A 239      56.279  17.213 -14.078  1.00  0.00           H  
ATOM   3761  CB  HID A 239      55.639  18.077 -12.203  1.00  0.00           C  
ATOM   3762  HB2 HID A 239      55.465  17.768 -11.173  1.00  0.00           H  
ATOM   3763  HB3 HID A 239      56.300  18.944 -12.146  1.00  0.00           H  
ATOM   3764  CG  HID A 239      54.343  18.589 -12.785  1.00  0.00           C  
ATOM   3765  ND1 HID A 239      53.159  17.873 -12.762  1.00  0.00           N  
ATOM   3766  HD1 HID A 239      53.006  16.962 -12.343  1.00  0.00           H  
ATOM   3767  CE1 HID A 239      52.220  18.632 -13.332  1.00  0.00           C  
ATOM   3768  HE1 HID A 239      51.188  18.329 -13.429  1.00  0.00           H  
ATOM   3769  NE2 HID A 239      52.685  19.797 -13.767  1.00  0.00           N  
ATOM   3770  CD2 HID A 239      54.040  19.771 -13.425  1.00  0.00           C  
ATOM   3771  HD2 HID A 239      54.685  20.606 -13.653  1.00  0.00           H  
ATOM   3772  C   HID A 239      57.812  16.899 -12.611  1.00  0.00           C  
ATOM   3773  O   HID A 239      58.633  17.556 -13.250  1.00  0.00           O  
ATOM   3774  N   ILE A 240      58.164  16.093 -11.590  1.00  0.00           N  
ATOM   3775  H   ILE A 240      57.425  15.608 -11.100  1.00  0.00           H  
ATOM   3776  CA  ILE A 240      59.539  15.818 -11.153  1.00  0.00           C  
ATOM   3777  HA  ILE A 240      60.071  16.761 -11.057  1.00  0.00           H  
ATOM   3778  CB  ILE A 240      59.515  15.124  -9.757  1.00  0.00           C  
ATOM   3779  HB  ILE A 240      58.766  14.334  -9.784  1.00  0.00           H  
ATOM   3780  CG2 ILE A 240      60.856  14.464  -9.373  1.00  0.00           C  
ATOM   3781 HG21 ILE A 240      60.848  14.070  -8.358  1.00  0.00           H  
ATOM   3782 HG22 ILE A 240      61.093  13.621 -10.021  1.00  0.00           H  
ATOM   3783 HG23 ILE A 240      61.672  15.180  -9.450  1.00  0.00           H  
ATOM   3784  CG1 ILE A 240      59.100  16.145  -8.673  1.00  0.00           C  
ATOM   3785 HG12 ILE A 240      59.915  16.850  -8.527  1.00  0.00           H  
ATOM   3786 HG13 ILE A 240      58.265  16.746  -9.028  1.00  0.00           H  
ATOM   3787  CD1 ILE A 240      58.692  15.539  -7.322  1.00  0.00           C  
ATOM   3788 HD11 ILE A 240      58.380  16.329  -6.639  1.00  0.00           H  
ATOM   3789 HD12 ILE A 240      57.859  14.846  -7.428  1.00  0.00           H  
ATOM   3790 HD13 ILE A 240      59.515  15.012  -6.842  1.00  0.00           H  
ATOM   3791  C   ILE A 240      60.296  15.001 -12.213  1.00  0.00           C  
ATOM   3792  O   ILE A 240      61.414  15.366 -12.579  1.00  0.00           O  
ATOM   3793  N   LEU A 241      59.670  13.931 -12.730  1.00  0.00           N  
ATOM   3794  H   LEU A 241      58.760  13.690 -12.360  1.00  0.00           H  
ATOM   3795  CA  LEU A 241      60.198  13.076 -13.794  1.00  0.00           C  
ATOM   3796  HA  LEU A 241      61.219  12.794 -13.541  1.00  0.00           H  
ATOM   3797  CB  LEU A 241      59.316  11.807 -13.897  1.00  0.00           C  
ATOM   3798  HB2 LEU A 241      58.284  12.047 -13.643  1.00  0.00           H  
ATOM   3799  HB3 LEU A 241      59.272  11.470 -14.935  1.00  0.00           H  
ATOM   3800  CG  LEU A 241      59.807  10.601 -13.063  1.00  0.00           C  
ATOM   3801  HG  LEU A 241      60.732  10.262 -13.527  1.00  0.00           H  
ATOM   3802  CD1 LEU A 241      60.131  10.915 -11.590  1.00  0.00           C  
ATOM   3803 HD11 LEU A 241      60.466  10.019 -11.068  1.00  0.00           H  
ATOM   3804 HD12 LEU A 241      60.930  11.650 -11.497  1.00  0.00           H  
ATOM   3805 HD13 LEU A 241      59.265  11.290 -11.050  1.00  0.00           H  
ATOM   3806  CD2 LEU A 241      58.807   9.440 -13.150  1.00  0.00           C  
ATOM   3807 HD21 LEU A 241      59.183   8.554 -12.638  1.00  0.00           H  
ATOM   3808 HD22 LEU A 241      57.854   9.709 -12.693  1.00  0.00           H  
ATOM   3809 HD23 LEU A 241      58.613   9.161 -14.186  1.00  0.00           H  
ATOM   3810  C   LEU A 241      60.255  13.798 -15.154  1.00  0.00           C  
ATOM   3811  O   LEU A 241      61.113  13.473 -15.969  1.00  0.00           O  
ATOM   3812  N   GLY A 242      59.396  14.805 -15.382  1.00  0.00           N  
ATOM   3813  H   GLY A 242      58.716  15.018 -14.666  1.00  0.00           H  
ATOM   3814  CA  GLY A 242      59.355  15.616 -16.597  1.00  0.00           C  
ATOM   3815  HA2 GLY A 242      59.441  14.975 -17.476  1.00  0.00           H  
ATOM   3816  HA3 GLY A 242      58.371  16.083 -16.651  1.00  0.00           H  
ATOM   3817  C   GLY A 242      60.417  16.726 -16.679  1.00  0.00           C  
ATOM   3818  O   GLY A 242      60.484  17.404 -17.702  1.00  0.00           O  
ATOM   3819  N   ILE A 243      61.230  16.916 -15.624  1.00  0.00           N  
ATOM   3820  H   ILE A 243      61.097  16.308 -14.828  1.00  0.00           H  
ATOM   3821  CA  ILE A 243      62.234  17.976 -15.477  1.00  0.00           C  
ATOM   3822  HA  ILE A 243      62.353  18.498 -16.429  1.00  0.00           H  
ATOM   3823  CB  ILE A 243      61.739  19.026 -14.436  1.00  0.00           C  
ATOM   3824  HB  ILE A 243      61.253  18.464 -13.639  1.00  0.00           H  
ATOM   3825  CG2 ILE A 243      62.870  19.847 -13.771  1.00  0.00           C  
ATOM   3826 HG21 ILE A 243      62.482  20.608 -13.096  1.00  0.00           H  
ATOM   3827 HG22 ILE A 243      63.518  19.218 -13.162  1.00  0.00           H  
ATOM   3828 HG23 ILE A 243      63.493  20.345 -14.511  1.00  0.00           H  
ATOM   3829  CG1 ILE A 243      60.672  19.954 -15.064  1.00  0.00           C  
ATOM   3830 HG12 ILE A 243      61.135  20.596 -15.814  1.00  0.00           H  
ATOM   3831 HG13 ILE A 243      59.938  19.353 -15.600  1.00  0.00           H  
ATOM   3832  CD1 ILE A 243      59.897  20.816 -14.058  1.00  0.00           C  
ATOM   3833 HD11 ILE A 243      59.089  21.353 -14.555  1.00  0.00           H  
ATOM   3834 HD12 ILE A 243      59.451  20.206 -13.273  1.00  0.00           H  
ATOM   3835 HD13 ILE A 243      60.534  21.563 -13.587  1.00  0.00           H  
ATOM   3836  C   ILE A 243      63.616  17.370 -15.187  1.00  0.00           C  
ATOM   3837  O   ILE A 243      64.578  17.699 -15.881  1.00  0.00           O  
ATOM   3838  N   LEU A 244      63.718  16.483 -14.182  1.00  0.00           N  
ATOM   3839  H   LEU A 244      62.890  16.254 -13.646  1.00  0.00           H  
ATOM   3840  CA  LEU A 244      64.964  15.807 -13.804  1.00  0.00           C  
ATOM   3841  HA  LEU A 244      65.812  16.481 -13.929  1.00  0.00           H  
ATOM   3842  CB  LEU A 244      64.876  15.344 -12.329  1.00  0.00           C  
ATOM   3843  HB2 LEU A 244      64.083  14.601 -12.226  1.00  0.00           H  
ATOM   3844  HB3 LEU A 244      65.800  14.825 -12.069  1.00  0.00           H  
ATOM   3845  CG  LEU A 244      64.649  16.459 -11.285  1.00  0.00           C  
ATOM   3846  HG  LEU A 244      63.646  16.864 -11.424  1.00  0.00           H  
ATOM   3847  CD1 LEU A 244      64.722  15.877  -9.865  1.00  0.00           C  
ATOM   3848 HD11 LEU A 244      64.525  16.650  -9.123  1.00  0.00           H  
ATOM   3849 HD12 LEU A 244      63.996  15.077  -9.723  1.00  0.00           H  
ATOM   3850 HD13 LEU A 244      65.710  15.466  -9.653  1.00  0.00           H  
ATOM   3851  CD2 LEU A 244      65.646  17.619 -11.422  1.00  0.00           C  
ATOM   3852 HD21 LEU A 244      65.503  18.349 -10.625  1.00  0.00           H  
ATOM   3853 HD22 LEU A 244      66.676  17.266 -11.367  1.00  0.00           H  
ATOM   3854 HD23 LEU A 244      65.524  18.149 -12.365  1.00  0.00           H  
ATOM   3855  C   LEU A 244      65.229  14.554 -14.659  1.00  0.00           C  
ATOM   3856  O   LEU A 244      66.317  13.985 -14.573  1.00  0.00           O  
ATOM   3857  N   GLY A 245      64.250  14.128 -15.474  1.00  0.00           N  
ATOM   3858  H   GLY A 245      63.391  14.659 -15.494  1.00  0.00           H  
ATOM   3859  CA  GLY A 245      64.263  12.881 -16.225  1.00  0.00           C  
ATOM   3860  HA2 GLY A 245      65.256  12.683 -16.632  1.00  0.00           H  
ATOM   3861  HA3 GLY A 245      63.587  12.986 -17.073  1.00  0.00           H  
ATOM   3862  C   GLY A 245      63.813  11.698 -15.365  1.00  0.00           C  
ATOM   3863  O   GLY A 245      63.505  11.850 -14.181  1.00  0.00           O  
ATOM   3864  N   SER A 246      63.781  10.505 -15.972  1.00  0.00           N  
ATOM   3865  H   SER A 246      64.029  10.455 -16.953  1.00  0.00           H  
ATOM   3866  CA  SER A 246      63.429   9.254 -15.311  1.00  0.00           C  
ATOM   3867  HA  SER A 246      62.488   9.400 -14.785  1.00  0.00           H  
ATOM   3868  CB  SER A 246      63.235   8.163 -16.381  1.00  0.00           C  
ATOM   3869  HB2 SER A 246      63.981   8.236 -17.173  1.00  0.00           H  
ATOM   3870  HB3 SER A 246      63.325   7.165 -15.948  1.00  0.00           H  
ATOM   3871  OG  SER A 246      61.938   8.265 -16.929  1.00  0.00           O  
ATOM   3872  HG  SER A 246      61.306   8.065 -16.254  1.00  0.00           H  
ATOM   3873  C   SER A 246      64.566   8.838 -14.355  1.00  0.00           C  
ATOM   3874  O   SER A 246      65.704   8.711 -14.813  1.00  0.00           O  
ATOM   3875  N   PRO A 247      64.293   8.627 -13.046  1.00  0.00           N  
ATOM   3876  CD  PRO A 247      62.987   8.787 -12.403  1.00  0.00           C  
ATOM   3877  HD2 PRO A 247      62.206   8.203 -12.892  1.00  0.00           H  
ATOM   3878  HD3 PRO A 247      62.713   9.841 -12.435  1.00  0.00           H  
ATOM   3879  CG  PRO A 247      63.165   8.349 -10.954  1.00  0.00           C  
ATOM   3880  HG2 PRO A 247      62.871   7.307 -10.858  1.00  0.00           H  
ATOM   3881  HG3 PRO A 247      62.564   8.929 -10.254  1.00  0.00           H  
ATOM   3882  CB  PRO A 247      64.656   8.474 -10.702  1.00  0.00           C  
ATOM   3883  HB2 PRO A 247      64.985   7.792  -9.921  1.00  0.00           H  
ATOM   3884  HB3 PRO A 247      64.884   9.487 -10.368  1.00  0.00           H  
ATOM   3885  CA  PRO A 247      65.313   8.230 -12.069  1.00  0.00           C  
ATOM   3886  HA  PRO A 247      66.200   8.860 -12.166  1.00  0.00           H  
ATOM   3887  C   PRO A 247      65.710   6.759 -12.260  1.00  0.00           C  
ATOM   3888  O   PRO A 247      64.871   5.925 -12.609  1.00  0.00           O  
ATOM   3889  N   SER A 248      66.995   6.450 -12.018  1.00  0.00           N  
ATOM   3890  H   SER A 248      67.614   7.189 -11.712  1.00  0.00           H  
ATOM   3891  CA  SER A 248      67.545   5.093 -12.058  1.00  0.00           C  
ATOM   3892  HA  SER A 248      67.264   4.649 -13.015  1.00  0.00           H  
ATOM   3893  CB  SER A 248      69.089   5.165 -11.985  1.00  0.00           C  
ATOM   3894  HB2 SER A 248      69.474   5.906 -12.687  1.00  0.00           H  
ATOM   3895  HB3 SER A 248      69.509   4.207 -12.292  1.00  0.00           H  
ATOM   3896  OG  SER A 248      69.590   5.447 -10.693  1.00  0.00           O  
ATOM   3897  HG  SER A 248      69.372   6.345 -10.474  1.00  0.00           H  
ATOM   3898  C   SER A 248      66.960   4.225 -10.928  1.00  0.00           C  
ATOM   3899  O   SER A 248      66.361   4.745  -9.984  1.00  0.00           O  
ATOM   3900  N   GLN A 249      67.141   2.897 -11.020  1.00  0.00           N  
ATOM   3901  H   GLN A 249      67.631   2.526 -11.820  1.00  0.00           H  
ATOM   3902  CA  GLN A 249      66.675   1.947 -10.009  1.00  0.00           C  
ATOM   3903  HA  GLN A 249      65.600   2.104  -9.902  1.00  0.00           H  
ATOM   3904  CB  GLN A 249      66.886   0.501 -10.503  1.00  0.00           C  
ATOM   3905  HB2 GLN A 249      66.378   0.403 -11.464  1.00  0.00           H  
ATOM   3906  HB3 GLN A 249      67.943   0.324 -10.705  1.00  0.00           H  
ATOM   3907  CG  GLN A 249      66.368  -0.571  -9.514  1.00  0.00           C  
ATOM   3908  HG2 GLN A 249      67.089  -0.725  -8.709  1.00  0.00           H  
ATOM   3909  HG3 GLN A 249      65.451  -0.219  -9.041  1.00  0.00           H  
ATOM   3910  CD  GLN A 249      66.020  -1.902 -10.182  1.00  0.00           C  
ATOM   3911  OE1 GLN A 249      65.324  -1.933 -11.195  1.00  0.00           O  
ATOM   3912  NE2 GLN A 249      66.485  -3.012  -9.607  1.00  0.00           N  
ATOM   3913 HE21 GLN A 249      66.271  -3.909 -10.017  1.00  0.00           H  
ATOM   3914 HE22 GLN A 249      67.047  -2.953  -8.770  1.00  0.00           H  
ATOM   3915  C   GLN A 249      67.301   2.186  -8.623  1.00  0.00           C  
ATOM   3916  O   GLN A 249      66.608   1.987  -7.631  1.00  0.00           O  
ATOM   3917  N   GLU A 250      68.553   2.676  -8.550  1.00  0.00           N  
ATOM   3918  H   GLU A 250      69.050   2.844  -9.413  1.00  0.00           H  
ATOM   3919  CA  GLU A 250      69.229   3.047  -7.305  1.00  0.00           C  
ATOM   3920  HA  GLU A 250      69.062   2.247  -6.588  1.00  0.00           H  
ATOM   3921  CB  GLU A 250      70.750   3.164  -7.573  1.00  0.00           C  
ATOM   3922  HB2 GLU A 250      71.120   2.199  -7.920  1.00  0.00           H  
ATOM   3923  HB3 GLU A 250      70.912   3.852  -8.404  1.00  0.00           H  
ATOM   3924  CG  GLU A 250      71.628   3.636  -6.387  1.00  0.00           C  
ATOM   3925  HG2 GLU A 250      71.408   4.677  -6.147  1.00  0.00           H  
ATOM   3926  HG3 GLU A 250      72.675   3.615  -6.686  1.00  0.00           H  
ATOM   3927  CD  GLU A 250      71.489   2.794  -5.110  1.00  0.00           C  
ATOM   3928  OE1 GLU A 250      71.154   1.593  -5.226  1.00  0.00           O  
ATOM   3929  OE2 GLU A 250      71.719   3.379  -4.030  1.00  0.00           O  
ATOM   3930  C   GLU A 250      68.668   4.338  -6.680  1.00  0.00           C  
ATOM   3931  O   GLU A 250      68.590   4.435  -5.455  1.00  0.00           O  
ATOM   3932  N   ASP A 251      68.226   5.301  -7.506  1.00  0.00           N  
ATOM   3933  H   ASP A 251      68.311   5.153  -8.502  1.00  0.00           H  
ATOM   3934  CA  ASP A 251      67.544   6.521  -7.061  1.00  0.00           C  
ATOM   3935  HA  ASP A 251      68.083   6.943  -6.215  1.00  0.00           H  
ATOM   3936  CB  ASP A 251      67.504   7.570  -8.198  1.00  0.00           C  
ATOM   3937  HB2 ASP A 251      66.865   7.197  -8.996  1.00  0.00           H  
ATOM   3938  HB3 ASP A 251      67.050   8.496  -7.842  1.00  0.00           H  
ATOM   3939  CG  ASP A 251      68.855   7.922  -8.831  1.00  0.00           C  
ATOM   3940  OD1 ASP A 251      69.887   7.864  -8.122  1.00  0.00           O  
ATOM   3941  OD2 ASP A 251      68.834   8.229 -10.044  1.00  0.00           O  
ATOM   3942  C   ASP A 251      66.106   6.233  -6.590  1.00  0.00           C  
ATOM   3943  O   ASP A 251      65.588   6.984  -5.768  1.00  0.00           O  
ATOM   3944  N   LEU A 252      65.486   5.138  -7.066  1.00  0.00           N  
ATOM   3945  H   LEU A 252      65.977   4.587  -7.757  1.00  0.00           H  
ATOM   3946  CA  LEU A 252      64.167   4.660  -6.653  1.00  0.00           C  
ATOM   3947  HA  LEU A 252      63.592   5.482  -6.229  1.00  0.00           H  
ATOM   3948  CB  LEU A 252      63.437   4.081  -7.889  1.00  0.00           C  
ATOM   3949  HB2 LEU A 252      64.137   3.473  -8.464  1.00  0.00           H  
ATOM   3950  HB3 LEU A 252      62.644   3.396  -7.592  1.00  0.00           H  
ATOM   3951  CG  LEU A 252      62.799   5.150  -8.801  1.00  0.00           C  
ATOM   3952  HG  LEU A 252      63.548   5.915  -9.009  1.00  0.00           H  
ATOM   3953  CD1 LEU A 252      62.370   4.533 -10.137  1.00  0.00           C  
ATOM   3954 HD11 LEU A 252      61.940   5.275 -10.810  1.00  0.00           H  
ATOM   3955 HD12 LEU A 252      63.214   4.072 -10.649  1.00  0.00           H  
ATOM   3956 HD13 LEU A 252      61.606   3.776  -9.976  1.00  0.00           H  
ATOM   3957  CD2 LEU A 252      61.581   5.818  -8.143  1.00  0.00           C  
ATOM   3958 HD21 LEU A 252      61.161   6.585  -8.794  1.00  0.00           H  
ATOM   3959 HD22 LEU A 252      60.800   5.087  -7.937  1.00  0.00           H  
ATOM   3960 HD23 LEU A 252      61.823   6.299  -7.199  1.00  0.00           H  
ATOM   3961  C   LEU A 252      64.230   3.578  -5.558  1.00  0.00           C  
ATOM   3962  O   LEU A 252      63.186   3.261  -4.993  1.00  0.00           O  
ATOM   3963  N   ASN A 253      65.415   3.051  -5.189  1.00  0.00           N  
ATOM   3964  H   ASN A 253      66.246   3.331  -5.691  1.00  0.00           H  
ATOM   3965  CA  ASN A 253      65.581   2.120  -4.060  1.00  0.00           C  
ATOM   3966  HA  ASN A 253      64.799   1.361  -4.123  1.00  0.00           H  
ATOM   3967  CB  ASN A 253      66.968   1.422  -4.088  1.00  0.00           C  
ATOM   3968  HB2 ASN A 253      67.753   2.158  -4.267  1.00  0.00           H  
ATOM   3969  HB3 ASN A 253      67.193   0.980  -3.116  1.00  0.00           H  
ATOM   3970  CG  ASN A 253      67.097   0.277  -5.103  1.00  0.00           C  
ATOM   3971  OD1 ASN A 253      66.110  -0.342  -5.498  1.00  0.00           O  
ATOM   3972  ND2 ASN A 253      68.326  -0.008  -5.538  1.00  0.00           N  
ATOM   3973 HD21 ASN A 253      68.459  -0.750  -6.208  1.00  0.00           H  
ATOM   3974 HD22 ASN A 253      69.124   0.522  -5.206  1.00  0.00           H  
ATOM   3975  C   ASN A 253      65.385   2.796  -2.688  1.00  0.00           C  
ATOM   3976  O   ASN A 253      65.202   2.088  -1.698  1.00  0.00           O  
ATOM   3977  N   CYS A 254      65.354   4.143  -2.629  1.00  0.00           N  
ATOM   3978  H   CYS A 254      65.524   4.658  -3.481  1.00  0.00           H  
ATOM   3979  CA  CYS A 254      64.956   4.909  -1.446  1.00  0.00           C  
ATOM   3980  HA  CYS A 254      65.477   4.486  -0.585  1.00  0.00           H  
ATOM   3981  CB  CYS A 254      65.408   6.385  -1.585  1.00  0.00           C  
ATOM   3982  HB2 CYS A 254      66.471   6.436  -1.826  1.00  0.00           H  
ATOM   3983  HB3 CYS A 254      65.290   6.890  -0.626  1.00  0.00           H  
ATOM   3984  SG  CYS A 254      64.487   7.356  -2.821  1.00  0.00           S  
ATOM   3985  HG  CYS A 254      64.958   6.727  -3.903  1.00  0.00           H  
ATOM   3986  C   CYS A 254      63.440   4.825  -1.163  1.00  0.00           C  
ATOM   3987  O   CYS A 254      63.037   5.063  -0.026  1.00  0.00           O  
ATOM   3988  N   ILE A 255      62.612   4.464  -2.165  1.00  0.00           N  
ATOM   3989  H   ILE A 255      63.020   4.264  -3.067  1.00  0.00           H  
ATOM   3990  CA  ILE A 255      61.169   4.254  -2.037  1.00  0.00           C  
ATOM   3991  HA  ILE A 255      60.754   4.971  -1.328  1.00  0.00           H  
ATOM   3992  CB  ILE A 255      60.475   4.444  -3.419  1.00  0.00           C  
ATOM   3993  HB  ILE A 255      60.819   3.656  -4.090  1.00  0.00           H  
ATOM   3994  CG2 ILE A 255      58.942   4.280  -3.340  1.00  0.00           C  
ATOM   3995 HG21 ILE A 255      58.480   4.420  -4.317  1.00  0.00           H  
ATOM   3996 HG22 ILE A 255      58.656   3.285  -2.998  1.00  0.00           H  
ATOM   3997 HG23 ILE A 255      58.499   5.002  -2.654  1.00  0.00           H  
ATOM   3998  CG1 ILE A 255      60.842   5.784  -4.107  1.00  0.00           C  
ATOM   3999 HG12 ILE A 255      60.241   5.902  -5.009  1.00  0.00           H  
ATOM   4000 HG13 ILE A 255      61.875   5.748  -4.454  1.00  0.00           H  
ATOM   4001  CD1 ILE A 255      60.674   7.031  -3.224  1.00  0.00           C  
ATOM   4002 HD11 ILE A 255      60.811   7.942  -3.809  1.00  0.00           H  
ATOM   4003 HD12 ILE A 255      59.687   7.070  -2.767  1.00  0.00           H  
ATOM   4004 HD13 ILE A 255      61.406   7.054  -2.418  1.00  0.00           H  
ATOM   4005  C   ILE A 255      60.964   2.820  -1.520  1.00  0.00           C  
ATOM   4006  O   ILE A 255      61.375   1.856  -2.166  1.00  0.00           O  
ATOM   4007  N   ILE A 256      60.359   2.704  -0.328  1.00  0.00           N  
ATOM   4008  H   ILE A 256      60.039   3.558   0.115  1.00  0.00           H  
ATOM   4009  CA  ILE A 256      60.245   1.481   0.469  1.00  0.00           C  
ATOM   4010  HA  ILE A 256      61.194   0.942   0.429  1.00  0.00           H  
ATOM   4011  CB  ILE A 256      59.950   1.879   1.949  1.00  0.00           C  
ATOM   4012  HB  ILE A 256      59.050   2.497   1.954  1.00  0.00           H  
ATOM   4013  CG2 ILE A 256      59.670   0.664   2.865  1.00  0.00           C  
ATOM   4014 HG21 ILE A 256      59.468   0.968   3.891  1.00  0.00           H  
ATOM   4015 HG22 ILE A 256      58.794   0.098   2.549  1.00  0.00           H  
ATOM   4016 HG23 ILE A 256      60.519  -0.019   2.883  1.00  0.00           H  
ATOM   4017  CG1 ILE A 256      61.105   2.735   2.534  1.00  0.00           C  
ATOM   4018 HG12 ILE A 256      62.009   2.131   2.619  1.00  0.00           H  
ATOM   4019 HG13 ILE A 256      61.361   3.545   1.853  1.00  0.00           H  
ATOM   4020  CD1 ILE A 256      60.790   3.380   3.889  1.00  0.00           C  
ATOM   4021 HD11 ILE A 256      61.554   4.110   4.157  1.00  0.00           H  
ATOM   4022 HD12 ILE A 256      59.830   3.895   3.871  1.00  0.00           H  
ATOM   4023 HD13 ILE A 256      60.757   2.638   4.684  1.00  0.00           H  
ATOM   4024  C   ILE A 256      59.141   0.559  -0.083  1.00  0.00           C  
ATOM   4025  O   ILE A 256      59.345  -0.655  -0.132  1.00  0.00           O  
ATOM   4026  N   ASN A 257      57.995   1.121  -0.507  1.00  0.00           N  
ATOM   4027  H   ASN A 257      57.911   2.126  -0.455  1.00  0.00           H  
ATOM   4028  CA  ASN A 257      56.864   0.381  -1.070  1.00  0.00           C  
ATOM   4029  HA  ASN A 257      56.657  -0.485  -0.437  1.00  0.00           H  
ATOM   4030  CB  ASN A 257      55.631   1.316  -1.091  1.00  0.00           C  
ATOM   4031  HB2 ASN A 257      55.525   1.793  -0.115  1.00  0.00           H  
ATOM   4032  HB3 ASN A 257      55.768   2.134  -1.796  1.00  0.00           H  
ATOM   4033  CG  ASN A 257      54.321   0.584  -1.413  1.00  0.00           C  
ATOM   4034  OD1 ASN A 257      54.081   0.204  -2.557  1.00  0.00           O  
ATOM   4035  ND2 ASN A 257      53.472   0.374  -0.406  1.00  0.00           N  
ATOM   4036 HD21 ASN A 257      52.599  -0.101  -0.580  1.00  0.00           H  
ATOM   4037 HD22 ASN A 257      53.698   0.699   0.524  1.00  0.00           H  
ATOM   4038  C   ASN A 257      57.241  -0.067  -2.494  1.00  0.00           C  
ATOM   4039  O   ASN A 257      57.525   0.763  -3.357  1.00  0.00           O  
ATOM   4040  N   LEU A 258      57.257  -1.392  -2.710  1.00  0.00           N  
ATOM   4041  H   LEU A 258      57.014  -1.998  -1.939  1.00  0.00           H  
ATOM   4042  CA  LEU A 258      57.714  -2.039  -3.938  1.00  0.00           C  
ATOM   4043  HA  LEU A 258      58.686  -1.613  -4.192  1.00  0.00           H  
ATOM   4044  CB  LEU A 258      57.878  -3.552  -3.655  1.00  0.00           C  
ATOM   4045  HB2 LEU A 258      58.555  -3.675  -2.808  1.00  0.00           H  
ATOM   4046  HB3 LEU A 258      56.920  -3.955  -3.323  1.00  0.00           H  
ATOM   4047  CG  LEU A 258      58.401  -4.421  -4.826  1.00  0.00           C  
ATOM   4048  HG  LEU A 258      57.695  -4.352  -5.652  1.00  0.00           H  
ATOM   4049  CD1 LEU A 258      59.776  -3.961  -5.341  1.00  0.00           C  
ATOM   4050 HD11 LEU A 258      60.133  -4.615  -6.137  1.00  0.00           H  
ATOM   4051 HD12 LEU A 258      59.737  -2.954  -5.756  1.00  0.00           H  
ATOM   4052 HD13 LEU A 258      60.520  -3.968  -4.545  1.00  0.00           H  
ATOM   4053  CD2 LEU A 258      58.445  -5.902  -4.421  1.00  0.00           C  
ATOM   4054 HD21 LEU A 258      58.761  -6.529  -5.255  1.00  0.00           H  
ATOM   4055 HD22 LEU A 258      59.141  -6.068  -3.598  1.00  0.00           H  
ATOM   4056 HD23 LEU A 258      57.463  -6.252  -4.103  1.00  0.00           H  
ATOM   4057  C   LEU A 258      56.757  -1.811  -5.121  1.00  0.00           C  
ATOM   4058  O   LEU A 258      57.230  -1.678  -6.244  1.00  0.00           O  
ATOM   4059  N   LYS A 259      55.436  -1.729  -4.887  1.00  0.00           N  
ATOM   4060  H   LYS A 259      55.105  -1.816  -3.936  1.00  0.00           H  
ATOM   4061  CA  LYS A 259      54.441  -1.479  -5.934  1.00  0.00           C  
ATOM   4062  HA  LYS A 259      54.698  -2.060  -6.822  1.00  0.00           H  
ATOM   4063  CB  LYS A 259      53.052  -1.925  -5.434  1.00  0.00           C  
ATOM   4064  HB2 LYS A 259      52.859  -1.532  -4.434  1.00  0.00           H  
ATOM   4065  HB3 LYS A 259      52.277  -1.506  -6.078  1.00  0.00           H  
ATOM   4066  CG  LYS A 259      52.903  -3.457  -5.446  1.00  0.00           C  
ATOM   4067  HG2 LYS A 259      53.135  -3.829  -6.445  1.00  0.00           H  
ATOM   4068  HG3 LYS A 259      53.638  -3.903  -4.775  1.00  0.00           H  
ATOM   4069  CD  LYS A 259      51.497  -3.932  -5.054  1.00  0.00           C  
ATOM   4070  HD2 LYS A 259      51.276  -3.607  -4.036  1.00  0.00           H  
ATOM   4071  HD3 LYS A 259      50.760  -3.452  -5.699  1.00  0.00           H  
ATOM   4072  CE  LYS A 259      51.351  -5.457  -5.159  1.00  0.00           C  
ATOM   4073  HE2 LYS A 259      51.561  -5.789  -6.177  1.00  0.00           H  
ATOM   4074  HE3 LYS A 259      52.070  -5.954  -4.505  1.00  0.00           H  
ATOM   4075  NZ  LYS A 259      49.994  -5.898  -4.792  1.00  0.00           N  
ATOM   4076  HZ1 LYS A 259      49.797  -5.630  -3.838  1.00  0.00           H  
ATOM   4077  HZ2 LYS A 259      49.320  -5.467  -5.409  1.00  0.00           H  
ATOM   4078  HZ3 LYS A 259      49.931  -6.902  -4.878  1.00  0.00           H  
ATOM   4079  C   LYS A 259      54.394   0.001  -6.362  1.00  0.00           C  
ATOM   4080  O   LYS A 259      54.028   0.280  -7.503  1.00  0.00           O  
ATOM   4081  N   ALA A 260      54.827   0.932  -5.492  1.00  0.00           N  
ATOM   4082  H   ALA A 260      55.091   0.630  -4.564  1.00  0.00           H  
ATOM   4083  CA  ALA A 260      55.029   2.345  -5.819  1.00  0.00           C  
ATOM   4084  HA  ALA A 260      54.210   2.704  -6.445  1.00  0.00           H  
ATOM   4085  CB  ALA A 260      55.064   3.155  -4.515  1.00  0.00           C  
ATOM   4086  HB1 ALA A 260      55.119   4.224  -4.724  1.00  0.00           H  
ATOM   4087  HB2 ALA A 260      54.168   2.984  -3.919  1.00  0.00           H  
ATOM   4088  HB3 ALA A 260      55.929   2.900  -3.904  1.00  0.00           H  
ATOM   4089  C   ALA A 260      56.370   2.563  -6.542  1.00  0.00           C  
ATOM   4090  O   ALA A 260      56.473   3.478  -7.356  1.00  0.00           O  
ATOM   4091  N   ARG A 261      57.377   1.710  -6.280  1.00  0.00           N  
ATOM   4092  H   ARG A 261      57.222   0.994  -5.584  1.00  0.00           H  
ATOM   4093  CA  ARG A 261      58.682   1.725  -6.939  1.00  0.00           C  
ATOM   4094  HA  ARG A 261      59.048   2.752  -6.986  1.00  0.00           H  
ATOM   4095  CB  ARG A 261      59.668   0.863  -6.120  1.00  0.00           C  
ATOM   4096  HB2 ARG A 261      59.605   1.145  -5.068  1.00  0.00           H  
ATOM   4097  HB3 ARG A 261      59.379  -0.187  -6.163  1.00  0.00           H  
ATOM   4098  CG  ARG A 261      61.132   1.004  -6.574  1.00  0.00           C  
ATOM   4099  HG2 ARG A 261      61.208   0.935  -7.658  1.00  0.00           H  
ATOM   4100  HG3 ARG A 261      61.472   2.003  -6.317  1.00  0.00           H  
ATOM   4101  CD  ARG A 261      62.077  -0.048  -5.979  1.00  0.00           C  
ATOM   4102  HD2 ARG A 261      63.092   0.108  -6.344  1.00  0.00           H  
ATOM   4103  HD3 ARG A 261      61.763  -1.037  -6.314  1.00  0.00           H  
ATOM   4104  NE  ARG A 261      62.097  -0.007  -4.510  1.00  0.00           N  
ATOM   4105  HE  ARG A 261      61.842   0.876  -4.083  1.00  0.00           H  
ATOM   4106  CZ  ARG A 261      62.468  -1.015  -3.703  1.00  0.00           C  
ATOM   4107  NH1 ARG A 261      62.894  -2.187  -4.195  1.00  0.00           N  
ATOM   4108 HH11 ARG A 261      63.176  -2.934  -3.578  1.00  0.00           H  
ATOM   4109 HH12 ARG A 261      62.961  -2.316  -5.194  1.00  0.00           H  
ATOM   4110  NH2 ARG A 261      62.412  -0.842  -2.378  1.00  0.00           N  
ATOM   4111 HH21 ARG A 261      62.684  -1.577  -1.743  1.00  0.00           H  
ATOM   4112 HH22 ARG A 261      62.090   0.046  -2.008  1.00  0.00           H  
ATOM   4113  C   ARG A 261      58.562   1.151  -8.362  1.00  0.00           C  
ATOM   4114  O   ARG A 261      59.082   1.753  -9.299  1.00  0.00           O  
ATOM   4115  N   ASN A 262      57.847   0.022  -8.526  1.00  0.00           N  
ATOM   4116  H   ASN A 262      57.469  -0.422  -7.699  1.00  0.00           H  
ATOM   4117  CA  ASN A 262      57.589  -0.639  -9.809  1.00  0.00           C  
ATOM   4118  HA  ASN A 262      58.529  -0.719 -10.354  1.00  0.00           H  
ATOM   4119  CB  ASN A 262      57.013  -2.059  -9.593  1.00  0.00           C  
ATOM   4120  HB2 ASN A 262      56.122  -2.004  -8.965  1.00  0.00           H  
ATOM   4121  HB3 ASN A 262      56.691  -2.481 -10.546  1.00  0.00           H  
ATOM   4122  CG  ASN A 262      58.000  -3.061  -8.978  1.00  0.00           C  
ATOM   4123  OD1 ASN A 262      59.212  -2.856  -8.983  1.00  0.00           O  
ATOM   4124  ND2 ASN A 262      57.472  -4.153  -8.422  1.00  0.00           N  
ATOM   4125 HD21 ASN A 262      58.082  -4.838  -8.001  1.00  0.00           H  
ATOM   4126 HD22 ASN A 262      56.473  -4.294  -8.429  1.00  0.00           H  
ATOM   4127  C   ASN A 262      56.621   0.157 -10.699  1.00  0.00           C  
ATOM   4128  O   ASN A 262      56.708   0.039 -11.919  1.00  0.00           O  
ATOM   4129  N   TYR A 263      55.757   1.007 -10.111  1.00  0.00           N  
ATOM   4130  H   TYR A 263      55.729   1.030  -9.101  1.00  0.00           H  
ATOM   4131  CA  TYR A 263      54.957   2.005 -10.821  1.00  0.00           C  
ATOM   4132  HA  TYR A 263      54.391   1.503 -11.608  1.00  0.00           H  
ATOM   4133  CB  TYR A 263      53.950   2.664  -9.846  1.00  0.00           C  
ATOM   4134  HB2 TYR A 263      53.173   1.944  -9.588  1.00  0.00           H  
ATOM   4135  HB3 TYR A 263      54.449   2.904  -8.908  1.00  0.00           H  
ATOM   4136  CG  TYR A 263      53.276   3.927 -10.363  1.00  0.00           C  
ATOM   4137  CD1 TYR A 263      52.312   3.856 -11.391  1.00  0.00           C  
ATOM   4138  HD1 TYR A 263      52.014   2.898 -11.790  1.00  0.00           H  
ATOM   4139  CE1 TYR A 263      51.756   5.039 -11.920  1.00  0.00           C  
ATOM   4140  HE1 TYR A 263      51.025   4.977 -12.712  1.00  0.00           H  
ATOM   4141  CZ  TYR A 263      52.166   6.294 -11.427  1.00  0.00           C  
ATOM   4142  OH  TYR A 263      51.638   7.442 -11.943  1.00  0.00           O  
ATOM   4143  HH  TYR A 263      51.020   7.284 -12.640  1.00  0.00           H  
ATOM   4144  CE2 TYR A 263      53.124   6.366 -10.398  1.00  0.00           C  
ATOM   4145  HE2 TYR A 263      53.443   7.326 -10.020  1.00  0.00           H  
ATOM   4146  CD2 TYR A 263      53.665   5.185  -9.858  1.00  0.00           C  
ATOM   4147  HD2 TYR A 263      54.399   5.251  -9.069  1.00  0.00           H  
ATOM   4148  C   TYR A 263      55.867   3.057 -11.483  1.00  0.00           C  
ATOM   4149  O   TYR A 263      55.723   3.299 -12.679  1.00  0.00           O  
ATOM   4150  N   LEU A 264      56.813   3.643 -10.728  1.00  0.00           N  
ATOM   4151  H   LEU A 264      56.881   3.378  -9.755  1.00  0.00           H  
ATOM   4152  CA  LEU A 264      57.731   4.685 -11.199  1.00  0.00           C  
ATOM   4153  HA  LEU A 264      57.149   5.439 -11.727  1.00  0.00           H  
ATOM   4154  CB  LEU A 264      58.436   5.330  -9.985  1.00  0.00           C  
ATOM   4155  HB2 LEU A 264      58.900   4.539  -9.394  1.00  0.00           H  
ATOM   4156  HB3 LEU A 264      59.257   5.968 -10.319  1.00  0.00           H  
ATOM   4157  CG  LEU A 264      57.503   6.167  -9.081  1.00  0.00           C  
ATOM   4158  HG  LEU A 264      56.601   5.590  -8.893  1.00  0.00           H  
ATOM   4159  CD1 LEU A 264      58.140   6.434  -7.711  1.00  0.00           C  
ATOM   4160 HD11 LEU A 264      57.424   6.927  -7.057  1.00  0.00           H  
ATOM   4161 HD12 LEU A 264      58.443   5.508  -7.221  1.00  0.00           H  
ATOM   4162 HD13 LEU A 264      59.014   7.079  -7.792  1.00  0.00           H  
ATOM   4163  CD2 LEU A 264      57.079   7.492  -9.735  1.00  0.00           C  
ATOM   4164 HD21 LEU A 264      56.441   8.072  -9.069  1.00  0.00           H  
ATOM   4165 HD22 LEU A 264      57.943   8.109  -9.986  1.00  0.00           H  
ATOM   4166 HD23 LEU A 264      56.510   7.325 -10.647  1.00  0.00           H  
ATOM   4167  C   LEU A 264      58.792   4.162 -12.187  1.00  0.00           C  
ATOM   4168  O   LEU A 264      59.251   4.934 -13.029  1.00  0.00           O  
ATOM   4169  N   LEU A 265      59.139   2.863 -12.127  1.00  0.00           N  
ATOM   4170  H   LEU A 265      58.742   2.302 -11.386  1.00  0.00           H  
ATOM   4171  CA  LEU A 265      60.021   2.185 -13.083  1.00  0.00           C  
ATOM   4172  HA  LEU A 265      60.865   2.832 -13.325  1.00  0.00           H  
ATOM   4173  CB  LEU A 265      60.525   0.853 -12.468  1.00  0.00           C  
ATOM   4174  HB2 LEU A 265      59.669   0.312 -12.066  1.00  0.00           H  
ATOM   4175  HB3 LEU A 265      60.931   0.207 -13.249  1.00  0.00           H  
ATOM   4176  CG  LEU A 265      61.604   0.999 -11.372  1.00  0.00           C  
ATOM   4177  HG  LEU A 265      61.276   1.760 -10.671  1.00  0.00           H  
ATOM   4178  CD1 LEU A 265      61.767  -0.298 -10.565  1.00  0.00           C  
ATOM   4179 HD11 LEU A 265      62.525  -0.185  -9.789  1.00  0.00           H  
ATOM   4180 HD12 LEU A 265      60.838  -0.577 -10.069  1.00  0.00           H  
ATOM   4181 HD13 LEU A 265      62.068  -1.129 -11.203  1.00  0.00           H  
ATOM   4182  CD2 LEU A 265      62.964   1.432 -11.947  1.00  0.00           C  
ATOM   4183 HD21 LEU A 265      63.705   1.536 -11.155  1.00  0.00           H  
ATOM   4184 HD22 LEU A 265      63.345   0.699 -12.659  1.00  0.00           H  
ATOM   4185 HD23 LEU A 265      62.904   2.392 -12.459  1.00  0.00           H  
ATOM   4186  C   LEU A 265      59.293   1.848 -14.400  1.00  0.00           C  
ATOM   4187  O   LEU A 265      59.952   1.765 -15.436  1.00  0.00           O  
ATOM   4188  N   SER A 266      57.960   1.661 -14.374  1.00  0.00           N  
ATOM   4189  H   SER A 266      57.485   1.750 -13.487  1.00  0.00           H  
ATOM   4190  CA  SER A 266      57.142   1.296 -15.537  1.00  0.00           C  
ATOM   4191  HA  SER A 266      57.760   0.742 -16.247  1.00  0.00           H  
ATOM   4192  CB  SER A 266      56.004   0.351 -15.079  1.00  0.00           C  
ATOM   4193  HB2 SER A 266      56.403  -0.460 -14.469  1.00  0.00           H  
ATOM   4194  HB3 SER A 266      55.557  -0.127 -15.951  1.00  0.00           H  
ATOM   4195  OG  SER A 266      54.961   1.001 -14.377  1.00  0.00           O  
ATOM   4196  HG  SER A 266      55.326   1.421 -13.612  1.00  0.00           H  
ATOM   4197  C   SER A 266      56.555   2.511 -16.286  1.00  0.00           C  
ATOM   4198  O   SER A 266      55.929   2.314 -17.328  1.00  0.00           O  
ATOM   4199  N   LEU A 267      56.770   3.751 -15.803  1.00  0.00           N  
ATOM   4200  H   LEU A 267      57.299   3.849 -14.948  1.00  0.00           H  
ATOM   4201  CA  LEU A 267      56.362   4.981 -16.493  1.00  0.00           C  
ATOM   4202  HA  LEU A 267      55.321   4.857 -16.779  1.00  0.00           H  
ATOM   4203  CB  LEU A 267      56.517   6.202 -15.552  1.00  0.00           C  
ATOM   4204  HB2 LEU A 267      57.505   6.165 -15.089  1.00  0.00           H  
ATOM   4205  HB3 LEU A 267      56.510   7.123 -16.138  1.00  0.00           H  
ATOM   4206  CG  LEU A 267      55.443   6.344 -14.453  1.00  0.00           C  
ATOM   4207  HG  LEU A 267      55.420   5.426 -13.873  1.00  0.00           H  
ATOM   4208  CD1 LEU A 267      55.810   7.482 -13.489  1.00  0.00           C  
ATOM   4209 HD11 LEU A 267      55.099   7.547 -12.665  1.00  0.00           H  
ATOM   4210 HD12 LEU A 267      56.800   7.328 -13.061  1.00  0.00           H  
ATOM   4211 HD13 LEU A 267      55.817   8.446 -13.998  1.00  0.00           H  
ATOM   4212  CD2 LEU A 267      54.031   6.576 -15.017  1.00  0.00           C  
ATOM   4213 HD21 LEU A 267      53.314   6.747 -14.213  1.00  0.00           H  
ATOM   4214 HD22 LEU A 267      54.003   7.447 -15.672  1.00  0.00           H  
ATOM   4215 HD23 LEU A 267      53.670   5.717 -15.581  1.00  0.00           H  
ATOM   4216  C   LEU A 267      57.245   5.223 -17.740  1.00  0.00           C  
ATOM   4217  O   LEU A 267      58.426   4.870 -17.701  1.00  0.00           O  
ATOM   4218  N   PRO A 268      56.707   5.835 -18.828  1.00  0.00           N  
ATOM   4219  CD  PRO A 268      55.284   6.154 -18.981  1.00  0.00           C  
ATOM   4220  HD2 PRO A 268      54.647   5.284 -18.816  1.00  0.00           H  
ATOM   4221  HD3 PRO A 268      55.008   6.926 -18.261  1.00  0.00           H  
ATOM   4222  CG  PRO A 268      55.103   6.665 -20.409  1.00  0.00           C  
ATOM   4223  HG2 PRO A 268      54.354   7.454 -20.485  1.00  0.00           H  
ATOM   4224  HG3 PRO A 268      54.780   5.841 -21.048  1.00  0.00           H  
ATOM   4225  CB  PRO A 268      56.484   7.114 -20.842  1.00  0.00           C  
ATOM   4226  HB2 PRO A 268      56.602   8.170 -20.591  1.00  0.00           H  
ATOM   4227  HB3 PRO A 268      56.632   7.018 -21.919  1.00  0.00           H  
ATOM   4228  CA  PRO A 268      57.456   6.236 -20.038  1.00  0.00           C  
ATOM   4229  HA  PRO A 268      57.688   5.328 -20.598  1.00  0.00           H  
ATOM   4230  C   PRO A 268      58.744   7.021 -19.741  1.00  0.00           C  
ATOM   4231  O   PRO A 268      58.738   7.892 -18.868  1.00  0.00           O  
ATOM   4232  N   HIE A 269      59.834   6.707 -20.464  1.00  0.00           N  
ATOM   4233  H   HIE A 269      59.758   5.985 -21.165  1.00  0.00           H  
ATOM   4234  CA  HIE A 269      61.150   7.312 -20.263  1.00  0.00           C  
ATOM   4235  HA  HIE A 269      61.414   7.169 -19.215  1.00  0.00           H  
ATOM   4236  CB  HIE A 269      62.220   6.598 -21.116  1.00  0.00           C  
ATOM   4237  HB2 HIE A 269      62.256   5.538 -20.864  1.00  0.00           H  
ATOM   4238  HB3 HIE A 269      61.958   6.655 -22.173  1.00  0.00           H  
ATOM   4239  CG  HIE A 269      63.606   7.179 -20.933  1.00  0.00           C  
ATOM   4240  ND1 HIE A 269      64.371   6.954 -19.783  1.00  0.00           N  
ATOM   4241  CE1 HIE A 269      65.469   7.679 -19.955  1.00  0.00           C  
ATOM   4242  HE1 HIE A 269      66.267   7.733 -19.229  1.00  0.00           H  
ATOM   4243  NE2 HIE A 269      65.482   8.340 -21.113  1.00  0.00           N  
ATOM   4244  HE2 HIE A 269      66.206   8.963 -21.445  1.00  0.00           H  
ATOM   4245  CD2 HIE A 269      64.302   8.033 -21.766  1.00  0.00           C  
ATOM   4246  HD2 HIE A 269      64.046   8.457 -22.726  1.00  0.00           H  
ATOM   4247  C   HIE A 269      61.134   8.813 -20.593  1.00  0.00           C  
ATOM   4248  O   HIE A 269      60.758   9.216 -21.694  1.00  0.00           O  
ATOM   4249  N   LYS A 270      61.580   9.612 -19.618  1.00  0.00           N  
ATOM   4250  H   LYS A 270      61.849   9.178 -18.743  1.00  0.00           H  
ATOM   4251  CA  LYS A 270      61.801  11.044 -19.726  1.00  0.00           C  
ATOM   4252  HA  LYS A 270      61.408  11.440 -20.663  1.00  0.00           H  
ATOM   4253  CB  LYS A 270      61.125  11.745 -18.529  1.00  0.00           C  
ATOM   4254  HB2 LYS A 270      61.596  11.414 -17.603  1.00  0.00           H  
ATOM   4255  HB3 LYS A 270      61.307  12.819 -18.593  1.00  0.00           H  
ATOM   4256  CG  LYS A 270      59.609  11.502 -18.396  1.00  0.00           C  
ATOM   4257  HG2 LYS A 270      59.418  10.441 -18.238  1.00  0.00           H  
ATOM   4258  HG3 LYS A 270      59.257  11.999 -17.492  1.00  0.00           H  
ATOM   4259  CD  LYS A 270      58.786  12.007 -19.590  1.00  0.00           C  
ATOM   4260  HD2 LYS A 270      58.976  13.071 -19.735  1.00  0.00           H  
ATOM   4261  HD3 LYS A 270      59.111  11.503 -20.501  1.00  0.00           H  
ATOM   4262  CE  LYS A 270      57.283  11.766 -19.401  1.00  0.00           C  
ATOM   4263  HE2 LYS A 270      57.085  10.701 -19.271  1.00  0.00           H  
ATOM   4264  HE3 LYS A 270      56.927  12.272 -18.503  1.00  0.00           H  
ATOM   4265  NZ  LYS A 270      56.515  12.254 -20.558  1.00  0.00           N  
ATOM   4266  HZ1 LYS A 270      56.669  13.245 -20.673  1.00  0.00           H  
ATOM   4267  HZ2 LYS A 270      56.816  11.768 -21.392  1.00  0.00           H  
ATOM   4268  HZ3 LYS A 270      55.531  12.083 -20.407  1.00  0.00           H  
ATOM   4269  C   LYS A 270      63.311  11.294 -19.666  1.00  0.00           C  
ATOM   4270  O   LYS A 270      64.021  10.680 -18.868  1.00  0.00           O  
ATOM   4271  N   ASN A 271      63.789  12.230 -20.493  1.00  0.00           N  
ATOM   4272  H   ASN A 271      63.142  12.690 -21.116  1.00  0.00           H  
ATOM   4273  CA  ASN A 271      65.149  12.767 -20.438  1.00  0.00           C  
ATOM   4274  HA  ASN A 271      65.850  12.026 -20.047  1.00  0.00           H  
ATOM   4275  CB  ASN A 271      65.586  13.214 -21.853  1.00  0.00           C  
ATOM   4276  HB2 ASN A 271      64.916  13.987 -22.233  1.00  0.00           H  
ATOM   4277  HB3 ASN A 271      66.579  13.665 -21.812  1.00  0.00           H  
ATOM   4278  CG  ASN A 271      65.653  12.051 -22.851  1.00  0.00           C  
ATOM   4279  OD1 ASN A 271      66.369  11.077 -22.626  1.00  0.00           O  
ATOM   4280  ND2 ASN A 271      64.885  12.132 -23.939  1.00  0.00           N  
ATOM   4281 HD21 ASN A 271      64.900  11.381 -24.614  1.00  0.00           H  
ATOM   4282 HD22 ASN A 271      64.302  12.942 -24.092  1.00  0.00           H  
ATOM   4283  C   ASN A 271      65.146  14.005 -19.528  1.00  0.00           C  
ATOM   4284  O   ASN A 271      64.125  14.685 -19.398  1.00  0.00           O  
ATOM   4285  N   LYS A 272      66.302  14.306 -18.913  1.00  0.00           N  
ATOM   4286  H   LYS A 272      67.099  13.706 -19.068  1.00  0.00           H  
ATOM   4287  CA  LYS A 272      66.518  15.504 -18.102  1.00  0.00           C  
ATOM   4288  HA  LYS A 272      65.712  15.589 -17.372  1.00  0.00           H  
ATOM   4289  CB  LYS A 272      67.871  15.380 -17.366  1.00  0.00           C  
ATOM   4290  HB2 LYS A 272      67.873  14.452 -16.792  1.00  0.00           H  
ATOM   4291  HB3 LYS A 272      68.679  15.278 -18.093  1.00  0.00           H  
ATOM   4292  CG  LYS A 272      68.192  16.551 -16.412  1.00  0.00           C  
ATOM   4293  HG2 LYS A 272      68.236  17.488 -16.968  1.00  0.00           H  
ATOM   4294  HG3 LYS A 272      67.384  16.663 -15.689  1.00  0.00           H  
ATOM   4295  CD  LYS A 272      69.528  16.355 -15.676  1.00  0.00           C  
ATOM   4296  HD2 LYS A 272      69.503  15.434 -15.093  1.00  0.00           H  
ATOM   4297  HD3 LYS A 272      70.311  16.216 -16.422  1.00  0.00           H  
ATOM   4298  CE  LYS A 272      69.931  17.536 -14.776  1.00  0.00           C  
ATOM   4299  HE2 LYS A 272      69.851  18.485 -15.309  1.00  0.00           H  
ATOM   4300  HE3 LYS A 272      70.976  17.426 -14.485  1.00  0.00           H  
ATOM   4301  NZ  LYS A 272      69.134  17.594 -13.539  1.00  0.00           N  
ATOM   4302  HZ1 LYS A 272      69.554  18.278 -12.920  1.00  0.00           H  
ATOM   4303  HZ2 LYS A 272      68.182  17.858 -13.750  1.00  0.00           H  
ATOM   4304  HZ3 LYS A 272      69.149  16.693 -13.084  1.00  0.00           H  
ATOM   4305  C   LYS A 272      66.524  16.737 -19.016  1.00  0.00           C  
ATOM   4306  O   LYS A 272      67.260  16.775 -20.002  1.00  0.00           O  
ATOM   4307  N   VAL A 273      65.705  17.737 -18.665  1.00  0.00           N  
ATOM   4308  H   VAL A 273      65.148  17.631 -17.827  1.00  0.00           H  
ATOM   4309  CA  VAL A 273      65.635  19.027 -19.342  1.00  0.00           C  
ATOM   4310  HA  VAL A 273      65.777  18.886 -20.413  1.00  0.00           H  
ATOM   4311  CB  VAL A 273      64.232  19.660 -19.114  1.00  0.00           C  
ATOM   4312  HB  VAL A 273      64.110  19.891 -18.055  1.00  0.00           H  
ATOM   4313  CG1 VAL A 273      64.074  20.975 -19.904  1.00  0.00           C  
ATOM   4314 HG11 VAL A 273      63.095  21.422 -19.732  1.00  0.00           H  
ATOM   4315 HG12 VAL A 273      64.822  21.715 -19.623  1.00  0.00           H  
ATOM   4316 HG13 VAL A 273      64.172  20.804 -20.976  1.00  0.00           H  
ATOM   4317  CG2 VAL A 273      63.084  18.701 -19.485  1.00  0.00           C  
ATOM   4318 HG21 VAL A 273      62.115  19.182 -19.352  1.00  0.00           H  
ATOM   4319 HG22 VAL A 273      63.156  18.380 -20.524  1.00  0.00           H  
ATOM   4320 HG23 VAL A 273      63.081  17.808 -18.860  1.00  0.00           H  
ATOM   4321  C   VAL A 273      66.716  19.915 -18.688  1.00  0.00           C  
ATOM   4322  O   VAL A 273      66.654  20.108 -17.471  1.00  0.00           O  
ATOM   4323  N   PRO A 274      67.704  20.447 -19.451  1.00  0.00           N  
ATOM   4324  CD  PRO A 274      67.950  20.118 -20.857  1.00  0.00           C  
ATOM   4325  HD2 PRO A 274      67.965  19.044 -21.041  1.00  0.00           H  
ATOM   4326  HD3 PRO A 274      67.160  20.560 -21.466  1.00  0.00           H  
ATOM   4327  CG  PRO A 274      69.300  20.735 -21.215  1.00  0.00           C  
ATOM   4328  HG2 PRO A 274      69.348  21.098 -22.241  1.00  0.00           H  
ATOM   4329  HG3 PRO A 274      70.078  19.978 -21.102  1.00  0.00           H  
ATOM   4330  CB  PRO A 274      69.524  21.824 -20.185  1.00  0.00           C  
ATOM   4331  HB2 PRO A 274      69.142  22.765 -20.581  1.00  0.00           H  
ATOM   4332  HB3 PRO A 274      70.582  21.970 -19.967  1.00  0.00           H  
ATOM   4333  CA  PRO A 274      68.732  21.375 -18.947  1.00  0.00           C  
ATOM   4334  HA  PRO A 274      69.383  20.821 -18.268  1.00  0.00           H  
ATOM   4335  C   PRO A 274      68.134  22.603 -18.238  1.00  0.00           C  
ATOM   4336  O   PRO A 274      67.127  23.154 -18.686  1.00  0.00           O  
ATOM   4337  N   TRP A 275      68.765  23.021 -17.133  1.00  0.00           N  
ATOM   4338  H   TRP A 275      69.585  22.514 -16.831  1.00  0.00           H  
ATOM   4339  CA  TRP A 275      68.307  24.113 -16.273  1.00  0.00           C  
ATOM   4340  HA  TRP A 275      67.272  23.912 -15.993  1.00  0.00           H  
ATOM   4341  CB  TRP A 275      69.175  24.140 -15.005  1.00  0.00           C  
ATOM   4342  HB2 TRP A 275      70.227  24.258 -15.270  1.00  0.00           H  
ATOM   4343  HB3 TRP A 275      68.918  25.004 -14.394  1.00  0.00           H  
ATOM   4344  CG  TRP A 275      69.023  22.940 -14.125  1.00  0.00           C  
ATOM   4345  CD1 TRP A 275      69.977  22.023 -13.862  1.00  0.00           C  
ATOM   4346  HD1 TRP A 275      70.982  22.050 -14.256  1.00  0.00           H  
ATOM   4347  NE1 TRP A 275      69.471  21.075 -12.999  1.00  0.00           N  
ATOM   4348  HE1 TRP A 275      70.053  20.327 -12.629  1.00  0.00           H  
ATOM   4349  CE2 TRP A 275      68.167  21.341 -12.642  1.00  0.00           C  
ATOM   4350  CZ2 TRP A 275      67.248  20.715 -11.781  1.00  0.00           C  
ATOM   4351  HZ2 TRP A 275      67.537  19.841 -11.216  1.00  0.00           H  
ATOM   4352  CH2 TRP A 275      65.946  21.239 -11.675  1.00  0.00           C  
ATOM   4353  HH2 TRP A 275      65.222  20.767 -11.026  1.00  0.00           H  
ATOM   4354  CZ3 TRP A 275      65.587  22.374 -12.427  1.00  0.00           C  
ATOM   4355  HZ3 TRP A 275      64.591  22.778 -12.371  1.00  0.00           H  
ATOM   4356  CE3 TRP A 275      66.526  23.006 -13.263  1.00  0.00           C  
ATOM   4357  HE3 TRP A 275      66.239  23.879 -13.827  1.00  0.00           H  
ATOM   4358  CD2 TRP A 275      67.842  22.514 -13.385  1.00  0.00           C  
ATOM   4359  C   TRP A 275      68.333  25.493 -16.944  1.00  0.00           C  
ATOM   4360  O   TRP A 275      67.551  26.358 -16.560  1.00  0.00           O  
ATOM   4361  N   ASN A 276      69.184  25.686 -17.963  1.00  0.00           N  
ATOM   4362  H   ASN A 276      69.790  24.920 -18.228  1.00  0.00           H  
ATOM   4363  CA  ASN A 276      69.278  26.905 -18.768  1.00  0.00           C  
ATOM   4364  HA  ASN A 276      69.101  27.766 -18.121  1.00  0.00           H  
ATOM   4365  CB  ASN A 276      70.711  27.043 -19.349  1.00  0.00           C  
ATOM   4366  HB2 ASN A 276      71.424  27.086 -18.524  1.00  0.00           H  
ATOM   4367  HB3 ASN A 276      70.802  28.005 -19.856  1.00  0.00           H  
ATOM   4368  CG  ASN A 276      71.171  25.924 -20.297  1.00  0.00           C  
ATOM   4369  OD1 ASN A 276      71.081  24.741 -19.976  1.00  0.00           O  
ATOM   4370  ND2 ASN A 276      71.644  26.297 -21.487  1.00  0.00           N  
ATOM   4371 HD21 ASN A 276      71.952  25.594 -22.142  1.00  0.00           H  
ATOM   4372 HD22 ASN A 276      71.703  27.276 -21.726  1.00  0.00           H  
ATOM   4373  C   ASN A 276      68.232  26.965 -19.904  1.00  0.00           C  
ATOM   4374  O   ASN A 276      68.125  28.001 -20.555  1.00  0.00           O  
ATOM   4375  N   ARG A 277      67.450  25.893 -20.135  1.00  0.00           N  
ATOM   4376  H   ARG A 277      67.603  25.061 -19.581  1.00  0.00           H  
ATOM   4377  CA  ARG A 277      66.295  25.894 -21.040  1.00  0.00           C  
ATOM   4378  HA  ARG A 277      66.384  26.686 -21.786  1.00  0.00           H  
ATOM   4379  CB  ARG A 277      66.197  24.538 -21.770  1.00  0.00           C  
ATOM   4380  HB2 ARG A 277      66.130  23.714 -21.059  1.00  0.00           H  
ATOM   4381  HB3 ARG A 277      65.268  24.517 -22.344  1.00  0.00           H  
ATOM   4382  CG  ARG A 277      67.364  24.299 -22.742  1.00  0.00           C  
ATOM   4383  HG2 ARG A 277      67.534  25.206 -23.324  1.00  0.00           H  
ATOM   4384  HG3 ARG A 277      68.283  24.141 -22.179  1.00  0.00           H  
ATOM   4385  CD  ARG A 277      67.123  23.108 -23.687  1.00  0.00           C  
ATOM   4386  HD2 ARG A 277      67.946  22.401 -23.591  1.00  0.00           H  
ATOM   4387  HD3 ARG A 277      66.225  22.551 -23.417  1.00  0.00           H  
ATOM   4388  NE  ARG A 277      67.089  23.542 -25.093  1.00  0.00           N  
ATOM   4389  HE  ARG A 277      67.981  23.821 -25.475  1.00  0.00           H  
ATOM   4390  CZ  ARG A 277      66.013  23.613 -25.897  1.00  0.00           C  
ATOM   4391  NH1 ARG A 277      64.788  23.270 -25.471  1.00  0.00           N  
ATOM   4392 HH11 ARG A 277      63.991  23.331 -26.088  1.00  0.00           H  
ATOM   4393 HH12 ARG A 277      64.656  22.949 -24.523  1.00  0.00           H  
ATOM   4394  NH2 ARG A 277      66.168  24.044 -27.155  1.00  0.00           N  
ATOM   4395 HH21 ARG A 277      65.375  24.107 -27.777  1.00  0.00           H  
ATOM   4396 HH22 ARG A 277      67.081  24.309 -27.496  1.00  0.00           H  
ATOM   4397  C   ARG A 277      64.986  26.125 -20.264  1.00  0.00           C  
ATOM   4398  O   ARG A 277      64.040  26.661 -20.839  1.00  0.00           O  
ATOM   4399  N   LEU A 278      64.938  25.766 -18.968  1.00  0.00           N  
ATOM   4400  H   LEU A 278      65.746  25.310 -18.571  1.00  0.00           H  
ATOM   4401  CA  LEU A 278      63.822  26.053 -18.061  1.00  0.00           C  
ATOM   4402  HA  LEU A 278      62.869  25.986 -18.588  1.00  0.00           H  
ATOM   4403  CB  LEU A 278      63.865  25.052 -16.883  1.00  0.00           C  
ATOM   4404  HB2 LEU A 278      64.856  25.090 -16.425  1.00  0.00           H  
ATOM   4405  HB3 LEU A 278      63.170  25.362 -16.100  1.00  0.00           H  
ATOM   4406  CG  LEU A 278      63.545  23.594 -17.268  1.00  0.00           C  
ATOM   4407  HG  LEU A 278      64.154  23.326 -18.131  1.00  0.00           H  
ATOM   4408  CD1 LEU A 278      63.932  22.633 -16.138  1.00  0.00           C  
ATOM   4409 HD11 LEU A 278      63.733  21.601 -16.425  1.00  0.00           H  
ATOM   4410 HD12 LEU A 278      64.995  22.703 -15.904  1.00  0.00           H  
ATOM   4411 HD13 LEU A 278      63.372  22.841 -15.226  1.00  0.00           H  
ATOM   4412  CD2 LEU A 278      62.066  23.403 -17.648  1.00  0.00           C  
ATOM   4413 HD21 LEU A 278      61.846  22.357 -17.862  1.00  0.00           H  
ATOM   4414 HD22 LEU A 278      61.406  23.718 -16.840  1.00  0.00           H  
ATOM   4415 HD23 LEU A 278      61.802  23.974 -18.539  1.00  0.00           H  
ATOM   4416  C   LEU A 278      63.946  27.463 -17.459  1.00  0.00           C  
ATOM   4417  O   LEU A 278      62.929  28.086 -17.156  1.00  0.00           O  
ATOM   4418  N   PHE A 279      65.185  27.958 -17.296  1.00  0.00           N  
ATOM   4419  H   PHE A 279      65.960  27.365 -17.558  1.00  0.00           H  
ATOM   4420  CA  PHE A 279      65.535  29.230 -16.672  1.00  0.00           C  
ATOM   4421  HA  PHE A 279      64.666  29.889 -16.651  1.00  0.00           H  
ATOM   4422  CB  PHE A 279      65.965  28.984 -15.204  1.00  0.00           C  
ATOM   4423  HB2 PHE A 279      66.122  29.942 -14.713  1.00  0.00           H  
ATOM   4424  HB3 PHE A 279      66.927  28.477 -15.193  1.00  0.00           H  
ATOM   4425  CG  PHE A 279      65.007  28.182 -14.338  1.00  0.00           C  
ATOM   4426  CD1 PHE A 279      63.761  28.726 -13.968  1.00  0.00           C  
ATOM   4427  HD1 PHE A 279      63.492  29.721 -14.291  1.00  0.00           H  
ATOM   4428  CE1 PHE A 279      62.856  27.961 -13.207  1.00  0.00           C  
ATOM   4429  HE1 PHE A 279      61.892  28.356 -12.939  1.00  0.00           H  
ATOM   4430  CZ  PHE A 279      63.195  26.660 -12.799  1.00  0.00           C  
ATOM   4431  HZ  PHE A 279      62.492  26.073 -12.229  1.00  0.00           H  
ATOM   4432  CE2 PHE A 279      64.448  26.124 -13.142  1.00  0.00           C  
ATOM   4433  HE2 PHE A 279      64.704  25.130 -12.817  1.00  0.00           H  
ATOM   4434  CD2 PHE A 279      65.351  26.880 -13.913  1.00  0.00           C  
ATOM   4435  HD2 PHE A 279      66.302  26.448 -14.187  1.00  0.00           H  
ATOM   4436  C   PHE A 279      66.624  29.914 -17.526  1.00  0.00           C  
ATOM   4437  O   PHE A 279      67.784  29.931 -17.114  1.00  0.00           O  
ATOM   4438  N   PRO A 280      66.299  30.461 -18.721  1.00  0.00           N  
ATOM   4439  CD  PRO A 280      64.953  30.523 -19.297  1.00  0.00           C  
ATOM   4440  HD2 PRO A 280      64.242  31.020 -18.636  1.00  0.00           H  
ATOM   4441  HD3 PRO A 280      64.594  29.512 -19.493  1.00  0.00           H  
ATOM   4442  CG  PRO A 280      65.099  31.278 -20.619  1.00  0.00           C  
ATOM   4443  HG2 PRO A 280      64.908  32.340 -20.458  1.00  0.00           H  
ATOM   4444  HG3 PRO A 280      64.406  30.927 -21.385  1.00  0.00           H  
ATOM   4445  CB  PRO A 280      66.556  31.076 -20.999  1.00  0.00           C  
ATOM   4446  HB2 PRO A 280      66.922  31.851 -21.675  1.00  0.00           H  
ATOM   4447  HB3 PRO A 280      66.666  30.121 -21.514  1.00  0.00           H  
ATOM   4448  CA  PRO A 280      67.294  31.021 -19.653  1.00  0.00           C  
ATOM   4449  HA  PRO A 280      68.157  30.360 -19.732  1.00  0.00           H  
ATOM   4450  C   PRO A 280      67.840  32.410 -19.271  1.00  0.00           C  
ATOM   4451  O   PRO A 280      68.835  32.838 -19.856  1.00  0.00           O  
ATOM   4452  N   ASN A 281      67.215  33.097 -18.301  1.00  0.00           N  
ATOM   4453  H   ASN A 281      66.397  32.681 -17.881  1.00  0.00           H  
ATOM   4454  CA  ASN A 281      67.610  34.423 -17.813  1.00  0.00           C  
ATOM   4455  HA  ASN A 281      68.377  34.858 -18.457  1.00  0.00           H  
ATOM   4456  CB  ASN A 281      66.377  35.361 -17.810  1.00  0.00           C  
ATOM   4457  HB2 ASN A 281      65.632  34.996 -17.101  1.00  0.00           H  
ATOM   4458  HB3 ASN A 281      66.657  36.359 -17.471  1.00  0.00           H  
ATOM   4459  CG  ASN A 281      65.712  35.501 -19.183  1.00  0.00           C  
ATOM   4460  OD1 ASN A 281      64.561  35.108 -19.359  1.00  0.00           O  
ATOM   4461  ND2 ASN A 281      66.421  36.081 -20.154  1.00  0.00           N  
ATOM   4462 HD21 ASN A 281      66.010  36.192 -21.070  1.00  0.00           H  
ATOM   4463 HD22 ASN A 281      67.365  36.391 -19.979  1.00  0.00           H  
ATOM   4464  C   ASN A 281      68.212  34.364 -16.395  1.00  0.00           C  
ATOM   4465  O   ASN A 281      68.581  35.405 -15.852  1.00  0.00           O  
ATOM   4466  N   ALA A 282      68.326  33.164 -15.799  1.00  0.00           N  
ATOM   4467  H   ALA A 282      68.044  32.348 -16.323  1.00  0.00           H  
ATOM   4468  CA  ALA A 282      68.890  32.933 -14.472  1.00  0.00           C  
ATOM   4469  HA  ALA A 282      68.599  33.734 -13.789  1.00  0.00           H  
ATOM   4470  CB  ALA A 282      68.346  31.596 -13.954  1.00  0.00           C  
ATOM   4471  HB1 ALA A 282      68.835  31.285 -13.030  1.00  0.00           H  
ATOM   4472  HB2 ALA A 282      67.278  31.671 -13.750  1.00  0.00           H  
ATOM   4473  HB3 ALA A 282      68.490  30.801 -14.683  1.00  0.00           H  
ATOM   4474  C   ALA A 282      70.421  32.823 -14.528  1.00  0.00           C  
ATOM   4475  O   ALA A 282      70.990  32.381 -15.528  1.00  0.00           O  
ATOM   4476  N   ASP A 283      71.069  33.214 -13.418  1.00  0.00           N  
ATOM   4477  H   ASP A 283      70.506  33.559 -12.654  1.00  0.00           H  
ATOM   4478  CA  ASP A 283      72.509  33.142 -13.165  1.00  0.00           C  
ATOM   4479  HA  ASP A 283      73.021  33.691 -13.958  1.00  0.00           H  
ATOM   4480  CB  ASP A 283      72.762  33.863 -11.817  1.00  0.00           C  
ATOM   4481  HB2 ASP A 283      72.428  34.897 -11.908  1.00  0.00           H  
ATOM   4482  HB3 ASP A 283      72.144  33.416 -11.037  1.00  0.00           H  
ATOM   4483  CG  ASP A 283      74.205  33.871 -11.300  1.00  0.00           C  
ATOM   4484  OD1 ASP A 283      74.689  32.789 -10.907  1.00  0.00           O  
ATOM   4485  OD2 ASP A 283      74.790  34.975 -11.270  1.00  0.00           O  
ATOM   4486  C   ASP A 283      72.997  31.679 -13.177  1.00  0.00           C  
ATOM   4487  O   ASP A 283      72.373  30.819 -12.560  1.00  0.00           O  
ATOM   4488  N   SER A 284      74.105  31.406 -13.884  1.00  0.00           N  
ATOM   4489  H   SER A 284      74.580  32.173 -14.337  1.00  0.00           H  
ATOM   4490  CA  SER A 284      74.662  30.068 -14.107  1.00  0.00           C  
ATOM   4491  HA  SER A 284      73.862  29.459 -14.534  1.00  0.00           H  
ATOM   4492  CB  SER A 284      75.787  30.176 -15.159  1.00  0.00           C  
ATOM   4493  HB2 SER A 284      75.423  30.677 -16.057  1.00  0.00           H  
ATOM   4494  HB3 SER A 284      76.103  29.179 -15.466  1.00  0.00           H  
ATOM   4495  OG  SER A 284      76.923  30.867 -14.672  1.00  0.00           O  
ATOM   4496  HG  SER A 284      77.582  30.879 -15.349  1.00  0.00           H  
ATOM   4497  C   SER A 284      75.155  29.345 -12.836  1.00  0.00           C  
ATOM   4498  O   SER A 284      75.151  28.114 -12.813  1.00  0.00           O  
ATOM   4499  N   LYS A 285      75.533  30.085 -11.777  1.00  0.00           N  
ATOM   4500  H   LYS A 285      75.472  31.093 -11.846  1.00  0.00           H  
ATOM   4501  CA  LYS A 285      75.937  29.532 -10.482  1.00  0.00           C  
ATOM   4502  HA  LYS A 285      76.531  28.628 -10.633  1.00  0.00           H  
ATOM   4503  CB  LYS A 285      76.776  30.565  -9.699  1.00  0.00           C  
ATOM   4504  HB2 LYS A 285      76.149  31.395  -9.374  1.00  0.00           H  
ATOM   4505  HB3 LYS A 285      77.135  30.093  -8.784  1.00  0.00           H  
ATOM   4506  CG  LYS A 285      77.995  31.132 -10.446  1.00  0.00           C  
ATOM   4507  HG2 LYS A 285      78.643  30.314 -10.764  1.00  0.00           H  
ATOM   4508  HG3 LYS A 285      77.674  31.650 -11.350  1.00  0.00           H  
ATOM   4509  CD  LYS A 285      78.780  32.107  -9.556  1.00  0.00           C  
ATOM   4510  HD2 LYS A 285      78.117  32.912  -9.233  1.00  0.00           H  
ATOM   4511  HD3 LYS A 285      79.090  31.584  -8.653  1.00  0.00           H  
ATOM   4512  CE  LYS A 285      80.017  32.706 -10.234  1.00  0.00           C  
ATOM   4513  HE2 LYS A 285      80.699  31.915 -10.545  1.00  0.00           H  
ATOM   4514  HE3 LYS A 285      79.730  33.259 -11.129  1.00  0.00           H  
ATOM   4515  NZ  LYS A 285      80.730  33.615  -9.317  1.00  0.00           N  
ATOM   4516  HZ1 LYS A 285      81.010  33.113  -8.486  1.00  0.00           H  
ATOM   4517  HZ2 LYS A 285      81.549  33.988  -9.774  1.00  0.00           H  
ATOM   4518  HZ3 LYS A 285      80.119  34.375  -9.052  1.00  0.00           H  
ATOM   4519  C   LYS A 285      74.697  29.201  -9.630  1.00  0.00           C  
ATOM   4520  O   LYS A 285      74.731  28.237  -8.867  1.00  0.00           O  
ATOM   4521  N   ALA A 286      73.590  29.953  -9.789  1.00  0.00           N  
ATOM   4522  H   ALA A 286      73.635  30.739 -10.425  1.00  0.00           H  
ATOM   4523  CA  ALA A 286      72.305  29.682  -9.139  1.00  0.00           C  
ATOM   4524  HA  ALA A 286      72.473  29.588  -8.065  1.00  0.00           H  
ATOM   4525  CB  ALA A 286      71.336  30.850  -9.393  1.00  0.00           C  
ATOM   4526  HB1 ALA A 286      70.456  30.772  -8.753  1.00  0.00           H  
ATOM   4527  HB2 ALA A 286      71.808  31.807  -9.184  1.00  0.00           H  
ATOM   4528  HB3 ALA A 286      70.983  30.883 -10.424  1.00  0.00           H  
ATOM   4529  C   ALA A 286      71.667  28.388  -9.668  1.00  0.00           C  
ATOM   4530  O   ALA A 286      71.052  27.661  -8.892  1.00  0.00           O  
ATOM   4531  N   LEU A 287      71.858  28.083 -10.965  1.00  0.00           N  
ATOM   4532  H   LEU A 287      72.370  28.745 -11.533  1.00  0.00           H  
ATOM   4533  CA  LEU A 287      71.375  26.870 -11.624  1.00  0.00           C  
ATOM   4534  HA  LEU A 287      70.382  26.630 -11.255  1.00  0.00           H  
ATOM   4535  CB  LEU A 287      71.320  27.099 -13.149  1.00  0.00           C  
ATOM   4536  HB2 LEU A 287      72.321  27.338 -13.514  1.00  0.00           H  
ATOM   4537  HB3 LEU A 287      71.040  26.166 -13.641  1.00  0.00           H  
ATOM   4538  CG  LEU A 287      70.343  28.199 -13.614  1.00  0.00           C  
ATOM   4539  HG  LEU A 287      70.660  29.148 -13.188  1.00  0.00           H  
ATOM   4540  CD1 LEU A 287      70.411  28.344 -15.141  1.00  0.00           C  
ATOM   4541 HD11 LEU A 287      69.756  29.134 -15.500  1.00  0.00           H  
ATOM   4542 HD12 LEU A 287      71.422  28.588 -15.467  1.00  0.00           H  
ATOM   4543 HD13 LEU A 287      70.118  27.420 -15.638  1.00  0.00           H  
ATOM   4544  CD2 LEU A 287      68.899  27.968 -13.137  1.00  0.00           C  
ATOM   4545 HD21 LEU A 287      68.254  28.783 -13.452  1.00  0.00           H  
ATOM   4546 HD22 LEU A 287      68.488  27.042 -13.531  1.00  0.00           H  
ATOM   4547 HD23 LEU A 287      68.824  27.936 -12.051  1.00  0.00           H  
ATOM   4548  C   LEU A 287      72.281  25.654 -11.363  1.00  0.00           C  
ATOM   4549  O   LEU A 287      71.785  24.528 -11.401  1.00  0.00           O  
ATOM   4550  N   ASP A 288      73.577  25.863 -11.066  1.00  0.00           N  
ATOM   4551  H   ASP A 288      73.923  26.813 -11.073  1.00  0.00           H  
ATOM   4552  CA  ASP A 288      74.515  24.808 -10.674  1.00  0.00           C  
ATOM   4553  HA  ASP A 288      74.393  23.960 -11.351  1.00  0.00           H  
ATOM   4554  CB  ASP A 288      75.964  25.342 -10.808  1.00  0.00           C  
ATOM   4555  HB2 ASP A 288      76.149  25.648 -11.838  1.00  0.00           H  
ATOM   4556  HB3 ASP A 288      76.092  26.238 -10.199  1.00  0.00           H  
ATOM   4557  CG  ASP A 288      77.042  24.326 -10.415  1.00  0.00           C  
ATOM   4558  OD1 ASP A 288      77.245  23.370 -11.195  1.00  0.00           O  
ATOM   4559  OD2 ASP A 288      77.636  24.500  -9.330  1.00  0.00           O  
ATOM   4560  C   ASP A 288      74.226  24.326  -9.237  1.00  0.00           C  
ATOM   4561  O   ASP A 288      74.274  23.125  -8.975  1.00  0.00           O  
ATOM   4562  N   LEU A 289      73.873  25.254  -8.329  1.00  0.00           N  
ATOM   4563  H   LEU A 289      73.873  26.223  -8.619  1.00  0.00           H  
ATOM   4564  CA  LEU A 289      73.436  24.969  -6.963  1.00  0.00           C  
ATOM   4565  HA  LEU A 289      74.147  24.269  -6.521  1.00  0.00           H  
ATOM   4566  CB  LEU A 289      73.452  26.293  -6.163  1.00  0.00           C  
ATOM   4567  HB2 LEU A 289      74.450  26.720  -6.236  1.00  0.00           H  
ATOM   4568  HB3 LEU A 289      72.798  27.016  -6.655  1.00  0.00           H  
ATOM   4569  CG  LEU A 289      73.069  26.223  -4.664  1.00  0.00           C  
ATOM   4570  HG  LEU A 289      72.003  26.001  -4.598  1.00  0.00           H  
ATOM   4571  CD1 LEU A 289      73.820  25.134  -3.876  1.00  0.00           C  
ATOM   4572 HD11 LEU A 289      73.532  25.148  -2.824  1.00  0.00           H  
ATOM   4573 HD12 LEU A 289      73.600  24.135  -4.249  1.00  0.00           H  
ATOM   4574 HD13 LEU A 289      74.898  25.278  -3.921  1.00  0.00           H  
ATOM   4575  CD2 LEU A 289      73.295  27.593  -4.006  1.00  0.00           C  
ATOM   4576 HD21 LEU A 289      72.924  27.608  -2.981  1.00  0.00           H  
ATOM   4577 HD22 LEU A 289      74.354  27.851  -3.980  1.00  0.00           H  
ATOM   4578 HD23 LEU A 289      72.783  28.380  -4.560  1.00  0.00           H  
ATOM   4579  C   LEU A 289      72.033  24.330  -6.952  1.00  0.00           C  
ATOM   4580  O   LEU A 289      71.805  23.412  -6.171  1.00  0.00           O  
ATOM   4581  N   LEU A 290      71.126  24.757  -7.851  1.00  0.00           N  
ATOM   4582  H   LEU A 290      71.389  25.523  -8.456  1.00  0.00           H  
ATOM   4583  CA  LEU A 290      69.775  24.212  -8.027  1.00  0.00           C  
ATOM   4584  HA  LEU A 290      69.277  24.264  -7.058  1.00  0.00           H  
ATOM   4585  CB  LEU A 290      69.020  25.092  -9.049  1.00  0.00           C  
ATOM   4586  HB2 LEU A 290      69.044  26.128  -8.713  1.00  0.00           H  
ATOM   4587  HB3 LEU A 290      69.565  25.061  -9.990  1.00  0.00           H  
ATOM   4588  CG  LEU A 290      67.553  24.721  -9.342  1.00  0.00           C  
ATOM   4589  HG  LEU A 290      67.502  23.691  -9.695  1.00  0.00           H  
ATOM   4590  CD1 LEU A 290      66.683  24.837  -8.088  1.00  0.00           C  
ATOM   4591 HD11 LEU A 290      65.655  24.575  -8.320  1.00  0.00           H  
ATOM   4592 HD12 LEU A 290      67.010  24.162  -7.298  1.00  0.00           H  
ATOM   4593 HD13 LEU A 290      66.688  25.852  -7.690  1.00  0.00           H  
ATOM   4594  CD2 LEU A 290      66.985  25.598 -10.469  1.00  0.00           C  
ATOM   4595 HD21 LEU A 290      65.952  25.330 -10.688  1.00  0.00           H  
ATOM   4596 HD22 LEU A 290      67.004  26.655 -10.199  1.00  0.00           H  
ATOM   4597 HD23 LEU A 290      67.557  25.478 -11.389  1.00  0.00           H  
ATOM   4598  C   LEU A 290      69.786  22.745  -8.495  1.00  0.00           C  
ATOM   4599  O   LEU A 290      68.960  21.960  -8.032  1.00  0.00           O  
ATOM   4600  N   ASP A 291      70.737  22.375  -9.374  1.00  0.00           N  
ATOM   4601  H   ASP A 291      71.365  23.090  -9.714  1.00  0.00           H  
ATOM   4602  CA  ASP A 291      70.947  21.018  -9.883  1.00  0.00           C  
ATOM   4603  HA  ASP A 291      70.004  20.671 -10.305  1.00  0.00           H  
ATOM   4604  CB  ASP A 291      72.035  21.067 -10.987  1.00  0.00           C  
ATOM   4605  HB2 ASP A 291      71.776  21.809 -11.740  1.00  0.00           H  
ATOM   4606  HB3 ASP A 291      72.980  21.407 -10.562  1.00  0.00           H  
ATOM   4607  CG  ASP A 291      72.278  19.729 -11.700  1.00  0.00           C  
ATOM   4608  OD1 ASP A 291      71.271  19.094 -12.089  1.00  0.00           O  
ATOM   4609  OD2 ASP A 291      73.465  19.375 -11.863  1.00  0.00           O  
ATOM   4610  C   ASP A 291      71.363  20.041  -8.770  1.00  0.00           C  
ATOM   4611  O   ASP A 291      70.875  18.913  -8.713  1.00  0.00           O  
ATOM   4612  N   LYS A 292      72.253  20.510  -7.884  1.00  0.00           N  
ATOM   4613  H   LYS A 292      72.587  21.455  -8.018  1.00  0.00           H  
ATOM   4614  CA  LYS A 292      72.839  19.761  -6.780  1.00  0.00           C  
ATOM   4615  HA  LYS A 292      73.063  18.743  -7.105  1.00  0.00           H  
ATOM   4616  CB  LYS A 292      74.149  20.478  -6.387  1.00  0.00           C  
ATOM   4617  HB2 LYS A 292      73.957  21.539  -6.218  1.00  0.00           H  
ATOM   4618  HB3 LYS A 292      74.532  20.085  -5.445  1.00  0.00           H  
ATOM   4619  CG  LYS A 292      75.239  20.302  -7.462  1.00  0.00           C  
ATOM   4620  HG2 LYS A 292      75.559  19.259  -7.479  1.00  0.00           H  
ATOM   4621  HG3 LYS A 292      74.817  20.497  -8.448  1.00  0.00           H  
ATOM   4622  CD  LYS A 292      76.459  21.215  -7.279  1.00  0.00           C  
ATOM   4623  HD2 LYS A 292      76.132  22.255  -7.245  1.00  0.00           H  
ATOM   4624  HD3 LYS A 292      76.936  21.009  -6.320  1.00  0.00           H  
ATOM   4625  CE  LYS A 292      77.468  21.027  -8.423  1.00  0.00           C  
ATOM   4626  HE2 LYS A 292      77.875  20.016  -8.403  1.00  0.00           H  
ATOM   4627  HE3 LYS A 292      76.977  21.157  -9.388  1.00  0.00           H  
ATOM   4628  NZ  LYS A 292      78.579  21.989  -8.343  1.00  0.00           N  
ATOM   4629  HZ1 LYS A 292      78.221  22.923  -8.517  1.00  0.00           H  
ATOM   4630  HZ2 LYS A 292      79.016  21.948  -7.434  1.00  0.00           H  
ATOM   4631  HZ3 LYS A 292      79.257  21.774  -9.060  1.00  0.00           H  
ATOM   4632  C   LYS A 292      71.900  19.671  -5.562  1.00  0.00           C  
ATOM   4633  O   LYS A 292      72.121  18.815  -4.711  1.00  0.00           O  
ATOM   4634  N   MET A 293      70.849  20.507  -5.486  1.00  0.00           N  
ATOM   4635  H   MET A 293      70.746  21.201  -6.214  1.00  0.00           H  
ATOM   4636  CA  MET A 293      69.813  20.469  -4.449  1.00  0.00           C  
ATOM   4637  HA  MET A 293      70.204  20.046  -3.522  1.00  0.00           H  
ATOM   4638  CB  MET A 293      69.318  21.908  -4.195  1.00  0.00           C  
ATOM   4639  HB2 MET A 293      69.110  22.413  -5.140  1.00  0.00           H  
ATOM   4640  HB3 MET A 293      68.374  21.891  -3.647  1.00  0.00           H  
ATOM   4641  CG  MET A 293      70.317  22.730  -3.371  1.00  0.00           C  
ATOM   4642  HG2 MET A 293      70.496  22.242  -2.416  1.00  0.00           H  
ATOM   4643  HG3 MET A 293      71.288  22.752  -3.860  1.00  0.00           H  
ATOM   4644  SD  MET A 293      69.813  24.444  -3.078  1.00  0.00           S  
ATOM   4645  CE  MET A 293      69.503  24.350  -1.299  1.00  0.00           C  
ATOM   4646  HE1 MET A 293      69.303  25.347  -0.915  1.00  0.00           H  
ATOM   4647  HE2 MET A 293      68.647  23.711  -1.090  1.00  0.00           H  
ATOM   4648  HE3 MET A 293      70.374  23.954  -0.778  1.00  0.00           H  
ATOM   4649  C   MET A 293      68.601  19.627  -4.887  1.00  0.00           C  
ATOM   4650  O   MET A 293      67.964  19.009  -4.034  1.00  0.00           O  
ATOM   4651  N   LEU A 294      68.290  19.591  -6.196  1.00  0.00           N  
ATOM   4652  H   LEU A 294      68.860  20.128  -6.836  1.00  0.00           H  
ATOM   4653  CA  LEU A 294      67.166  18.856  -6.777  1.00  0.00           C  
ATOM   4654  HA  LEU A 294      66.511  18.467  -5.999  1.00  0.00           H  
ATOM   4655  CB  LEU A 294      66.338  19.788  -7.695  1.00  0.00           C  
ATOM   4656  HB2 LEU A 294      66.972  20.168  -8.499  1.00  0.00           H  
ATOM   4657  HB3 LEU A 294      65.562  19.198  -8.186  1.00  0.00           H  
ATOM   4658  CG  LEU A 294      65.651  20.981  -6.996  1.00  0.00           C  
ATOM   4659  HG  LEU A 294      66.420  21.637  -6.587  1.00  0.00           H  
ATOM   4660  CD1 LEU A 294      64.852  21.793  -8.023  1.00  0.00           C  
ATOM   4661 HD11 LEU A 294      64.361  22.649  -7.560  1.00  0.00           H  
ATOM   4662 HD12 LEU A 294      65.499  22.171  -8.815  1.00  0.00           H  
ATOM   4663 HD13 LEU A 294      64.080  21.184  -8.492  1.00  0.00           H  
ATOM   4664  CD2 LEU A 294      64.740  20.544  -5.838  1.00  0.00           C  
ATOM   4665 HD21 LEU A 294      64.154  21.380  -5.459  1.00  0.00           H  
ATOM   4666 HD22 LEU A 294      64.042  19.767  -6.147  1.00  0.00           H  
ATOM   4667 HD23 LEU A 294      65.319  20.156  -5.001  1.00  0.00           H  
ATOM   4668  C   LEU A 294      67.681  17.634  -7.553  1.00  0.00           C  
ATOM   4669  O   LEU A 294      67.575  17.565  -8.777  1.00  0.00           O  
ATOM   4670  N   THR A 295      68.208  16.648  -6.811  1.00  0.00           N  
ATOM   4671  H   THR A 295      68.295  16.803  -5.817  1.00  0.00           H  
ATOM   4672  CA  THR A 295      68.464  15.284  -7.278  1.00  0.00           C  
ATOM   4673  HA  THR A 295      68.368  15.224  -8.364  1.00  0.00           H  
ATOM   4674  CB  THR A 295      69.903  14.844  -6.885  1.00  0.00           C  
ATOM   4675  HB  THR A 295      70.081  13.863  -7.327  1.00  0.00           H  
ATOM   4676  CG2 THR A 295      70.999  15.790  -7.401  1.00  0.00           C  
ATOM   4677 HG21 THR A 295      71.991  15.381  -7.205  1.00  0.00           H  
ATOM   4678 HG22 THR A 295      70.911  15.946  -8.477  1.00  0.00           H  
ATOM   4679 HG23 THR A 295      70.949  16.766  -6.918  1.00  0.00           H  
ATOM   4680  OG1 THR A 295      70.083  14.685  -5.493  1.00  0.00           O  
ATOM   4681  HG1 THR A 295      69.505  14.004  -5.178  1.00  0.00           H  
ATOM   4682  C   THR A 295      67.394  14.383  -6.634  1.00  0.00           C  
ATOM   4683  O   THR A 295      67.054  14.572  -5.464  1.00  0.00           O  
ATOM   4684  N   PHE A 296      66.853  13.412  -7.394  1.00  0.00           N  
ATOM   4685  H   PHE A 296      67.171  13.315  -8.347  1.00  0.00           H  
ATOM   4686  CA  PHE A 296      65.783  12.507  -6.948  1.00  0.00           C  
ATOM   4687  HA  PHE A 296      64.951  13.127  -6.606  1.00  0.00           H  
ATOM   4688  CB  PHE A 296      65.297  11.650  -8.140  1.00  0.00           C  
ATOM   4689  HB2 PHE A 296      65.141  12.293  -9.008  1.00  0.00           H  
ATOM   4690  HB3 PHE A 296      66.068  10.938  -8.440  1.00  0.00           H  
ATOM   4691  CG  PHE A 296      64.002  10.891  -7.885  1.00  0.00           C  
ATOM   4692  CD1 PHE A 296      64.018   9.665  -7.187  1.00  0.00           C  
ATOM   4693  HD1 PHE A 296      64.954   9.249  -6.849  1.00  0.00           H  
ATOM   4694  CE1 PHE A 296      62.816   8.998  -6.890  1.00  0.00           C  
ATOM   4695  HE1 PHE A 296      62.843   8.080  -6.324  1.00  0.00           H  
ATOM   4696  CZ  PHE A 296      61.589   9.532  -7.327  1.00  0.00           C  
ATOM   4697  HZ  PHE A 296      60.665   9.017  -7.106  1.00  0.00           H  
ATOM   4698  CE2 PHE A 296      61.567  10.741  -8.049  1.00  0.00           C  
ATOM   4699  HE2 PHE A 296      60.626  11.154  -8.384  1.00  0.00           H  
ATOM   4700  CD2 PHE A 296      62.771  11.422  -8.322  1.00  0.00           C  
ATOM   4701  HD2 PHE A 296      62.747  12.357  -8.860  1.00  0.00           H  
ATOM   4702  C   PHE A 296      66.229  11.605  -5.779  1.00  0.00           C  
ATOM   4703  O   PHE A 296      65.448  11.371  -4.858  1.00  0.00           O  
ATOM   4704  N   ASN A 297      67.496  11.157  -5.798  1.00  0.00           N  
ATOM   4705  H   ASN A 297      68.070  11.409  -6.589  1.00  0.00           H  
ATOM   4706  CA  ASN A 297      68.144  10.401  -4.729  1.00  0.00           C  
ATOM   4707  HA  ASN A 297      67.492   9.569  -4.464  1.00  0.00           H  
ATOM   4708  CB  ASN A 297      69.481   9.862  -5.290  1.00  0.00           C  
ATOM   4709  HB2 ASN A 297      69.311   9.492  -6.299  1.00  0.00           H  
ATOM   4710  HB3 ASN A 297      70.211  10.662  -5.396  1.00  0.00           H  
ATOM   4711  CG  ASN A 297      70.104   8.733  -4.460  1.00  0.00           C  
ATOM   4712  OD1 ASN A 297      70.353   8.895  -3.268  1.00  0.00           O  
ATOM   4713  ND2 ASN A 297      70.357   7.582  -5.086  1.00  0.00           N  
ATOM   4714 HD21 ASN A 297      70.741   6.801  -4.571  1.00  0.00           H  
ATOM   4715 HD22 ASN A 297      70.139   7.486  -6.072  1.00  0.00           H  
ATOM   4716  C   ASN A 297      68.427  11.378  -3.563  1.00  0.00           C  
ATOM   4717  O   ASN A 297      69.055  12.412  -3.799  1.00  0.00           O  
ATOM   4718  N   PRO A 298      67.991  11.075  -2.319  1.00  0.00           N  
ATOM   4719  CD  PRO A 298      67.238   9.875  -1.950  1.00  0.00           C  
ATOM   4720  HD2 PRO A 298      67.755   8.956  -2.230  1.00  0.00           H  
ATOM   4721  HD3 PRO A 298      66.272   9.894  -2.455  1.00  0.00           H  
ATOM   4722  CG  PRO A 298      67.036   9.950  -0.438  1.00  0.00           C  
ATOM   4723  HG2 PRO A 298      67.821   9.381   0.063  1.00  0.00           H  
ATOM   4724  HG3 PRO A 298      66.075   9.543  -0.120  1.00  0.00           H  
ATOM   4725  CB  PRO A 298      67.194  11.424  -0.110  1.00  0.00           C  
ATOM   4726  HB2 PRO A 298      67.520  11.576   0.920  1.00  0.00           H  
ATOM   4727  HB3 PRO A 298      66.234  11.923  -0.223  1.00  0.00           H  
ATOM   4728  CA  PRO A 298      68.165  11.970  -1.166  1.00  0.00           C  
ATOM   4729  HA  PRO A 298      67.864  12.982  -1.437  1.00  0.00           H  
ATOM   4730  C   PRO A 298      69.603  12.038  -0.622  1.00  0.00           C  
ATOM   4731  O   PRO A 298      69.963  13.046  -0.017  1.00  0.00           O  
ATOM   4732  N   HID A 299      70.433  11.007  -0.854  1.00  0.00           N  
ATOM   4733  H   HID A 299      70.081  10.213  -1.373  1.00  0.00           H  
ATOM   4734  CA  HID A 299      71.827  10.950  -0.408  1.00  0.00           C  
ATOM   4735  HA  HID A 299      71.894  11.326   0.615  1.00  0.00           H  
ATOM   4736  CB  HID A 299      72.270   9.469  -0.426  1.00  0.00           C  
ATOM   4737  HB2 HID A 299      71.584   8.887   0.190  1.00  0.00           H  
ATOM   4738  HB3 HID A 299      72.194   9.056  -1.432  1.00  0.00           H  
ATOM   4739  CG  HID A 299      73.664   9.204   0.091  1.00  0.00           C  
ATOM   4740  ND1 HID A 299      74.744   8.973  -0.744  1.00  0.00           N  
ATOM   4741  HD1 HID A 299      74.726   8.935  -1.753  1.00  0.00           H  
ATOM   4742  CE1 HID A 299      75.818   8.815   0.034  1.00  0.00           C  
ATOM   4743  HE1 HID A 299      76.808   8.620  -0.351  1.00  0.00           H  
ATOM   4744  NE2 HID A 299      75.547   8.923   1.329  1.00  0.00           N  
ATOM   4745  CD2 HID A 299      74.173   9.173   1.371  1.00  0.00           C  
ATOM   4746  HD2 HID A 299      73.664   9.322   2.312  1.00  0.00           H  
ATOM   4747  C   HID A 299      72.765  11.788  -1.304  1.00  0.00           C  
ATOM   4748  O   HID A 299      73.824  12.208  -0.839  1.00  0.00           O  
ATOM   4749  N   LYS A 300      72.379  12.046  -2.566  1.00  0.00           N  
ATOM   4750  H   LYS A 300      71.483  11.694  -2.869  1.00  0.00           H  
ATOM   4751  CA  LYS A 300      73.181  12.774  -3.554  1.00  0.00           C  
ATOM   4752  HA  LYS A 300      74.245  12.643  -3.347  1.00  0.00           H  
ATOM   4753  CB  LYS A 300      72.872  12.192  -4.953  1.00  0.00           C  
ATOM   4754  HB2 LYS A 300      71.805  12.273  -5.162  1.00  0.00           H  
ATOM   4755  HB3 LYS A 300      73.372  12.786  -5.720  1.00  0.00           H  
ATOM   4756  CG  LYS A 300      73.339  10.732  -5.107  1.00  0.00           C  
ATOM   4757  HG2 LYS A 300      74.401  10.665  -4.868  1.00  0.00           H  
ATOM   4758  HG3 LYS A 300      72.825  10.104  -4.378  1.00  0.00           H  
ATOM   4759  CD  LYS A 300      73.102  10.165  -6.515  1.00  0.00           C  
ATOM   4760  HD2 LYS A 300      72.046  10.259  -6.771  1.00  0.00           H  
ATOM   4761  HD3 LYS A 300      73.647  10.763  -7.246  1.00  0.00           H  
ATOM   4762  CE  LYS A 300      73.525   8.693  -6.635  1.00  0.00           C  
ATOM   4763  HE2 LYS A 300      74.601   8.596  -6.492  1.00  0.00           H  
ATOM   4764  HE3 LYS A 300      73.045   8.094  -5.862  1.00  0.00           H  
ATOM   4765  NZ  LYS A 300      73.160   8.133  -7.949  1.00  0.00           N  
ATOM   4766  HZ1 LYS A 300      72.155   8.172  -8.070  1.00  0.00           H  
ATOM   4767  HZ2 LYS A 300      73.608   8.663  -8.682  1.00  0.00           H  
ATOM   4768  HZ3 LYS A 300      73.462   7.170  -8.000  1.00  0.00           H  
ATOM   4769  C   LYS A 300      72.897  14.292  -3.562  1.00  0.00           C  
ATOM   4770  O   LYS A 300      73.511  15.009  -4.353  1.00  0.00           O  
ATOM   4771  N   ARG A 301      72.012  14.796  -2.681  1.00  0.00           N  
ATOM   4772  H   ARG A 301      71.558  14.157  -2.044  1.00  0.00           H  
ATOM   4773  CA  ARG A 301      71.717  16.224  -2.526  1.00  0.00           C  
ATOM   4774  HA  ARG A 301      71.689  16.691  -3.509  1.00  0.00           H  
ATOM   4775  CB  ARG A 301      70.348  16.407  -1.838  1.00  0.00           C  
ATOM   4776  HB2 ARG A 301      70.345  15.896  -0.874  1.00  0.00           H  
ATOM   4777  HB3 ARG A 301      70.186  17.463  -1.628  1.00  0.00           H  
ATOM   4778  CG  ARG A 301      69.174  15.912  -2.691  1.00  0.00           C  
ATOM   4779  HG2 ARG A 301      69.194  16.419  -3.656  1.00  0.00           H  
ATOM   4780  HG3 ARG A 301      69.305  14.850  -2.892  1.00  0.00           H  
ATOM   4781  CD  ARG A 301      67.802  16.138  -2.047  1.00  0.00           C  
ATOM   4782  HD2 ARG A 301      67.866  15.900  -0.990  1.00  0.00           H  
ATOM   4783  HD3 ARG A 301      67.484  17.177  -2.124  1.00  0.00           H  
ATOM   4784  NE  ARG A 301      66.813  15.249  -2.666  1.00  0.00           N  
ATOM   4785  HE  ARG A 301      66.924  15.103  -3.664  1.00  0.00           H  
ATOM   4786  CZ  ARG A 301      65.831  14.577  -2.047  1.00  0.00           C  
ATOM   4787  NH1 ARG A 301      65.567  14.742  -0.745  1.00  0.00           N  
ATOM   4788 HH11 ARG A 301      64.873  14.152  -0.287  1.00  0.00           H  
ATOM   4789 HH12 ARG A 301      66.076  15.424  -0.198  1.00  0.00           H  
ATOM   4790  NH2 ARG A 301      65.110  13.703  -2.756  1.00  0.00           N  
ATOM   4791 HH21 ARG A 301      64.383  13.151  -2.300  1.00  0.00           H  
ATOM   4792 HH22 ARG A 301      65.313  13.533  -3.731  1.00  0.00           H  
ATOM   4793  C   ARG A 301      72.783  16.893  -1.642  1.00  0.00           C  
ATOM   4794  O   ARG A 301      73.218  16.316  -0.644  1.00  0.00           O  
ATOM   4795  N   ILE A 302      73.184  18.121  -2.014  1.00  0.00           N  
ATOM   4796  H   ILE A 302      72.777  18.506  -2.857  1.00  0.00           H  
ATOM   4797  CA  ILE A 302      74.174  18.955  -1.326  1.00  0.00           C  
ATOM   4798  HA  ILE A 302      75.062  18.342  -1.161  1.00  0.00           H  
ATOM   4799  CB  ILE A 302      74.564  20.146  -2.258  1.00  0.00           C  
ATOM   4800  HB  ILE A 302      74.873  19.685  -3.197  1.00  0.00           H  
ATOM   4801  CG2 ILE A 302      73.405  21.111  -2.600  1.00  0.00           C  
ATOM   4802 HG21 ILE A 302      73.615  21.675  -3.508  1.00  0.00           H  
ATOM   4803 HG22 ILE A 302      72.467  20.584  -2.763  1.00  0.00           H  
ATOM   4804 HG23 ILE A 302      73.232  21.837  -1.805  1.00  0.00           H  
ATOM   4805  CG1 ILE A 302      75.789  20.928  -1.732  1.00  0.00           C  
ATOM   4806 HG12 ILE A 302      75.534  21.458  -0.815  1.00  0.00           H  
ATOM   4807 HG13 ILE A 302      76.577  20.223  -1.463  1.00  0.00           H  
ATOM   4808  CD1 ILE A 302      76.363  21.926  -2.750  1.00  0.00           C  
ATOM   4809 HD11 ILE A 302      77.254  22.413  -2.359  1.00  0.00           H  
ATOM   4810 HD12 ILE A 302      76.638  21.429  -3.680  1.00  0.00           H  
ATOM   4811 HD13 ILE A 302      75.650  22.715  -2.988  1.00  0.00           H  
ATOM   4812  C   ILE A 302      73.632  19.428   0.036  1.00  0.00           C  
ATOM   4813  O   ILE A 302      72.660  20.179   0.100  1.00  0.00           O  
ATOM   4814  N   GLU A 303      74.265  18.983   1.133  1.00  0.00           N  
ATOM   4815  H   GLU A 303      75.053  18.363   1.014  1.00  0.00           H  
ATOM   4816  CA  GLU A 303      73.924  19.372   2.503  1.00  0.00           C  
ATOM   4817  HA  GLU A 303      72.843  19.268   2.615  1.00  0.00           H  
ATOM   4818  CB  GLU A 303      74.591  18.378   3.487  1.00  0.00           C  
ATOM   4819  HB2 GLU A 303      74.217  17.380   3.252  1.00  0.00           H  
ATOM   4820  HB3 GLU A 303      74.220  18.572   4.495  1.00  0.00           H  
ATOM   4821  CG  GLU A 303      76.135  18.305   3.507  1.00  0.00           C  
ATOM   4822  HG2 GLU A 303      76.523  18.218   2.491  1.00  0.00           H  
ATOM   4823  HG3 GLU A 303      76.439  17.395   4.024  1.00  0.00           H  
ATOM   4824  CD  GLU A 303      76.826  19.467   4.218  1.00  0.00           C  
ATOM   4825  OE1 GLU A 303      76.302  19.909   5.265  1.00  0.00           O  
ATOM   4826  OE2 GLU A 303      77.863  19.911   3.683  1.00  0.00           O  
ATOM   4827  C   GLU A 303      74.273  20.853   2.775  1.00  0.00           C  
ATOM   4828  O   GLU A 303      75.044  21.471   2.038  1.00  0.00           O  
ATOM   4829  N   VAL A 304      73.637  21.416   3.814  1.00  0.00           N  
ATOM   4830  H   VAL A 304      73.064  20.807   4.380  1.00  0.00           H  
ATOM   4831  CA  VAL A 304      73.551  22.843   4.135  1.00  0.00           C  
ATOM   4832  HA  VAL A 304      73.028  23.286   3.286  1.00  0.00           H  
ATOM   4833  CB  VAL A 304      72.634  23.012   5.376  1.00  0.00           C  
ATOM   4834  HB  VAL A 304      71.752  22.392   5.210  1.00  0.00           H  
ATOM   4835  CG1 VAL A 304      73.265  22.525   6.695  1.00  0.00           C  
ATOM   4836 HG11 VAL A 304      72.526  22.520   7.496  1.00  0.00           H  
ATOM   4837 HG12 VAL A 304      73.648  21.508   6.605  1.00  0.00           H  
ATOM   4838 HG13 VAL A 304      74.087  23.165   7.015  1.00  0.00           H  
ATOM   4839  CG2 VAL A 304      72.104  24.446   5.516  1.00  0.00           C  
ATOM   4840 HG21 VAL A 304      71.374  24.508   6.319  1.00  0.00           H  
ATOM   4841 HG22 VAL A 304      72.904  25.154   5.732  1.00  0.00           H  
ATOM   4842 HG23 VAL A 304      71.607  24.776   4.605  1.00  0.00           H  
ATOM   4843  C   VAL A 304      74.890  23.607   4.260  1.00  0.00           C  
ATOM   4844  O   VAL A 304      74.936  24.776   3.879  1.00  0.00           O  
ATOM   4845  N   GLU A 305      75.969  22.970   4.755  1.00  0.00           N  
ATOM   4846  H   GLU A 305      75.883  21.996   5.017  1.00  0.00           H  
ATOM   4847  CA  GLU A 305      77.276  23.607   4.965  1.00  0.00           C  
ATOM   4848  HA  GLU A 305      77.131  24.573   5.451  1.00  0.00           H  
ATOM   4849  CB  GLU A 305      78.168  22.703   5.849  1.00  0.00           C  
ATOM   4850  HB2 GLU A 305      78.275  21.723   5.391  1.00  0.00           H  
ATOM   4851  HB3 GLU A 305      79.184  23.101   5.876  1.00  0.00           H  
ATOM   4852  CG  GLU A 305      77.673  22.507   7.297  1.00  0.00           C  
ATOM   4853  HG2 GLU A 305      76.617  22.235   7.310  1.00  0.00           H  
ATOM   4854  HG3 GLU A 305      78.207  21.665   7.738  1.00  0.00           H  
ATOM   4855  CD  GLU A 305      77.894  23.710   8.216  1.00  0.00           C  
ATOM   4856  OE1 GLU A 305      78.455  24.729   7.752  1.00  0.00           O  
ATOM   4857  OE2 GLU A 305      77.498  23.586   9.395  1.00  0.00           O  
ATOM   4858  C   GLU A 305      78.010  23.836   3.634  1.00  0.00           C  
ATOM   4859  O   GLU A 305      78.551  24.920   3.417  1.00  0.00           O  
ATOM   4860  N   GLN A 306      77.998  22.836   2.735  1.00  0.00           N  
ATOM   4861  H   GLN A 306      77.566  21.958   2.999  1.00  0.00           H  
ATOM   4862  CA  GLN A 306      78.611  22.910   1.409  1.00  0.00           C  
ATOM   4863  HA  GLN A 306      79.584  23.391   1.515  1.00  0.00           H  
ATOM   4864  CB  GLN A 306      78.800  21.468   0.879  1.00  0.00           C  
ATOM   4865  HB2 GLN A 306      79.269  20.865   1.658  1.00  0.00           H  
ATOM   4866  HB3 GLN A 306      77.825  21.007   0.709  1.00  0.00           H  
ATOM   4867  CG  GLN A 306      79.654  21.341  -0.402  1.00  0.00           C  
ATOM   4868  HG2 GLN A 306      79.193  21.869  -1.235  1.00  0.00           H  
ATOM   4869  HG3 GLN A 306      79.693  20.293  -0.700  1.00  0.00           H  
ATOM   4870  CD  GLN A 306      81.096  21.820  -0.204  1.00  0.00           C  
ATOM   4871  OE1 GLN A 306      81.801  21.337   0.679  1.00  0.00           O  
ATOM   4872  NE2 GLN A 306      81.538  22.779  -1.020  1.00  0.00           N  
ATOM   4873 HE21 GLN A 306      82.479  23.128  -0.913  1.00  0.00           H  
ATOM   4874 HE22 GLN A 306      80.924  23.170  -1.720  1.00  0.00           H  
ATOM   4875  C   GLN A 306      77.755  23.737   0.424  1.00  0.00           C  
ATOM   4876  O   GLN A 306      78.299  24.283  -0.537  1.00  0.00           O  
ATOM   4877  N   ALA A 307      76.442  23.874   0.685  1.00  0.00           N  
ATOM   4878  H   ALA A 307      76.069  23.381   1.486  1.00  0.00           H  
ATOM   4879  CA  ALA A 307      75.510  24.709  -0.074  1.00  0.00           C  
ATOM   4880  HA  ALA A 307      75.656  24.529  -1.141  1.00  0.00           H  
ATOM   4881  CB  ALA A 307      74.073  24.322   0.310  1.00  0.00           C  
ATOM   4882  HB1 ALA A 307      73.341  24.887  -0.270  1.00  0.00           H  
ATOM   4883  HB2 ALA A 307      73.887  23.264   0.121  1.00  0.00           H  
ATOM   4884  HB3 ALA A 307      73.871  24.508   1.364  1.00  0.00           H  
ATOM   4885  C   ALA A 307      75.714  26.209   0.213  1.00  0.00           C  
ATOM   4886  O   ALA A 307      75.529  27.016  -0.695  1.00  0.00           O  
ATOM   4887  N   LEU A 308      76.141  26.573   1.439  1.00  0.00           N  
ATOM   4888  H   LEU A 308      76.253  25.848   2.133  1.00  0.00           H  
ATOM   4889  CA  LEU A 308      76.532  27.933   1.835  1.00  0.00           C  
ATOM   4890  HA  LEU A 308      75.810  28.651   1.445  1.00  0.00           H  
ATOM   4891  CB  LEU A 308      76.587  28.017   3.380  1.00  0.00           C  
ATOM   4892  HB2 LEU A 308      77.103  27.136   3.764  1.00  0.00           H  
ATOM   4893  HB3 LEU A 308      77.194  28.866   3.702  1.00  0.00           H  
ATOM   4894  CG  LEU A 308      75.204  28.137   4.049  1.00  0.00           C  
ATOM   4895  HG  LEU A 308      74.525  27.446   3.553  1.00  0.00           H  
ATOM   4896  CD1 LEU A 308      75.269  27.726   5.526  1.00  0.00           C  
ATOM   4897 HD11 LEU A 308      74.285  27.768   5.991  1.00  0.00           H  
ATOM   4898 HD12 LEU A 308      75.640  26.707   5.639  1.00  0.00           H  
ATOM   4899 HD13 LEU A 308      75.928  28.384   6.090  1.00  0.00           H  
ATOM   4900  CD2 LEU A 308      74.637  29.561   3.922  1.00  0.00           C  
ATOM   4901 HD21 LEU A 308      73.664  29.644   4.402  1.00  0.00           H  
ATOM   4902 HD22 LEU A 308      75.295  30.285   4.402  1.00  0.00           H  
ATOM   4903 HD23 LEU A 308      74.510  29.859   2.882  1.00  0.00           H  
ATOM   4904  C   LEU A 308      77.920  28.312   1.290  1.00  0.00           C  
ATOM   4905  O   LEU A 308      78.159  29.485   1.005  1.00  0.00           O  
ATOM   4906  N   ALA A 309      78.811  27.320   1.115  1.00  0.00           N  
ATOM   4907  H   ALA A 309      78.530  26.388   1.384  1.00  0.00           H  
ATOM   4908  CA  ALA A 309      80.159  27.464   0.565  1.00  0.00           C  
ATOM   4909  HA  ALA A 309      80.595  28.411   0.888  1.00  0.00           H  
ATOM   4910  CB  ALA A 309      81.007  26.300   1.108  1.00  0.00           C  
ATOM   4911  HB1 ALA A 309      82.055  26.401   0.820  1.00  0.00           H  
ATOM   4912  HB2 ALA A 309      80.978  26.270   2.197  1.00  0.00           H  
ATOM   4913  HB3 ALA A 309      80.653  25.337   0.740  1.00  0.00           H  
ATOM   4914  C   ALA A 309      80.186  27.412  -0.978  1.00  0.00           C  
ATOM   4915  O   ALA A 309      81.270  27.369  -1.561  1.00  0.00           O  
ATOM   4916  N   HIE A 310      79.017  27.431  -1.645  1.00  0.00           N  
ATOM   4917  H   HIE A 310      78.165  27.478  -1.104  1.00  0.00           H  
ATOM   4918  CA  HIE A 310      78.884  27.421  -3.101  1.00  0.00           C  
ATOM   4919  HA  HIE A 310      79.525  26.623  -3.473  1.00  0.00           H  
ATOM   4920  CB  HIE A 310      77.420  27.081  -3.459  1.00  0.00           C  
ATOM   4921  HB2 HIE A 310      77.115  26.186  -2.914  1.00  0.00           H  
ATOM   4922  HB3 HIE A 310      76.740  27.875  -3.145  1.00  0.00           H  
ATOM   4923  CG  HIE A 310      77.213  26.802  -4.928  1.00  0.00           C  
ATOM   4924  ND1 HIE A 310      77.065  27.823  -5.874  1.00  0.00           N  
ATOM   4925  CE1 HIE A 310      77.056  27.202  -7.044  1.00  0.00           C  
ATOM   4926  HE1 HIE A 310      77.016  27.714  -7.993  1.00  0.00           H  
ATOM   4927  NE2 HIE A 310      77.120  25.878  -6.930  1.00  0.00           N  
ATOM   4928  HE2 HIE A 310      77.155  25.222  -7.705  1.00  0.00           H
[truncated: 8,901,606 more chars]
