# Supplementary material for: Protocol for predicting drug-resistant protein mutations to an ERK2 inhibitor using RESISTOR
Source: STAR Protoc. 2023 Apr 27;4(2):102170. doi: 10.1016/j.xpro.2023.102170 (PMC10173857; doi:10.1016/j.xpro.2023.102170)
Supplement: Data S2. OSPREY-generated low energy structural ensembles for ERK2 E71K in complex with AMP-PNP and SCH7, related to expected outcomes and Figure 8 [file mmc2.zip › erk2-sch7-low-energy-ensemble.pdb]

REMARK   3
REMARK   3 Generated by OSPREY 3.2-dev
REMARK   3
REMARK   3 COMMENT : Top 20 confs for sequence
REMARK   3 ENERGY  : -136.011394
REMARK   3 ENERGY  : -135.992751
REMARK   3 ENERGY  : -135.910183
REMARK   3 ENERGY  : -135.772182
REMARK   3 ENERGY  : -133.631005
REMARK   3 ENERGY  : -133.565896
REMARK   3 ENERGY  : -133.460152
REMARK   3 ENERGY  : -133.413720
REMARK   3 ENERGY  : -133.295251
REMARK   3 ENERGY  : -133.243584
REMARK   3 ENERGY  : -133.037319
REMARK   3 ENERGY  : -133.026787
REMARK   3 ENERGY  : -132.884378
REMARK   3 ENERGY  : -132.762029
REMARK   3 ENERGY  : -132.550973
REMARK   3 ENERGY  : -132.542755
REMARK   3 ENERGY  : -132.415640
REMARK   3 ENERGY  : -132.290637
REMARK   3 ENERGY  : -131.837148
REMARK   3 ENERGY  : -131.832694
REMARK   3
MODEL    1
ATOM      1  N   GLY A  10      34.287  57.000  60.788  1.00  0.00           N  
ATOM      2  H1  GLY A  10      34.558  56.499  61.621  1.00  0.00           H  
ATOM      3  H2  GLY A  10      34.900  57.800  60.721  1.00  0.00           H  
ATOM      4  H3  GLY A  10      35.037  57.670  60.699  1.00  0.00           H  
ATOM      5  CA  GLY A  10      34.378  56.158  59.595  1.00  0.00           C  
ATOM      6  HA2 GLY A  10      33.703  55.311  59.720  1.00  0.00           H  
ATOM      7  HA3 GLY A  10      35.391  55.762  59.524  1.00  0.00           H  
ATOM      8  C   GLY A  10      34.030  56.896  58.290  1.00  0.00           C  
ATOM      9  O   GLY A  10      33.746  58.095  58.320  1.00  0.00           O  
ATOM     10  N   PRO A  11      34.053  56.193  57.136  1.00  0.00           N  
ATOM     11  CD  PRO A  11      34.430  54.782  57.022  1.00  0.00           C  
ATOM     12  HD2 PRO A  11      33.821  54.140  57.660  1.00  0.00           H  
ATOM     13  HD3 PRO A  11      35.476  54.662  57.310  1.00  0.00           H  
ATOM     14  CG  PRO A  11      34.246  54.419  55.548  1.00  0.00           C  
ATOM     15  HG2 PRO A  11      33.253  53.992  55.412  1.00  0.00           H  
ATOM     16  HG3 PRO A  11      34.976  53.691  55.193  1.00  0.00           H  
ATOM     17  CB  PRO A  11      34.335  55.753  54.822  1.00  0.00           C  
ATOM     18  HB2 PRO A  11      33.833  55.743  53.853  1.00  0.00           H  
ATOM     19  HB3 PRO A  11      35.383  55.995  54.637  1.00  0.00           H  
ATOM     20  CA  PRO A  11      33.744  56.765  55.816  1.00  0.00           C  
ATOM     21  HA  PRO A  11      34.234  57.733  55.693  1.00  0.00           H  
ATOM     22  C   PRO A  11      32.229  56.930  55.597  1.00  0.00           C  
ATOM     23  O   PRO A  11      31.420  56.240  56.220  1.00  0.00           O  
ATOM     24  N   GLU A  12      31.858  57.851  54.692  1.00  0.00           N  
ATOM     25  H   GLU A  12      32.582  58.364  54.210  1.00  0.00           H  
ATOM     26  CA  GLU A  12      30.474  58.182  54.347  1.00  0.00           C  
ATOM     27  HA  GLU A  12      29.896  58.291  55.267  1.00  0.00           H  
ATOM     28  CB  GLU A  12      30.452  59.513  53.569  1.00  0.00           C  
ATOM     29  HB2 GLU A  12      31.048  59.434  52.657  1.00  0.00           H  
ATOM     30  HB3 GLU A  12      29.427  59.704  53.246  1.00  0.00           H  
ATOM     31  CG  GLU A  12      30.959  60.699  54.420  1.00  0.00           C  
ATOM     32  HG2 GLU A  12      30.493  60.670  55.405  1.00  0.00           H  
ATOM     33  HG3 GLU A  12      32.033  60.611  54.582  1.00  0.00           H  
ATOM     34  CD  GLU A  12      30.658  62.076  53.826  1.00  0.00           C  
ATOM     35  OE1 GLU A  12      29.649  62.204  53.100  1.00  0.00           O  
ATOM     36  OE2 GLU A  12      31.439  63.004  54.127  1.00  0.00           O  
ATOM     37  C   GLU A  12      29.834  57.080  53.486  1.00  0.00           C  
ATOM     38  O   GLU A  12      30.524  56.374  52.751  1.00  0.00           O  
ATOM     39  N   MET A  13      28.504  56.944  53.603  1.00  0.00           N  
ATOM     40  H   MET A  13      28.015  57.594  54.201  1.00  0.00           H  
ATOM     41  CA  MET A  13      27.695  55.882  53.011  1.00  0.00           C  
ATOM     42  HA  MET A  13      28.278  55.379  52.241  1.00  0.00           H  
ATOM     43  CB  MET A  13      27.355  54.854  54.111  1.00  0.00           C  
ATOM     44  HB2 MET A  13      28.282  54.527  54.586  1.00  0.00           H  
ATOM     45  HB3 MET A  13      26.777  55.347  54.892  1.00  0.00           H  
ATOM     46  CG  MET A  13      26.604  53.607  53.618  1.00  0.00           C  
ATOM     47  HG2 MET A  13      25.653  53.880  53.158  1.00  0.00           H  
ATOM     48  HG3 MET A  13      27.193  53.118  52.843  1.00  0.00           H  
ATOM     49  SD  MET A  13      26.270  52.369  54.900  1.00  0.00           S  
ATOM     50  CE  MET A  13      25.052  53.251  55.915  1.00  0.00           C  
ATOM     51  HE1 MET A  13      24.679  52.595  56.702  1.00  0.00           H  
ATOM     52  HE2 MET A  13      25.500  54.125  56.387  1.00  0.00           H  
ATOM     53  HE3 MET A  13      24.209  53.574  55.306  1.00  0.00           H  
ATOM     54  C   MET A  13      26.454  56.481  52.339  1.00  0.00           C  
ATOM     55  O   MET A  13      25.791  57.345  52.914  1.00  0.00           O  
ATOM     56  N   VAL A  14      26.133  55.983  51.134  1.00  0.00           N  
ATOM     57  H   VAL A  14      26.741  55.276  50.740  1.00  0.00           H  
ATOM     58  CA  VAL A  14      24.952  56.326  50.344  1.00  0.00           C  
ATOM     59  HA  VAL A  14      24.215  56.810  50.988  1.00  0.00           H  
ATOM     60  CB  VAL A  14      25.308  57.320  49.205  1.00  0.00           C  
ATOM     61  HB  VAL A  14      26.062  56.855  48.566  1.00  0.00           H  
ATOM     62  CG1 VAL A  14      24.092  57.639  48.318  1.00  0.00           C  
ATOM     63 HG11 VAL A  14      24.343  58.388  47.571  1.00  0.00           H  
ATOM     64 HG12 VAL A  14      23.736  56.762  47.777  1.00  0.00           H  
ATOM     65 HG13 VAL A  14      23.265  58.029  48.911  1.00  0.00           H  
ATOM     66  CG2 VAL A  14      25.910  58.634  49.725  1.00  0.00           C  
ATOM     67 HG21 VAL A  14      26.120  59.315  48.900  1.00  0.00           H  
ATOM     68 HG22 VAL A  14      25.229  59.142  50.409  1.00  0.00           H  
ATOM     69 HG23 VAL A  14      26.849  58.467  50.251  1.00  0.00           H  
ATOM     70  C   VAL A  14      24.329  55.020  49.837  1.00  0.00           C  
ATOM     71  O   VAL A  14      24.939  54.328  49.023  1.00  0.00           O  
ATOM     72  N   ARG A  15      23.119  54.690  50.324  1.00  0.00           N  
ATOM     73  H   ARG A  15      22.710  55.319  51.001  1.00  0.00           H  
ATOM     74  CA  ARG A  15      22.288  53.546  49.920  1.00  0.00           C  
ATOM     75  HA  ARG A  15      21.418  53.562  50.577  1.00  0.00           H  
ATOM     76  CB  ARG A  15      21.777  53.698  48.466  1.00  0.00           C  
ATOM     77  HB2 ARG A  15      22.610  53.812  47.776  1.00  0.00           H  
ATOM     78  HB3 ARG A  15      21.265  52.782  48.170  1.00  0.00           H  
ATOM     79  CG  ARG A  15      20.799  54.870  48.276  1.00  0.00           C  
ATOM     80  HG2 ARG A  15      20.038  54.847  49.057  1.00  0.00           H  
ATOM     81  HG3 ARG A  15      21.331  55.813  48.400  1.00  0.00           H  
ATOM     82  CD  ARG A  15      20.113  54.852  46.901  1.00  0.00           C  
ATOM     83  HD2 ARG A  15      20.868  54.767  46.124  1.00  0.00           H  
ATOM     84  HD3 ARG A  15      19.574  55.783  46.721  1.00  0.00           H  
ATOM     85  NE  ARG A  15      19.195  53.711  46.761  1.00  0.00           N  
ATOM     86  HE  ARG A  15      19.566  52.925  46.245  1.00  0.00           H  
ATOM     87  CZ  ARG A  15      17.949  53.619  47.257  1.00  0.00           C  
ATOM     88  NH1 ARG A  15      17.394  54.623  47.951  1.00  0.00           N  
ATOM     89 HH11 ARG A  15      16.458  54.541  48.319  1.00  0.00           H  
ATOM     90 HH12 ARG A  15      17.913  55.476  48.102  1.00  0.00           H  
ATOM     91  NH2 ARG A  15      17.251  52.495  47.056  1.00  0.00           N  
ATOM     92 HH21 ARG A  15      16.313  52.400  47.418  1.00  0.00           H  
ATOM     93 HH22 ARG A  15      17.656  51.733  46.531  1.00  0.00           H  
ATOM     94  C   ARG A  15      22.962  52.183  50.191  1.00  0.00           C  
ATOM     95  O   ARG A  15      22.814  51.240  49.412  1.00  0.00           O  
ATOM     96  N   GLY A  16      23.726  52.094  51.291  1.00  0.00           N  
ATOM     97  H   GLY A  16      23.806  52.915  51.873  1.00  0.00           H  
ATOM     98  CA  GLY A  16      24.469  50.911  51.720  1.00  0.00           C  
ATOM     99  HA2 GLY A  16      23.900  50.006  51.501  1.00  0.00           H  
ATOM    100  HA3 GLY A  16      24.568  50.954  52.804  1.00  0.00           H  
ATOM    101  C   GLY A  16      25.871  50.776  51.108  1.00  0.00           C  
ATOM    102  O   GLY A  16      26.649  49.955  51.593  1.00  0.00           O  
ATOM    103  N   GLN A  17      26.212  51.574  50.079  1.00  0.00           N  
ATOM    104  H   GLN A  17      25.527  52.234  49.736  1.00  0.00           H  
ATOM    105  CA  GLN A  17      27.538  51.612  49.466  1.00  0.00           C  
ATOM    106  HA  GLN A  17      28.037  50.646  49.558  1.00  0.00           H  
ATOM    107  CB  GLN A  17      27.416  52.017  47.976  1.00  0.00           C  
ATOM    108  HB2 GLN A  17      26.792  52.905  47.875  1.00  0.00           H  
ATOM    109  HB3 GLN A  17      28.393  52.314  47.589  1.00  0.00           H  
ATOM    110  CG  GLN A  17      26.853  50.909  47.064  1.00  0.00           C  
ATOM    111  HG2 GLN A  17      25.848  50.638  47.390  1.00  0.00           H  
ATOM    112  HG3 GLN A  17      26.756  51.295  46.049  1.00  0.00           H  
ATOM    113  CD  GLN A  17      27.739  49.661  47.003  1.00  0.00           C  
ATOM    114  OE1 GLN A  17      28.965  49.752  47.057  1.00  0.00           O  
ATOM    115  NE2 GLN A  17      27.120  48.483  46.910  1.00  0.00           N  
ATOM    116 HE21 GLN A  17      27.664  47.634  46.874  1.00  0.00           H  
ATOM    117 HE22 GLN A  17      26.112  48.443  46.872  1.00  0.00           H  
ATOM    118  C   GLN A  17      28.377  52.680  50.169  1.00  0.00           C  
ATOM    119  O   GLN A  17      28.008  53.854  50.191  1.00  0.00           O  
ATOM    120  N   VAL A  18      29.524  52.255  50.718  1.00  0.00           N  
ATOM    121  H   VAL A  18      29.732  51.268  50.675  1.00  0.00           H  
ATOM    122  CA  VAL A  18      30.536  53.113  51.326  1.00  0.00           C  
ATOM    123  HA  VAL A  18      30.052  53.859  51.956  1.00  0.00           H  
ATOM    124  CB  VAL A  18      31.478  52.237  52.199  1.00  0.00           C  
ATOM    125  HB  VAL A  18      31.849  51.410  51.590  1.00  0.00           H  
ATOM    126  CG1 VAL A  18      32.712  53.001  52.718  1.00  0.00           C  
ATOM    127 HG11 VAL A  18      33.288  52.394  53.418  1.00  0.00           H  
ATOM    128 HG12 VAL A  18      33.393  53.280  51.914  1.00  0.00           H  
ATOM    129 HG13 VAL A  18      32.410  53.914  53.230  1.00  0.00           H  
ATOM    130  CG2 VAL A  18      30.718  51.624  53.391  1.00  0.00           C  
ATOM    131 HG21 VAL A  18      31.373  50.994  53.993  1.00  0.00           H  
ATOM    132 HG22 VAL A  18      30.316  52.401  54.042  1.00  0.00           H  
ATOM    133 HG23 VAL A  18      29.884  51.002  53.066  1.00  0.00           H  
ATOM    134  C   VAL A  18      31.326  53.803  50.203  1.00  0.00           C  
ATOM    135  O   VAL A  18      31.819  53.139  49.292  1.00  0.00           O  
ATOM    136  N   PHE A  19      31.456  55.131  50.307  1.00  0.00           N  
ATOM    137  H   PHE A  19      31.022  55.583  51.104  1.00  0.00           H  
ATOM    138  CA  PHE A  19      32.301  55.975  49.476  1.00  0.00           C  
ATOM    139  HA  PHE A  19      32.752  55.410  48.663  1.00  0.00           H  
ATOM    140  CB  PHE A  19      31.464  57.129  48.880  1.00  0.00           C  
ATOM    141  HB2 PHE A  19      30.738  57.489  49.611  1.00  0.00           H  
ATOM    142  HB3 PHE A  19      32.105  57.983  48.659  1.00  0.00           H  
ATOM    143  CG  PHE A  19      30.732  56.775  47.596  1.00  0.00           C  
ATOM    144  CD1 PHE A  19      29.578  55.964  47.633  1.00  0.00           C  
ATOM    145  HD1 PHE A  19      29.207  55.592  48.575  1.00  0.00           H  
ATOM    146  CE1 PHE A  19      28.906  55.634  46.440  1.00  0.00           C  
ATOM    147  HE1 PHE A  19      28.025  55.010  46.474  1.00  0.00           H  
ATOM    148  CZ  PHE A  19      29.375  56.127  45.207  1.00  0.00           C  
ATOM    149  HZ  PHE A  19      28.854  55.884  44.293  1.00  0.00           H  
ATOM    150  CE2 PHE A  19      30.522  56.942  45.165  1.00  0.00           C  
ATOM    151  HE2 PHE A  19      30.883  57.319  44.219  1.00  0.00           H  
ATOM    152  CD2 PHE A  19      31.203  57.260  46.356  1.00  0.00           C  
ATOM    153  HD2 PHE A  19      32.086  57.881  46.314  1.00  0.00           H  
ATOM    154  C   PHE A  19      33.430  56.492  50.372  1.00  0.00           C  
ATOM    155  O   PHE A  19      33.297  57.530  51.023  1.00  0.00           O  
ATOM    156  N   ASP A  20      34.540  55.738  50.404  1.00  0.00           N  
ATOM    157  H   ASP A  20      34.560  54.899  49.840  1.00  0.00           H  
ATOM    158  CA  ASP A  20      35.761  56.069  51.131  1.00  0.00           C  
ATOM    159  HA  ASP A  20      35.519  56.647  52.026  1.00  0.00           H  
ATOM    160  CB  ASP A  20      36.445  54.745  51.559  1.00  0.00           C  
ATOM    161  HB2 ASP A  20      35.750  54.162  52.165  1.00  0.00           H  
ATOM    162  HB3 ASP A  20      36.665  54.136  50.681  1.00  0.00           H  
ATOM    163  CG  ASP A  20      37.735  54.901  52.376  1.00  0.00           C  
ATOM    164  OD1 ASP A  20      37.946  55.994  52.949  1.00  0.00           O  
ATOM    165  OD2 ASP A  20      38.488  53.904  52.427  1.00  0.00           O  
ATOM    166  C   ASP A  20      36.644  56.914  50.195  1.00  0.00           C  
ATOM    167  O   ASP A  20      37.448  56.389  49.423  1.00  0.00           O  
ATOM    168  N   VAL A  21      36.429  58.236  50.256  1.00  0.00           N  
ATOM    169  H   VAL A  21      35.715  58.549  50.897  1.00  0.00           H  
ATOM    170  CA  VAL A  21      37.044  59.273  49.424  1.00  0.00           C  
ATOM    171  HA  VAL A  21      37.986  58.876  49.041  1.00  0.00           H  
ATOM    172  CB  VAL A  21      36.157  59.609  48.192  1.00  0.00           C  
ATOM    173  HB  VAL A  21      36.614  60.454  47.678  1.00  0.00           H  
ATOM    174  CG1 VAL A  21      36.126  58.471  47.165  1.00  0.00           C  
ATOM    175 HG11 VAL A  21      35.603  58.779  46.261  1.00  0.00           H  
ATOM    176 HG12 VAL A  21      37.134  58.172  46.874  1.00  0.00           H  
ATOM    177 HG13 VAL A  21      35.614  57.590  47.554  1.00  0.00           H  
ATOM    178  CG2 VAL A  21      34.724  60.030  48.571  1.00  0.00           C  
ATOM    179 HG21 VAL A  21      34.180  60.395  47.699  1.00  0.00           H  
ATOM    180 HG22 VAL A  21      34.158  59.195  48.982  1.00  0.00           H  
ATOM    181 HG23 VAL A  21      34.719  60.823  49.317  1.00  0.00           H  
ATOM    182  C   VAL A  21      37.490  60.497  50.247  1.00  0.00           C  
ATOM    183  O   VAL A  21      37.969  61.479  49.680  1.00  0.00           O  
ATOM    184  N   GLY A  22      37.366  60.432  51.584  1.00  0.00           N  
ATOM    185  H   GLY A  22      36.993  59.583  51.984  1.00  0.00           H  
ATOM    186  CA  GLY A  22      37.817  61.459  52.517  1.00  0.00           C  
ATOM    187  HA2 GLY A  22      37.494  62.434  52.152  1.00  0.00           H  
ATOM    188  HA3 GLY A  22      37.317  61.298  53.473  1.00  0.00           H  
ATOM    189  C   GLY A  22      39.340  61.423  52.744  1.00  0.00           C  
ATOM    190  O   GLY A  22      39.982  60.424  52.415  1.00  0.00           O  
ATOM    191  N   PRO A  23      39.936  62.488  53.323  1.00  0.00           N  
ATOM    192  CD  PRO A  23      41.368  62.512  53.633  1.00  0.00           C  
ATOM    193  HD2 PRO A  23      41.980  62.369  52.741  1.00  0.00           H  
ATOM    194  HD3 PRO A  23      41.596  61.707  54.334  1.00  0.00           H  
ATOM    195  CG  PRO A  23      41.632  63.871  54.282  1.00  0.00           C  
ATOM    196  HG2 PRO A  23      41.948  64.589  53.523  1.00  0.00           H  
ATOM    197  HG3 PRO A  23      42.407  63.832  55.048  1.00  0.00           H  
ATOM    198  CB  PRO A  23      40.272  64.274  54.832  1.00  0.00           C  
ATOM    199  HB2 PRO A  23      40.186  65.350  54.989  1.00  0.00           H  
ATOM    200  HB3 PRO A  23      40.115  63.796  55.800  1.00  0.00           H  
ATOM    201  CA  PRO A  23      39.270  63.704  53.815  1.00  0.00           C  
ATOM    202  HA  PRO A  23      38.335  63.462  54.322  1.00  0.00           H  
ATOM    203  C   PRO A  23      38.981  64.761  52.727  1.00  0.00           C  
ATOM    204  O   PRO A  23      38.302  65.743  53.028  1.00  0.00           O  
ATOM    205  N   ARG A  24      39.479  64.581  51.487  1.00  0.00           N  
ATOM    206  H   ARG A  24      40.024  63.750  51.304  1.00  0.00           H  
ATOM    207  CA  ARG A  24      39.327  65.540  50.390  1.00  0.00           C  
ATOM    208  HA  ARG A  24      39.640  66.519  50.761  1.00  0.00           H  
ATOM    209  CB  ARG A  24      40.254  65.160  49.211  1.00  0.00           C  
ATOM    210  HB2 ARG A  24      41.288  65.202  49.556  1.00  0.00           H  
ATOM    211  HB3 ARG A  24      40.077  64.129  48.901  1.00  0.00           H  
ATOM    212  CG  ARG A  24      40.093  66.093  47.992  1.00  0.00           C  
ATOM    213  HG2 ARG A  24      39.134  65.907  47.507  1.00  0.00           H  
ATOM    214  HG3 ARG A  24      40.047  67.124  48.340  1.00  0.00           H  
ATOM    215  CD  ARG A  24      41.193  65.984  46.936  1.00  0.00           C  
ATOM    216  HD2 ARG A  24      42.166  66.208  47.372  1.00  0.00           H  
ATOM    217  HD3 ARG A  24      41.236  64.974  46.528  1.00  0.00           H  
ATOM    218  NE  ARG A  24      40.914  66.935  45.853  1.00  0.00           N  
ATOM    219  HE  ARG A  24      40.088  67.513  45.989  1.00  0.00           H  
ATOM    220  CZ  ARG A  24      41.614  67.105  44.723  1.00  0.00           C  
ATOM    221  NH1 ARG A  24      42.736  66.415  44.477  1.00  0.00           N  
ATOM    222 HH11 ARG A  24      43.243  66.539  43.613  1.00  0.00           H  
ATOM    223 HH12 ARG A  24      43.102  65.769  45.168  1.00  0.00           H  
ATOM    224  NH2 ARG A  24      41.168  67.989  43.824  1.00  0.00           N  
ATOM    225 HH21 ARG A  24      41.670  68.149  42.963  1.00  0.00           H  
ATOM    226 HH22 ARG A  24      40.288  68.472  43.987  1.00  0.00           H  
ATOM    227  C   ARG A  24      37.874  65.670  49.906  1.00  0.00           C  
ATOM    228  O   ARG A  24      37.433  66.791  49.658  1.00  0.00           O  
ATOM    229  N   TYR A  25      37.145  64.553  49.765  1.00  0.00           N  
ATOM    230  H   TYR A  25      37.567  63.661  49.986  1.00  0.00           H  
ATOM    231  CA  TYR A  25      35.775  64.536  49.258  1.00  0.00           C  
ATOM    232  HA  TYR A  25      35.480  65.524  48.915  1.00  0.00           H  
ATOM    233  CB  TYR A  25      35.676  63.598  48.048  1.00  0.00           C  
ATOM    234  HB2 TYR A  25      34.648  63.575  47.684  1.00  0.00           H  
ATOM    235  HB3 TYR A  25      35.913  62.579  48.343  1.00  0.00           H  
ATOM    236  CG  TYR A  25      36.582  64.001  46.900  1.00  0.00           C  
ATOM    237  CD1 TYR A  25      36.270  65.112  46.087  1.00  0.00           C  
ATOM    238  HD1 TYR A  25      35.367  65.678  46.262  1.00  0.00           H  
ATOM    239  CE1 TYR A  25      37.140  65.485  45.044  1.00  0.00           C  
ATOM    240  HE1 TYR A  25      36.903  66.328  44.413  1.00  0.00           H  
ATOM    241  CZ  TYR A  25      38.327  64.764  44.822  1.00  0.00           C  
ATOM    242  OH  TYR A  25      39.182  65.133  43.828  1.00  0.00           O  
ATOM    243  HH  TYR A  25      39.915  64.531  43.754  1.00  0.00           H  
ATOM    244  CE2 TYR A  25      38.637  63.657  45.632  1.00  0.00           C  
ATOM    245  HE2 TYR A  25      39.546  63.102  45.470  1.00  0.00           H  
ATOM    246  CD2 TYR A  25      37.766  63.277  46.666  1.00  0.00           C  
ATOM    247  HD2 TYR A  25      38.017  62.438  47.293  1.00  0.00           H  
ATOM    248  C   TYR A  25      34.837  64.098  50.382  1.00  0.00           C  
ATOM    249  O   TYR A  25      34.982  63.008  50.936  1.00  0.00           O  
ATOM    250  N   THR A  26      33.884  64.980  50.708  1.00  0.00           N  
ATOM    251  H   THR A  26      33.851  65.846  50.186  1.00  0.00           H  
ATOM    252  CA  THR A  26      32.886  64.842  51.767  1.00  0.00           C  
ATOM    253  HA  THR A  26      32.781  63.781  51.999  1.00  0.00           H  
ATOM    254  CB  THR A  26      33.345  65.572  53.059  1.00  0.00           C  
ATOM    255  HB  THR A  26      32.600  65.393  53.834  1.00  0.00           H  
ATOM    256  CG2 THR A  26      34.695  65.095  53.620  1.00  0.00           C  
ATOM    257 HG21 THR A  26      34.910  65.572  54.577  1.00  0.00           H  
ATOM    258 HG22 THR A  26      34.689  64.017  53.783  1.00  0.00           H  
ATOM    259 HG23 THR A  26      35.520  65.328  52.948  1.00  0.00           H  
ATOM    260  OG1 THR A  26      33.380  66.977  52.875  1.00  0.00           O  
ATOM    261  HG1 THR A  26      32.492  67.289  52.764  1.00  0.00           H  
ATOM    262  C   THR A  26      31.515  65.297  51.250  1.00  0.00           C  
ATOM    263  O   THR A  26      31.418  65.897  50.181  1.00  0.00           O  
ATOM    264  N   ASN A  27      30.451  65.009  52.015  1.00  0.00           N  
ATOM    265  H   ASN A  27      30.614  64.453  52.847  1.00  0.00           H  
ATOM    266  CA  ASN A  27      29.063  65.428  51.772  1.00  0.00           C  
ATOM    267  HA  ASN A  27      28.513  65.114  52.660  1.00  0.00           H  
ATOM    268  CB  ASN A  27      28.889  66.969  51.651  1.00  0.00           C  
ATOM    269  HB2 ASN A  27      27.835  67.209  51.504  1.00  0.00           H  
ATOM    270  HB3 ASN A  27      29.401  67.353  50.768  1.00  0.00           H  
ATOM    271  CG  ASN A  27      29.394  67.744  52.873  1.00  0.00           C  
ATOM    272  OD1 ASN A  27      30.581  68.048  52.971  1.00  0.00           O  
ATOM    273  ND2 ASN A  27      28.495  68.077  53.801  1.00  0.00           N  
ATOM    274 HD21 ASN A  27      28.794  68.591  54.617  1.00  0.00           H  
ATOM    275 HD22 ASN A  27      27.528  67.810  53.694  1.00  0.00           H  
ATOM    276  C   ASN A  27      28.437  64.633  50.613  1.00  0.00           C  
ATOM    277  O   ASN A  27      27.841  65.213  49.703  1.00  0.00           O  
ATOM    278  N   LEU A  28      28.622  63.303  50.641  1.00  0.00           N  
ATOM    279  H   LEU A  28      29.102  62.918  51.449  1.00  0.00           H  
ATOM    280  CA  LEU A  28      28.200  62.344  49.623  1.00  0.00           C  
ATOM    281  HA  LEU A  28      28.538  62.704  48.656  1.00  0.00           H  
ATOM    282  CB  LEU A  28      28.861  60.972  49.914  1.00  0.00           C  
ATOM    283  HB2 LEU A  28      28.873  60.789  50.989  1.00  0.00           H  
ATOM    284  HB3 LEU A  28      28.244  60.174  49.503  1.00  0.00           H  
ATOM    285  CG  LEU A  28      30.282  60.769  49.338  1.00  0.00           C  
ATOM    286  HG  LEU A  28      30.665  59.856  49.792  1.00  0.00           H  
ATOM    287  CD1 LEU A  28      30.248  60.513  47.821  1.00  0.00           C  
ATOM    288 HD11 LEU A  28      31.251  60.357  47.422  1.00  0.00           H  
ATOM    289 HD12 LEU A  28      29.664  59.621  47.592  1.00  0.00           H  
ATOM    290 HD13 LEU A  28      29.795  61.340  47.277  1.00  0.00           H  
ATOM    291  CD2 LEU A  28      31.281  61.876  49.718  1.00  0.00           C  
ATOM    292 HD21 LEU A  28      32.284  61.640  49.364  1.00  0.00           H  
ATOM    293 HD22 LEU A  28      31.002  62.838  49.291  1.00  0.00           H  
ATOM    294 HD23 LEU A  28      31.338  61.996  50.800  1.00  0.00           H  
ATOM    295  C   LEU A  28      26.668  62.209  49.616  1.00  0.00           C  
ATOM    296  O   LEU A  28      26.054  61.987  50.660  1.00  0.00           O  
ATOM    297  N   SER A  29      26.065  62.353  48.426  1.00  0.00           N  
ATOM    298  H   SER A  29      26.651  62.544  47.623  1.00  0.00           H  
ATOM    299  CA  SER A  29      24.624  62.323  48.184  1.00  0.00           C  
ATOM    300  HA  SER A  29      24.175  61.651  48.919  1.00  0.00           H  
ATOM    301  CB  SER A  29      24.028  63.728  48.408  1.00  0.00           C  
ATOM    302  HB2 SER A  29      24.211  64.059  49.431  1.00  0.00           H  
ATOM    303  HB3 SER A  29      24.506  64.455  47.751  1.00  0.00           H  
ATOM    304  OG  SER A  29      22.634  63.753  48.173  1.00  0.00           O  
ATOM    305  HG  SER A  29      22.317  64.630  48.329  1.00  0.00           H  
ATOM    306  C   SER A  29      24.338  61.710  46.807  1.00  0.00           C  
ATOM    307  O   SER A  29      25.042  62.007  45.845  1.00  0.00           O  
ATOM    308  N   TYR A  30      23.303  60.859  46.722  1.00  0.00           N  
ATOM    309  H   TYR A  30      22.754  60.722  47.557  1.00  0.00           H  
ATOM    310  CA  TYR A  30      22.942  60.034  45.566  1.00  0.00           C  
ATOM    311  HA  TYR A  30      23.797  59.398  45.337  1.00  0.00           H  
ATOM    312  CB  TYR A  30      21.751  59.145  45.982  1.00  0.00           C  
ATOM    313  HB2 TYR A  30      21.971  58.644  46.923  1.00  0.00           H  
ATOM    314  HB3 TYR A  30      20.880  59.769  46.192  1.00  0.00           H  
ATOM    315  CG  TYR A  30      21.358  58.063  44.991  1.00  0.00           C  
ATOM    316  CD1 TYR A  30      22.194  56.944  44.795  1.00  0.00           C  
ATOM    317  HD1 TYR A  30      23.128  56.860  45.331  1.00  0.00           H  
ATOM    318  CE1 TYR A  30      21.800  55.916  43.917  1.00  0.00           C  
ATOM    319  HE1 TYR A  30      22.427  55.048  43.791  1.00  0.00           H  
ATOM    320  CZ  TYR A  30      20.574  56.004  43.230  1.00  0.00           C  
ATOM    321  OH  TYR A  30      20.171  54.989  42.412  1.00  0.00           O  
ATOM    322  HH  TYR A  30      20.621  54.172  42.590  1.00  0.00           H  
ATOM    323  CE2 TYR A  30      19.756  57.137  43.396  1.00  0.00           C  
ATOM    324  HE2 TYR A  30      18.820  57.213  42.862  1.00  0.00           H  
ATOM    325  CD2 TYR A  30      20.145  58.163  44.278  1.00  0.00           C  
ATOM    326  HD2 TYR A  30      19.503  59.021  44.412  1.00  0.00           H  
ATOM    327  C   TYR A  30      22.575  60.846  44.311  1.00  0.00           C  
ATOM    328  O   TYR A  30      21.876  61.856  44.403  1.00  0.00           O  
ATOM    329  N   ILE A  31      23.007  60.345  43.142  1.00  0.00           N  
ATOM    330  H   ILE A  31      23.593  59.523  43.173  1.00  0.00           H  
ATOM    331  CA  ILE A  31      22.573  60.782  41.815  1.00  0.00           C  
ATOM    332  HA  ILE A  31      21.852  61.598  41.898  1.00  0.00           H  
ATOM    333  CB  ILE A  31      23.781  61.293  40.971  1.00  0.00           C  
ATOM    334  HB  ILE A  31      24.560  60.538  41.023  1.00  0.00           H  
ATOM    335  CG2 ILE A  31      23.418  61.486  39.481  1.00  0.00           C  
ATOM    336 HG21 ILE A  31      24.263  61.842  38.895  1.00  0.00           H  
ATOM    337 HG22 ILE A  31      23.109  60.558  39.003  1.00  0.00           H  
ATOM    338 HG23 ILE A  31      22.603  62.200  39.373  1.00  0.00           H  
ATOM    339  CG1 ILE A  31      24.390  62.589  41.552  1.00  0.00           C  
ATOM    340 HG12 ILE A  31      23.672  63.403  41.468  1.00  0.00           H  
ATOM    341 HG13 ILE A  31      24.573  62.460  42.618  1.00  0.00           H  
ATOM    342  CD1 ILE A  31      25.718  62.999  40.892  1.00  0.00           C  
ATOM    343 HD11 ILE A  31      26.175  63.834  41.417  1.00  0.00           H  
ATOM    344 HD12 ILE A  31      26.434  62.178  40.904  1.00  0.00           H  
ATOM    345 HD13 ILE A  31      25.588  63.315  39.859  1.00  0.00           H  
ATOM    346  C   ILE A  31      21.842  59.604  41.148  1.00  0.00           C  
ATOM    347  O   ILE A  31      20.669  59.736  40.802  1.00  0.00           O  
ATOM    348  N   GLY A  32      22.538  58.473  40.949  1.00  0.00           N  
ATOM    349  H   GLY A  32      23.494  58.421  41.278  1.00  0.00           H  
ATOM    350  CA  GLY A  32      22.030  57.315  40.222  1.00  0.00           C  
ATOM    351  HA2 GLY A  32      21.013  57.083  40.543  1.00  0.00           H  
ATOM    352  HA3 GLY A  32      21.988  57.556  39.159  1.00  0.00           H  
ATOM    353  C   GLY A  32      22.905  56.075  40.411  1.00  0.00           C  
ATOM    354  O   GLY A  32      23.903  56.106  41.130  1.00  0.00           O  
ATOM    355  N   GLU A  33      22.504  54.973  39.762  1.00  0.00           N  
ATOM    356  H   GLU A  33      21.670  55.029  39.194  1.00  0.00           H  
ATOM    357  CA  GLU A  33      23.180  53.677  39.774  1.00  0.00           C  
ATOM    358  HA  GLU A  33      24.246  53.895  39.714  1.00  0.00           H  
ATOM    359  CB  GLU A  33      22.928  52.954  41.124  1.00  0.00           C  
ATOM    360  HB2 GLU A  33      22.861  53.684  41.929  1.00  0.00           H  
ATOM    361  HB3 GLU A  33      23.814  52.366  41.363  1.00  0.00           H  
ATOM    362  CG  GLU A  33      21.720  51.996  41.161  1.00  0.00           C  
ATOM    363  HG2 GLU A  33      20.841  52.490  40.745  1.00  0.00           H  
ATOM    364  HG3 GLU A  33      21.907  51.114  40.548  1.00  0.00           H  
ATOM    365  CD  GLU A  33      21.372  51.566  42.587  1.00  0.00           C  
ATOM    366  OE1 GLU A  33      21.086  52.469  43.405  1.00  0.00           O  
ATOM    367  OE2 GLU A  33      21.390  50.341  42.833  1.00  0.00           O  
ATOM    368  C   GLU A  33      22.859  52.874  38.503  1.00  0.00           C  
ATOM    369  O   GLU A  33      21.886  53.153  37.801  1.00  0.00           O  
ATOM    370  N   GLY A  34      23.695  51.865  38.228  1.00  0.00           N  
ATOM    371  H   GLY A  34      24.471  51.708  38.860  1.00  0.00           H  
ATOM    372  CA  GLY A  34      23.560  50.920  37.126  1.00  0.00           C  
ATOM    373  HA2 GLY A  34      22.522  50.594  37.034  1.00  0.00           H  
ATOM    374  HA3 GLY A  34      23.839  51.406  36.191  1.00  0.00           H  
ATOM    375  C   GLY A  34      24.441  49.693  37.371  1.00  0.00           C  
ATOM    376  O   GLY A  34      24.775  49.383  38.517  1.00  0.00           O  
ATOM    377  N   ALA A  35      24.822  48.988  36.291  1.00  0.00           N  
ATOM    378  H   ALA A  35      24.505  49.286  35.380  1.00  0.00           H  
ATOM    379  CA  ALA A  35      25.718  47.828  36.348  1.00  0.00           C  
ATOM    380  HA  ALA A  35      25.362  47.144  37.122  1.00  0.00           H  
ATOM    381  CB  ALA A  35      25.695  47.094  34.998  1.00  0.00           C  
ATOM    382  HB1 ALA A  35      26.298  46.185  35.036  1.00  0.00           H  
ATOM    383  HB2 ALA A  35      24.681  46.797  34.730  1.00  0.00           H  
ATOM    384  HB3 ALA A  35      26.086  47.710  34.189  1.00  0.00           H  
ATOM    385  C   ALA A  35      27.163  48.242  36.678  1.00  0.00           C  
ATOM    386  O   ALA A  35      27.850  47.508  37.384  1.00  0.00           O  
ATOM    387  N   TYR A  36      27.588  49.443  36.245  1.00  0.00           N  
ATOM    388  H   TYR A  36      26.946  49.974  35.673  1.00  0.00           H  
ATOM    389  CA  TYR A  36      28.876  50.083  36.536  1.00  0.00           C  
ATOM    390  HA  TYR A  36      29.660  49.430  36.160  1.00  0.00           H  
ATOM    391  CB  TYR A  36      28.948  51.424  35.770  1.00  0.00           C  
ATOM    392  HB2 TYR A  36      28.731  51.257  34.715  1.00  0.00           H  
ATOM    393  HB3 TYR A  36      29.972  51.801  35.793  1.00  0.00           H  
ATOM    394  CG  TYR A  36      28.027  52.517  36.296  1.00  0.00           C  
ATOM    395  CD1 TYR A  36      28.477  53.408  37.296  1.00  0.00           C  
ATOM    396  HD1 TYR A  36      29.480  53.327  37.686  1.00  0.00           H  
ATOM    397  CE1 TYR A  36      27.616  54.395  37.807  1.00  0.00           C  
ATOM    398  HE1 TYR A  36      27.965  55.066  38.577  1.00  0.00           H  
ATOM    399  CZ  TYR A  36      26.303  54.502  37.313  1.00  0.00           C  
ATOM    400  OH  TYR A  36      25.466  55.454  37.807  1.00  0.00           O  
ATOM    401  HH  TYR A  36      24.636  55.500  37.349  1.00  0.00           H  
ATOM    402  CE2 TYR A  36      25.854  53.630  36.305  1.00  0.00           C  
ATOM    403  HE2 TYR A  36      24.848  53.714  35.920  1.00  0.00           H  
ATOM    404  CD2 TYR A  36      26.713  52.636  35.801  1.00  0.00           C  
ATOM    405  HD2 TYR A  36      26.353  51.966  35.037  1.00  0.00           H  
ATOM    406  C   TYR A  36      29.168  50.316  38.032  1.00  0.00           C  
ATOM    407  O   TYR A  36      30.324  50.536  38.385  1.00  0.00           O  
ATOM    408  N   GLY A  37      28.132  50.293  38.885  1.00  0.00           N  
ATOM    409  H   GLY A  37      27.217  50.100  38.502  1.00  0.00           H  
ATOM    410  CA  GLY A  37      28.167  50.674  40.289  1.00  0.00           C  
ATOM    411  HA2 GLY A  37      27.845  49.826  40.892  1.00  0.00           H  
ATOM    412  HA3 GLY A  37      29.174  50.927  40.618  1.00  0.00           H  
ATOM    413  C   GLY A  37      27.206  51.839  40.530  1.00  0.00           C  
ATOM    414  O   GLY A  37      26.082  51.822  40.029  1.00  0.00           O  
ATOM    415  N   MET A  38      27.644  52.827  41.322  1.00  0.00           N  
ATOM    416  H   MET A  38      28.596  52.775  41.658  1.00  0.00           H  
ATOM    417  CA  MET A  38      26.853  53.969  41.783  1.00  0.00           C  
ATOM    418  HA  MET A  38      25.899  54.000  41.259  1.00  0.00           H  
ATOM    419  CB  MET A  38      26.585  53.779  43.291  1.00  0.00           C  
ATOM    420  HB2 MET A  38      26.249  52.755  43.450  1.00  0.00           H  
ATOM    421  HB3 MET A  38      27.516  53.874  43.852  1.00  0.00           H  
ATOM    422  CG  MET A  38      25.531  54.732  43.876  1.00  0.00           C  
ATOM    423  HG2 MET A  38      25.864  55.765  43.773  1.00  0.00           H  
ATOM    424  HG3 MET A  38      24.602  54.647  43.316  1.00  0.00           H  
ATOM    425  SD  MET A  38      25.176  54.460  45.632  1.00  0.00           S  
ATOM    426  CE  MET A  38      24.200  52.933  45.544  1.00  0.00           C  
ATOM    427  HE1 MET A  38      24.021  52.545  46.546  1.00  0.00           H  
ATOM    428  HE2 MET A  38      23.239  53.123  45.067  1.00  0.00           H  
ATOM    429  HE3 MET A  38      24.719  52.161  44.979  1.00  0.00           H  
ATOM    430  C   MET A  38      27.600  55.272  41.483  1.00  0.00           C  
ATOM    431  O   MET A  38      28.826  55.297  41.568  1.00  0.00           O  
ATOM    432  N   VAL A  39      26.854  56.352  41.192  1.00  0.00           N  
ATOM    433  H   VAL A  39      25.848  56.234  41.149  1.00  0.00           H  
ATOM    434  CA  VAL A  39      27.344  57.725  41.050  1.00  0.00           C  
ATOM    435  HA  VAL A  39      28.401  57.733  41.304  1.00  0.00           H  
ATOM    436  CB  VAL A  39      27.241  58.224  39.579  1.00  0.00           C  
ATOM    437  HB  VAL A  39      27.742  57.476  38.964  1.00  0.00           H  
ATOM    438  CG1 VAL A  39      25.804  58.354  39.046  1.00  0.00           C  
ATOM    439 HG11 VAL A  39      25.801  58.472  37.963  1.00  0.00           H  
ATOM    440 HG12 VAL A  39      25.204  57.481  39.284  1.00  0.00           H  
ATOM    441 HG13 VAL A  39      25.296  59.217  39.464  1.00  0.00           H  
ATOM    442  CG2 VAL A  39      27.989  59.553  39.354  1.00  0.00           C  
ATOM    443 HG21 VAL A  39      28.041  59.798  38.292  1.00  0.00           H  
ATOM    444 HG22 VAL A  39      27.490  60.382  39.855  1.00  0.00           H  
ATOM    445 HG23 VAL A  39      29.010  59.516  39.731  1.00  0.00           H  
ATOM    446  C   VAL A  39      26.642  58.616  42.087  1.00  0.00           C  
ATOM    447  O   VAL A  39      25.439  58.494  42.325  1.00  0.00           O  
ATOM    448  N   CYS A  40      27.435  59.490  42.719  1.00  0.00           N  
ATOM    449  H   CYS A  40      28.412  59.506  42.450  1.00  0.00           H  
ATOM    450  CA  CYS A  40      27.075  60.400  43.801  1.00  0.00           C  
ATOM    451  HA  CYS A  40      25.991  60.526  43.828  1.00  0.00           H  
ATOM    452  CB  CYS A  40      27.565  59.832  45.151  1.00  0.00           C  
ATOM    453  HB2 CYS A  40      28.608  59.516  45.087  1.00  0.00           H  
ATOM    454  HB3 CYS A  40      27.512  60.590  45.934  1.00  0.00           H  
ATOM    455  SG  CYS A  40      26.550  58.431  45.689  1.00  0.00           S  
ATOM    456  HG  CYS A  40      26.772  57.676  44.610  1.00  0.00           H  
ATOM    457  C   CYS A  40      27.687  61.780  43.540  1.00  0.00           C  
ATOM    458  O   CYS A  40      28.751  61.881  42.936  1.00  0.00           O  
ATOM    459  N   SER A  41      27.041  62.838  44.046  1.00  0.00           N  
ATOM    460  H   SER A  41      26.181  62.660  44.549  1.00  0.00           H  
ATOM    461  CA  SER A  41      27.607  64.179  44.171  1.00  0.00           C  
ATOM    462  HA  SER A  41      28.276  64.373  43.332  1.00  0.00           H  
ATOM    463  CB  SER A  41      26.458  65.217  44.139  1.00  0.00           C  
ATOM    464  HB2 SER A  41      25.840  65.085  43.251  1.00  0.00           H  
ATOM    465  HB3 SER A  41      26.880  66.219  44.065  1.00  0.00           H  
ATOM    466  OG  SER A  41      25.614  65.186  45.275  1.00  0.00           O  
ATOM    467  HG  SER A  41      25.178  64.346  45.305  1.00  0.00           H  
ATOM    468  C   SER A  41      28.379  64.261  45.502  1.00  0.00           C  
ATOM    469  O   SER A  41      27.960  63.672  46.498  1.00  0.00           O  
ATOM    470  N   ALA A  42      29.494  65.002  45.513  1.00  0.00           N  
ATOM    471  H   ALA A  42      29.775  65.442  44.645  1.00  0.00           H  
ATOM    472  CA  ALA A  42      30.371  65.241  46.661  1.00  0.00           C  
ATOM    473  HA  ALA A  42      29.777  65.211  47.577  1.00  0.00           H  
ATOM    474  CB  ALA A  42      31.445  64.149  46.737  1.00  0.00           C  
ATOM    475  HB1 ALA A  42      32.089  64.283  47.608  1.00  0.00           H  
ATOM    476  HB2 ALA A  42      31.002  63.158  46.802  1.00  0.00           H  
ATOM    477  HB3 ALA A  42      32.078  64.171  45.851  1.00  0.00           H  
ATOM    478  C   ALA A  42      30.986  66.636  46.562  1.00  0.00           C  
ATOM    479  O   ALA A  42      31.098  67.171  45.465  1.00  0.00           O  
ATOM    480  N   TYR A  43      31.416  67.210  47.694  1.00  0.00           N  
ATOM    481  H   TYR A  43      31.317  66.694  48.561  1.00  0.00           H  
ATOM    482  CA  TYR A  43      32.148  68.471  47.767  1.00  0.00           C  
ATOM    483  HA  TYR A  43      31.964  69.087  46.890  1.00  0.00           H  
ATOM    484  CB  TYR A  43      31.683  69.240  49.022  1.00  0.00           C  
ATOM    485  HB2 TYR A  43      30.605  69.386  48.977  1.00  0.00           H  
ATOM    486  HB3 TYR A  43      31.860  68.651  49.925  1.00  0.00           H  
ATOM    487  CG  TYR A  43      32.316  70.612  49.184  1.00  0.00           C  
ATOM    488  CD1 TYR A  43      32.020  71.638  48.261  1.00  0.00           C  
ATOM    489  HD1 TYR A  43      31.344  71.453  47.441  1.00  0.00           H  
ATOM    490  CE1 TYR A  43      32.609  72.908  48.401  1.00  0.00           C  
ATOM    491  HE1 TYR A  43      32.376  73.687  47.690  1.00  0.00           H  
ATOM    492  CZ  TYR A  43      33.500  73.158  49.463  1.00  0.00           C  
ATOM    493  OH  TYR A  43      34.060  74.393  49.607  1.00  0.00           O  
ATOM    494  HH  TYR A  43      33.769  75.009  48.952  1.00  0.00           H  
ATOM    495  CE2 TYR A  43      33.807  72.133  50.379  1.00  0.00           C  
ATOM    496  HE2 TYR A  43      34.494  72.320  51.191  1.00  0.00           H  
ATOM    497  CD2 TYR A  43      33.215  70.863  50.241  1.00  0.00           C  
ATOM    498  HD2 TYR A  43      33.457  70.081  50.946  1.00  0.00           H  
ATOM    499  C   TYR A  43      33.650  68.183  47.895  1.00  0.00           C  
ATOM    500  O   TYR A  43      34.071  67.515  48.839  1.00  0.00           O  
ATOM    501  N   ASP A  44      34.449  68.744  46.972  1.00  0.00           N  
ATOM    502  H   ASP A  44      34.020  69.288  46.235  1.00  0.00           H  
ATOM    503  CA  ASP A  44      35.908  68.783  47.037  1.00  0.00           C  
ATOM    504  HA  ASP A  44      36.281  67.830  47.416  1.00  0.00           H  
ATOM    505  CB  ASP A  44      36.466  69.032  45.609  1.00  0.00           C  
ATOM    506  HB2 ASP A  44      36.002  68.334  44.913  1.00  0.00           H  
ATOM    507  HB3 ASP A  44      36.190  70.025  45.255  1.00  0.00           H  
ATOM    508  CG  ASP A  44      37.990  68.900  45.461  1.00  0.00           C  
ATOM    509  OD1 ASP A  44      38.688  68.707  46.480  1.00  0.00           O  
ATOM    510  OD2 ASP A  44      38.451  68.983  44.304  1.00  0.00           O  
ATOM    511  C   ASP A  44      36.311  69.940  47.968  1.00  0.00           C  
ATOM    512  O   ASP A  44      35.993  71.099  47.701  1.00  0.00           O  
ATOM    513  N   ASN A  45      37.015  69.605  49.056  1.00  0.00           N  
ATOM    514  H   ASN A  45      37.226  68.623  49.193  1.00  0.00           H  
ATOM    515  CA  ASN A  45      37.490  70.532  50.084  1.00  0.00           C  
ATOM    516  HA  ASN A  45      36.762  71.335  50.222  1.00  0.00           H  
ATOM    517  CB  ASN A  45      37.666  69.758  51.413  1.00  0.00           C  
ATOM    518  HB2 ASN A  45      38.302  68.881  51.271  1.00  0.00           H  
ATOM    519  HB3 ASN A  45      38.173  70.377  52.155  1.00  0.00           H  
ATOM    520  CG  ASN A  45      36.329  69.342  52.033  1.00  0.00           C  
ATOM    521  OD1 ASN A  45      35.645  70.165  52.637  1.00  0.00           O  
ATOM    522  ND2 ASN A  45      35.949  68.073  51.883  1.00  0.00           N  
ATOM    523 HD21 ASN A  45      35.071  67.759  52.280  1.00  0.00           H  
ATOM    524 HD22 ASN A  45      36.527  67.430  51.359  1.00  0.00           H  
ATOM    525  C   ASN A  45      38.838  71.187  49.725  1.00  0.00           C  
ATOM    526  O   ASN A  45      39.258  72.095  50.441  1.00  0.00           O  
ATOM    527  N   VAL A  46      39.503  70.770  48.632  1.00  0.00           N  
ATOM    528  H   VAL A  46      39.102  70.020  48.081  1.00  0.00           H  
ATOM    529  CA  VAL A  46      40.747  71.368  48.137  1.00  0.00           C  
ATOM    530  HA  VAL A  46      41.301  71.826  48.959  1.00  0.00           H  
ATOM    531  CB  VAL A  46      41.645  70.266  47.503  1.00  0.00           C  
ATOM    532  HB  VAL A  46      41.056  69.713  46.772  1.00  0.00           H  
ATOM    533  CG1 VAL A  46      42.880  70.813  46.758  1.00  0.00           C  
ATOM    534 HG11 VAL A  46      43.505  69.999  46.390  1.00  0.00           H  
ATOM    535 HG12 VAL A  46      42.606  71.412  45.890  1.00  0.00           H  
ATOM    536 HG13 VAL A  46      43.494  71.433  47.412  1.00  0.00           H  
ATOM    537  CG2 VAL A  46      42.115  69.266  48.576  1.00  0.00           C  
ATOM    538 HG21 VAL A  46      42.678  68.446  48.130  1.00  0.00           H  
ATOM    539 HG22 VAL A  46      42.762  69.751  49.307  1.00  0.00           H  
ATOM    540 HG23 VAL A  46      41.281  68.830  49.124  1.00  0.00           H  
ATOM    541  C   VAL A  46      40.400  72.474  47.124  1.00  0.00           C  
ATOM    542  O   VAL A  46      40.769  73.626  47.349  1.00  0.00           O  
ATOM    543  N   ASN A  47      39.689  72.138  46.031  1.00  0.00           N  
ATOM    544  H   ASN A  47      39.417  71.172  45.910  1.00  0.00           H  
ATOM    545  CA  ASN A  47      39.347  73.081  44.955  1.00  0.00           C  
ATOM    546  HA  ASN A  47      40.158  73.801  44.827  1.00  0.00           H  
ATOM    547  CB  ASN A  47      39.139  72.316  43.624  1.00  0.00           C  
ATOM    548  HB2 ASN A  47      38.392  71.534  43.758  1.00  0.00           H  
ATOM    549  HB3 ASN A  47      38.742  72.985  42.858  1.00  0.00           H  
ATOM    550  CG  ASN A  47      40.418  71.699  43.041  1.00  0.00           C  
ATOM    551  OD1 ASN A  47      41.531  72.092  43.382  1.00  0.00           O  
ATOM    552  ND2 ASN A  47      40.263  70.720  42.149  1.00  0.00           N  
ATOM    553 HD21 ASN A  47      41.075  70.312  41.711  1.00  0.00           H  
ATOM    554 HD22 ASN A  47      39.335  70.410  41.890  1.00  0.00           H  
ATOM    555  C   ASN A  47      38.073  73.901  45.244  1.00  0.00           C  
ATOM    556  O   ASN A  47      37.822  74.875  44.536  1.00  0.00           O  
ATOM    557  N   LYS A  48      37.291  73.539  46.279  1.00  0.00           N  
ATOM    558  H   LYS A  48      37.560  72.709  46.788  1.00  0.00           H  
ATOM    559  CA  LYS A  48      36.160  74.296  46.832  1.00  0.00           C  
ATOM    560  HA  LYS A  48      35.869  73.747  47.726  1.00  0.00           H  
ATOM    561  CB  LYS A  48      36.558  75.726  47.288  1.00  0.00           C  
ATOM    562  HB2 LYS A  48      35.705  76.196  47.781  1.00  0.00           H  
ATOM    563  HB3 LYS A  48      36.762  76.348  46.417  1.00  0.00           H  
ATOM    564  CG  LYS A  48      37.766  75.808  48.241  1.00  0.00           C  
ATOM    565  HG2 LYS A  48      38.659  75.422  47.750  1.00  0.00           H  
ATOM    566  HG3 LYS A  48      37.971  76.862  48.435  1.00  0.00           H  
ATOM    567  CD  LYS A  48      37.561  75.089  49.583  1.00  0.00           C  
ATOM    568  HD2 LYS A  48      36.636  75.436  50.045  1.00  0.00           H  
ATOM    569  HD3 LYS A  48      37.441  74.018  49.411  1.00  0.00           H  
ATOM    570  CE  LYS A  48      38.732  75.324  50.546  1.00  0.00           C  
ATOM    571  HE2 LYS A  48      39.668  74.996  50.092  1.00  0.00           H  
ATOM    572  HE3 LYS A  48      38.834  76.387  50.765  1.00  0.00           H  
ATOM    573  NZ  LYS A  48      38.541  74.595  51.810  1.00  0.00           N  
ATOM    574  HZ1 LYS A  48      38.541  73.602  51.614  1.00  0.00           H  
ATOM    575  HZ2 LYS A  48      39.299  74.807  52.442  1.00  0.00           H  
ATOM    576  HZ3 LYS A  48      37.662  74.860  52.232  1.00  0.00           H  
ATOM    577  C   LYS A  48      34.909  74.254  45.932  1.00  0.00           C  
ATOM    578  O   LYS A  48      34.203  75.255  45.803  1.00  0.00           O  
ATOM    579  N   VAL A  49      34.654  73.102  45.294  1.00  0.00           N  
ATOM    580  H   VAL A  49      35.260  72.317  45.487  1.00  0.00           H  
ATOM    581  CA  VAL A  49      33.637  72.897  44.261  1.00  0.00           C  
ATOM    582  HA  VAL A  49      32.844  73.632  44.413  1.00  0.00           H  
ATOM    583  CB  VAL A  49      34.264  73.155  42.861  1.00  0.00           C  
ATOM    584  HB  VAL A  49      34.717  74.147  42.895  1.00  0.00           H  
ATOM    585  CG1 VAL A  49      35.389  72.162  42.503  1.00  0.00           C  
ATOM    586 HG11 VAL A  49      35.876  72.445  41.569  1.00  0.00           H  
ATOM    587 HG12 VAL A  49      36.160  72.137  43.272  1.00  0.00           H  
ATOM    588 HG13 VAL A  49      35.012  71.147  42.380  1.00  0.00           H  
ATOM    589  CG2 VAL A  49      33.216  73.201  41.737  1.00  0.00           C  
ATOM    590 HG21 VAL A  49      33.667  73.520  40.797  1.00  0.00           H  
ATOM    591 HG22 VAL A  49      32.765  72.224  41.564  1.00  0.00           H  
ATOM    592 HG23 VAL A  49      32.416  73.904  41.970  1.00  0.00           H  
ATOM    593  C   VAL A  49      32.982  71.521  44.433  1.00  0.00           C  
ATOM    594  O   VAL A  49      33.653  70.573  44.839  1.00  0.00           O  
ATOM    595  N   ARG A  50      31.686  71.396  44.094  1.00  0.00           N  
ATOM    596  H   ARG A  50      31.187  72.201  43.746  1.00  0.00           H  
ATOM    597  CA  ARG A  50      31.011  70.100  44.049  1.00  0.00           C  
ATOM    598  HA  ARG A  50      31.409  69.486  44.848  1.00  0.00           H  
ATOM    599  CB  ARG A  50      29.490  70.234  44.265  1.00  0.00           C  
ATOM    600  HB2 ARG A  50      29.062  70.990  43.605  1.00  0.00           H  
ATOM    601  HB3 ARG A  50      29.024  69.288  43.994  1.00  0.00           H  
ATOM    602  CG  ARG A  50      29.119  70.516  45.733  1.00  0.00           C  
ATOM    603  HG2 ARG A  50      29.722  69.888  46.389  1.00  0.00           H  
ATOM    604  HG3 ARG A  50      29.380  71.545  45.981  1.00  0.00           H  
ATOM    605  CD  ARG A  50      27.635  70.266  46.053  1.00  0.00           C  
ATOM    606  HD2 ARG A  50      27.005  70.686  45.268  1.00  0.00           H  
ATOM    607  HD3 ARG A  50      27.359  70.780  46.973  1.00  0.00           H  
ATOM    608  NE  ARG A  50      27.329  68.831  46.202  1.00  0.00           N  
ATOM    609  HE  ARG A  50      26.966  68.376  45.377  1.00  0.00           H  
ATOM    610  CZ  ARG A  50      27.469  68.093  47.320  1.00  0.00           C  
ATOM    611  NH1 ARG A  50      27.982  68.610  48.445  1.00  0.00           N  
ATOM    612 HH11 ARG A  50      28.076  68.037  49.271  1.00  0.00           H  
ATOM    613 HH12 ARG A  50      28.262  69.579  48.474  1.00  0.00           H  
ATOM    614  NH2 ARG A  50      27.089  66.810  47.321  1.00  0.00           N  
ATOM    615 HH21 ARG A  50      27.228  66.236  48.145  1.00  0.00           H  
ATOM    616 HH22 ARG A  50      26.659  66.391  46.504  1.00  0.00           H  
ATOM    617  C   ARG A  50      31.290  69.391  42.714  1.00  0.00           C  
ATOM    618  O   ARG A  50      31.193  69.977  41.636  1.00  0.00           O  
ATOM    619  N   VAL A  51      31.648  68.109  42.843  1.00  0.00           N  
ATOM    620  H   VAL A  51      31.646  67.739  43.786  1.00  0.00           H  
ATOM    621  CA  VAL A  51      32.044  67.157  41.815  1.00  0.00           C  
ATOM    622  HA  VAL A  51      31.997  67.623  40.829  1.00  0.00           H  
ATOM    623  CB  VAL A  51      33.499  66.690  42.099  1.00  0.00           C  
ATOM    624  HB  VAL A  51      33.723  65.874  41.411  1.00  0.00           H  
ATOM    625  CG1 VAL A  51      34.524  67.794  41.801  1.00  0.00           C  
ATOM    626 HG11 VAL A  51      35.540  67.416  41.915  1.00  0.00           H  
ATOM    627 HG12 VAL A  51      34.423  68.163  40.780  1.00  0.00           H  
ATOM    628 HG13 VAL A  51      34.409  68.643  42.477  1.00  0.00           H  
ATOM    629  CG2 VAL A  51      33.715  66.134  43.524  1.00  0.00           C  
ATOM    630 HG21 VAL A  51      34.709  65.703  43.621  1.00  0.00           H  
ATOM    631 HG22 VAL A  51      33.625  66.913  44.282  1.00  0.00           H  
ATOM    632 HG23 VAL A  51      33.004  65.346  43.771  1.00  0.00           H  
ATOM    633  C   VAL A  51      31.078  65.963  41.821  1.00  0.00           C  
ATOM    634  O   VAL A  51      30.405  65.699  42.817  1.00  0.00           O  
ATOM    635  N   ALA A  52      31.051  65.215  40.710  1.00  0.00           N  
ATOM    636  H   ALA A  52      31.645  65.496  39.941  1.00  0.00           H  
ATOM    637  CA  ALA A  52      30.463  63.882  40.626  1.00  0.00           C  
ATOM    638  HA  ALA A  52      29.640  63.761  41.331  1.00  0.00           H  
ATOM    639  CB  ALA A  52      29.952  63.672  39.194  1.00  0.00           C  
ATOM    640  HB1 ALA A  52      29.540  62.670  39.060  1.00  0.00           H  
ATOM    641  HB2 ALA A  52      29.154  64.380  38.975  1.00  0.00           H  
ATOM    642  HB3 ALA A  52      30.737  63.815  38.449  1.00  0.00           H  
ATOM    643  C   ALA A  52      31.577  62.860  40.892  1.00  0.00           C  
ATOM    644  O   ALA A  52      32.684  63.013  40.383  1.00  0.00           O  
ATOM    645  N   ILE A  53      31.284  61.820  41.684  1.00  0.00           N  
ATOM    646  H   ILE A  53      30.350  61.775  42.077  1.00  0.00           H  
ATOM    647  CA  ILE A  53      32.173  60.702  42.006  1.00  0.00           C  
ATOM    648  HA  ILE A  53      33.014  60.703  41.313  1.00  0.00           H  
ATOM    649  CB  ILE A  53      32.745  60.808  43.450  1.00  0.00           C  
ATOM    650  HB  ILE A  53      31.910  60.734  44.149  1.00  0.00           H  
ATOM    651  CG2 ILE A  53      33.707  59.637  43.764  1.00  0.00           C  
ATOM    652 HG21 ILE A  53      34.048  59.665  44.797  1.00  0.00           H  
ATOM    653 HG22 ILE A  53      33.235  58.664  43.638  1.00  0.00           H  
ATOM    654 HG23 ILE A  53      34.587  59.665  43.119  1.00  0.00           H  
ATOM    655  CG1 ILE A  53      33.424  62.172  43.701  1.00  0.00           C  
ATOM    656 HG12 ILE A  53      34.173  62.359  42.932  1.00  0.00           H  
ATOM    657 HG13 ILE A  53      32.683  62.965  43.597  1.00  0.00           H  
ATOM    658  CD1 ILE A  53      34.063  62.329  45.084  1.00  0.00           C  
ATOM    659 HD11 ILE A  53      34.337  63.370  45.243  1.00  0.00           H  
ATOM    660 HD12 ILE A  53      33.374  62.040  45.877  1.00  0.00           H  
ATOM    661 HD13 ILE A  53      34.971  61.734  45.185  1.00  0.00           H  
ATOM    662  C   ILE A  53      31.388  59.409  41.780  1.00  0.00           C  
ATOM    663  O   ILE A  53      30.270  59.284  42.278  1.00  0.00           O  
ATOM    664  N   LYS A  54      31.994  58.440  41.079  1.00  0.00           N  
ATOM    665  H   LYS A  54      32.920  58.618  40.714  1.00  0.00           H  
ATOM    666  CA  LYS A  54      31.410  57.134  40.794  1.00  0.00           C  
ATOM    667  HA  LYS A  54      30.493  57.043  41.365  1.00  0.00           H  
ATOM    668  CB  LYS A  54      31.025  57.016  39.303  1.00  0.00           C  
ATOM    669  HB2 LYS A  54      30.365  57.842  39.047  1.00  0.00           H  
ATOM    670  HB3 LYS A  54      30.435  56.110  39.148  1.00  0.00           H  
ATOM    671  CG  LYS A  54      32.219  57.014  38.337  1.00  0.00           C  
ATOM    672  HG2 LYS A  54      32.940  57.761  38.659  1.00  0.00           H  
ATOM    673  HG3 LYS A  54      32.735  56.056  38.372  1.00  0.00           H  
ATOM    674  CD  LYS A  54      31.835  57.317  36.891  1.00  0.00           C  
ATOM    675  HD2 LYS A  54      31.142  56.561  36.528  1.00  0.00           H  
ATOM    676  HD3 LYS A  54      31.313  58.274  36.840  1.00  0.00           H  
ATOM    677  CE  LYS A  54      33.083  57.365  36.007  1.00  0.00           C  
ATOM    678  HE2 LYS A  54      33.850  57.991  36.462  1.00  0.00           H  
ATOM    679  HE3 LYS A  54      33.503  56.369  35.883  1.00  0.00           H  
ATOM    680  NZ  LYS A  54      32.764  57.902  34.685  1.00  0.00           N  
ATOM    681  HZ1 LYS A  54      32.105  57.285  34.238  1.00  0.00           H  
ATOM    682  HZ2 LYS A  54      32.374  58.831  34.780  1.00  0.00           H  
ATOM    683  HZ3 LYS A  54      33.595  57.940  34.106  1.00  0.00           H  
ATOM    684  C   LYS A  54      32.332  56.018  41.283  1.00  0.00           C  
ATOM    685  O   LYS A  54      33.487  55.934  40.868  1.00  0.00           O  
ATOM    686  N   LYS A  55      31.790  55.151  42.150  1.00  0.00           N  
ATOM    687  H   LYS A  55      30.820  55.284  42.402  1.00  0.00           H  
ATOM    688  CA  LYS A  55      32.437  53.952  42.662  1.00  0.00           C  
ATOM    689  HA  LYS A  55      33.502  54.130  42.829  1.00  0.00           H  
ATOM    690  CB  LYS A  55      31.751  53.570  43.992  1.00  0.00           C  
ATOM    691  HB2 LYS A  55      31.805  54.422  44.668  1.00  0.00           H  
ATOM    692  HB3 LYS A  55      30.685  53.390  43.837  1.00  0.00           H  
ATOM    693  CG  LYS A  55      32.384  52.353  44.689  1.00  0.00           C  
ATOM    694  HG2 LYS A  55      32.342  51.476  44.041  1.00  0.00           H  
ATOM    695  HG3 LYS A  55      33.442  52.548  44.867  1.00  0.00           H  
ATOM    696  CD  LYS A  55      31.692  52.014  46.013  1.00  0.00           C  
ATOM    697  HD2 LYS A  55      31.688  52.895  46.656  1.00  0.00           H  
ATOM    698  HD3 LYS A  55      30.646  51.766  45.824  1.00  0.00           H  
ATOM    699  CE  LYS A  55      32.382  50.851  46.734  1.00  0.00           C  
ATOM    700  HE2 LYS A  55      32.396  49.963  46.100  1.00  0.00           H  
ATOM    701  HE3 LYS A  55      33.416  51.111  46.957  1.00  0.00           H  
ATOM    702  NZ  LYS A  55      31.703  50.521  47.995  1.00  0.00           N  
ATOM    703  HZ1 LYS A  55      30.750  50.240  47.797  1.00  0.00           H  
ATOM    704  HZ2 LYS A  55      32.194  49.767  48.453  1.00  0.00           H  
ATOM    705  HZ3 LYS A  55      31.704  51.342  48.588  1.00  0.00           H  
ATOM    706  C   LYS A  55      32.214  52.831  41.641  1.00  0.00           C  
ATOM    707  O   LYS A  55      31.081  52.402  41.420  1.00  0.00           O  
ATOM    708  N   ILE A  56      33.313  52.368  41.033  1.00  0.00           N  
ATOM    709  H   ILE A  56      34.199  52.804  41.256  1.00  0.00           H  
ATOM    710  CA  ILE A  56      33.366  51.230  40.121  1.00  0.00           C  
ATOM    711  HA  ILE A  56      32.362  50.899  39.858  1.00  0.00           H  
ATOM    712  CB  ILE A  56      34.149  51.620  38.832  1.00  0.00           C  
ATOM    713  HB  ILE A  56      35.207  51.692  39.095  1.00  0.00           H  
ATOM    714  CG2 ILE A  56      34.041  50.536  37.744  1.00  0.00           C  
ATOM    715 HG21 ILE A  56      34.650  50.800  36.881  1.00  0.00           H  
ATOM    716 HG22 ILE A  56      34.380  49.562  38.084  1.00  0.00           H  
ATOM    717 HG23 ILE A  56      33.013  50.408  37.408  1.00  0.00           H  
ATOM    718  CG1 ILE A  56      33.782  53.005  38.236  1.00  0.00           C  
ATOM    719 HG12 ILE A  56      34.076  53.796  38.927  1.00  0.00           H  
ATOM    720 HG13 ILE A  56      34.386  53.172  37.344  1.00  0.00           H  
ATOM    721  CD1 ILE A  56      32.304  53.196  37.863  1.00  0.00           C  
ATOM    722 HD11 ILE A  56      32.146  54.171  37.405  1.00  0.00           H  
ATOM    723 HD12 ILE A  56      31.966  52.448  37.149  1.00  0.00           H  
ATOM    724 HD13 ILE A  56      31.658  53.138  38.738  1.00  0.00           H  
ATOM    725  C   ILE A  56      34.092  50.103  40.876  1.00  0.00           C  
ATOM    726  O   ILE A  56      35.119  50.352  41.507  1.00  0.00           O  
ATOM    727  N   SER A  57      33.575  48.867  40.794  1.00  0.00           N  
ATOM    728  H   SER A  57      32.730  48.737  40.253  1.00  0.00           H  
ATOM    729  CA  SER A  57      34.102  47.673  41.463  1.00  0.00           C  
ATOM    730  HA  SER A  57      35.114  47.847  41.832  1.00  0.00           H  
ATOM    731  CB  SER A  57      33.201  47.351  42.677  1.00  0.00           C  
ATOM    732  HB2 SER A  57      33.525  46.430  43.164  1.00  0.00           H  
ATOM    733  HB3 SER A  57      32.169  47.201  42.358  1.00  0.00           H  
ATOM    734  OG  SER A  57      33.210  48.385  43.640  1.00  0.00           O  
ATOM    735  HG  SER A  57      34.055  48.415  44.072  1.00  0.00           H  
ATOM    736  C   SER A  57      34.176  46.520  40.437  1.00  0.00           C  
ATOM    737  O   SER A  57      33.322  45.633  40.480  1.00  0.00           O  
ATOM    738  N   PRO A  58      35.116  46.551  39.462  1.00  0.00           N  
ATOM    739  CD  PRO A  58      36.191  47.544  39.349  1.00  0.00           C  
ATOM    740  HD2 PRO A  58      36.895  47.455  40.175  1.00  0.00           H  
ATOM    741  HD3 PRO A  58      35.808  48.558  39.358  1.00  0.00           H  
ATOM    742  CG  PRO A  58      36.866  47.273  38.006  1.00  0.00           C  
ATOM    743  HG2 PRO A  58      37.718  46.607  38.133  1.00  0.00           H  
ATOM    744  HG3 PRO A  58      37.224  48.180  37.527  1.00  0.00           H  
ATOM    745  CB  PRO A  58      35.778  46.568  37.212  1.00  0.00           C  
ATOM    746  HB2 PRO A  58      36.180  46.016  36.363  1.00  0.00           H  
ATOM    747  HB3 PRO A  58      35.071  47.299  36.819  1.00  0.00           H  
ATOM    748  CA  PRO A  58      35.075  45.695  38.262  1.00  0.00           C  
ATOM    749  HA  PRO A  58      34.049  45.484  37.954  1.00  0.00           H  
ATOM    750  C   PRO A  58      35.857  44.365  38.355  1.00  0.00           C  
ATOM    751  O   PRO A  58      35.780  43.562  37.428  1.00  0.00           O  
ATOM    752  N   PHE A  59      36.666  44.150  39.404  1.00  0.00           N  
ATOM    753  H   PHE A  59      36.658  44.832  40.149  1.00  0.00           H  
ATOM    754  CA  PHE A  59      37.812  43.232  39.369  1.00  0.00           C  
ATOM    755  HA  PHE A  59      38.306  43.344  38.406  1.00  0.00           H  
ATOM    756  CB  PHE A  59      38.807  43.665  40.467  1.00  0.00           C  
ATOM    757  HB2 PHE A  59      38.338  43.577  41.448  1.00  0.00           H  
ATOM    758  HB3 PHE A  59      39.672  43.002  40.485  1.00  0.00           H  
ATOM    759  CG  PHE A  59      39.334  45.078  40.276  1.00  0.00           C  
ATOM    760  CD1 PHE A  59      40.031  45.430  39.100  1.00  0.00           C  
ATOM    761  HD1 PHE A  59      40.225  44.689  38.339  1.00  0.00           H  
ATOM    762  CE1 PHE A  59      40.463  46.755  38.901  1.00  0.00           C  
ATOM    763  HE1 PHE A  59      40.989  47.024  37.998  1.00  0.00           H  
ATOM    764  CZ  PHE A  59      40.223  47.728  39.887  1.00  0.00           C  
ATOM    765  HZ  PHE A  59      40.572  48.738  39.738  1.00  0.00           H  
ATOM    766  CE2 PHE A  59      39.540  47.380  41.068  1.00  0.00           C  
ATOM    767  HE2 PHE A  59      39.347  48.127  41.824  1.00  0.00           H  
ATOM    768  CD2 PHE A  59      39.095  46.059  41.259  1.00  0.00           C  
ATOM    769  HD2 PHE A  59      38.552  45.800  42.154  1.00  0.00           H  
ATOM    770  C   PHE A  59      37.504  41.725  39.487  1.00  0.00           C  
ATOM    771  O   PHE A  59      38.449  40.935  39.474  1.00  0.00           O  
ATOM    772  N   GLU A  60      36.226  41.303  39.540  1.00  0.00           N  
ATOM    773  H   GLU A  60      35.482  41.990  39.547  1.00  0.00           H  
ATOM    774  CA  GLU A  60      35.838  39.886  39.511  1.00  0.00           C  
ATOM    775  HA  GLU A  60      36.596  39.276  40.006  1.00  0.00           H  
ATOM    776  CB  GLU A  60      34.495  39.690  40.243  1.00  0.00           C  
ATOM    777  HB2 GLU A  60      33.706  40.263  39.756  1.00  0.00           H  
ATOM    778  HB3 GLU A  60      34.194  38.644  40.147  1.00  0.00           H  
ATOM    779  CG  GLU A  60      34.558  40.039  41.742  1.00  0.00           C  
ATOM    780  HG2 GLU A  60      35.490  39.661  42.167  1.00  0.00           H  
ATOM    781  HG3 GLU A  60      34.567  41.119  41.886  1.00  0.00           H  
ATOM    782  CD  GLU A  60      33.397  39.438  42.537  1.00  0.00           C  
ATOM    783  OE1 GLU A  60      32.264  39.447  42.006  1.00  0.00           O  
ATOM    784  OE2 GLU A  60      33.663  38.979  43.669  1.00  0.00           O  
ATOM    785  C   GLU A  60      35.652  39.348  38.079  1.00  0.00           C  
ATOM    786  O   GLU A  60      35.634  38.127  37.918  1.00  0.00           O  
ATOM    787  N   HIE A  61      35.540  40.210  37.049  1.00  0.00           N  
ATOM    788  H   HIE A  61      35.583  41.202  37.243  1.00  0.00           H  
ATOM    789  CA  HIE A  61      35.353  39.811  35.648  1.00  0.00           C  
ATOM    790  HA  HIE A  61      35.761  38.804  35.542  1.00  0.00           H  
ATOM    791  CB  HIE A  61      33.865  39.715  35.253  1.00  0.00           C  
ATOM    792  HB2 HIE A  61      33.384  40.685  35.342  1.00  0.00           H  
ATOM    793  HB3 HIE A  61      33.791  39.446  34.199  1.00  0.00           H  
ATOM    794  CG  HIE A  61      33.066  38.693  36.023  1.00  0.00           C  
ATOM    795  ND1 HIE A  61      32.331  39.014  37.170  1.00  0.00           N  
ATOM    796  CE1 HIE A  61      31.814  37.863  37.578  1.00  0.00           C  
ATOM    797  HE1 HIE A  61      31.193  37.769  38.457  1.00  0.00           H  
ATOM    798  NE2 HIE A  61      32.143  36.837  36.792  1.00  0.00           N  
ATOM    799  HE2 HIE A  61      31.866  35.874  36.918  1.00  0.00           H  
ATOM    800  CD2 HIE A  61      32.945  37.340  35.782  1.00  0.00           C  
ATOM    801  HD2 HIE A  61      33.365  36.715  35.009  1.00  0.00           H  
ATOM    802  C   HIE A  61      36.177  40.659  34.676  1.00  0.00           C  
ATOM    803  O   HIE A  61      36.397  41.851  34.889  1.00  0.00           O  
ATOM    804  N   GLN A  62      36.613  40.008  33.588  1.00  0.00           N  
ATOM    805  H   GLN A  62      36.373  39.028  33.516  1.00  0.00           H  
ATOM    806  CA  GLN A  62      37.468  40.537  32.528  1.00  0.00           C  
ATOM    807  HA  GLN A  62      38.331  41.023  32.983  1.00  0.00           H  
ATOM    808  CB  GLN A  62      37.943  39.316  31.700  1.00  0.00           C  
ATOM    809  HB2 GLN A  62      38.338  38.583  32.402  1.00  0.00           H  
ATOM    810  HB3 GLN A  62      37.093  38.817  31.234  1.00  0.00           H  
ATOM    811  CG  GLN A  62      39.068  39.560  30.672  1.00  0.00           C  
ATOM    812  HG2 GLN A  62      39.787  40.271  31.074  1.00  0.00           H  
ATOM    813  HG3 GLN A  62      39.619  38.629  30.535  1.00  0.00           H  
ATOM    814  CD  GLN A  62      38.612  40.004  29.280  1.00  0.00           C  
ATOM    815  OE1 GLN A  62      37.426  39.996  28.959  1.00  0.00           O  
ATOM    816  NE2 GLN A  62      39.568  40.388  28.435  1.00  0.00           N  
ATOM    817 HE21 GLN A  62      39.336  40.689  27.499  1.00  0.00           H  
ATOM    818 HE22 GLN A  62      40.534  40.383  28.739  1.00  0.00           H  
ATOM    819  C   GLN A  62      36.744  41.581  31.662  1.00  0.00           C  
ATOM    820  O   GLN A  62      37.361  42.574  31.283  1.00  0.00           O  
ATOM    821  N   THR A  63      35.441  41.388  31.390  1.00  0.00           N  
ATOM    822  H   THR A  63      34.999  40.555  31.751  1.00  0.00           H  
ATOM    823  CA  THR A  63      34.601  42.283  30.585  1.00  0.00           C  
ATOM    824  HA  THR A  63      35.137  42.515  29.662  1.00  0.00           H  
ATOM    825  CB  THR A  63      33.280  41.554  30.226  1.00  0.00           C  
ATOM    826  HB  THR A  63      32.691  42.215  29.587  1.00  0.00           H  
ATOM    827  CG2 THR A  63      33.490  40.244  29.453  1.00  0.00           C  
ATOM    828 HG21 THR A  63      32.538  39.825  29.127  1.00  0.00           H  
ATOM    829 HG22 THR A  63      34.101  40.405  28.564  1.00  0.00           H  
ATOM    830 HG23 THR A  63      33.985  39.491  30.066  1.00  0.00           H  
ATOM    831  OG1 THR A  63      32.487  41.288  31.371  1.00  0.00           O  
ATOM    832  HG1 THR A  63      32.208  42.113  31.741  1.00  0.00           H  
ATOM    833  C   THR A  63      34.288  43.613  31.301  1.00  0.00           C  
ATOM    834  O   THR A  63      34.048  44.616  30.634  1.00  0.00           O  
ATOM    835  N   TYR A  64      34.323  43.628  32.643  1.00  0.00           N  
ATOM    836  H   TYR A  64      34.529  42.762  33.122  1.00  0.00           H  
ATOM    837  CA  TYR A  64      34.120  44.814  33.474  1.00  0.00           C  
ATOM    838  HA  TYR A  64      33.314  45.439  33.083  1.00  0.00           H  
ATOM    839  CB  TYR A  64      33.807  44.363  34.915  1.00  0.00           C  
ATOM    840  HB2 TYR A  64      33.734  45.236  35.562  1.00  0.00           H  
ATOM    841  HB3 TYR A  64      34.655  43.788  35.279  1.00  0.00           H  
ATOM    842  CG  TYR A  64      32.580  43.508  35.185  1.00  0.00           C  
ATOM    843  CD1 TYR A  64      31.598  43.246  34.204  1.00  0.00           C  
ATOM    844  HD1 TYR A  64      31.668  43.683  33.220  1.00  0.00           H  
ATOM    845  CE1 TYR A  64      30.515  42.394  34.497  1.00  0.00           C  
ATOM    846  HE1 TYR A  64      29.773  42.191  33.740  1.00  0.00           H  
ATOM    847  CZ  TYR A  64      30.393  41.821  35.778  1.00  0.00           C  
ATOM    848  OH  TYR A  64      29.337  41.010  36.070  1.00  0.00           O  
ATOM    849  HH  TYR A  64      29.317  40.747  36.982  1.00  0.00           H  
ATOM    850  CE2 TYR A  64      31.353  42.103  36.766  1.00  0.00           C  
ATOM    851  HE2 TYR A  64      31.266  41.671  37.751  1.00  0.00           H  
ATOM    852  CD2 TYR A  64      32.441  42.942  36.469  1.00  0.00           C  
ATOM    853  HD2 TYR A  64      33.180  43.137  37.230  1.00  0.00           H  
ATOM    854  C   TYR A  64      35.425  45.625  33.549  1.00  0.00           C  
ATOM    855  O   TYR A  64      35.378  46.854  33.581  1.00  0.00           O  
ATOM    856  N   CYS A  65      36.581  44.933  33.555  1.00  0.00           N  
ATOM    857  H   CYS A  65      36.523  43.924  33.536  1.00  0.00           H  
ATOM    858  CA  CYS A  65      37.922  45.514  33.580  1.00  0.00           C  
ATOM    859  HA  CYS A  65      37.954  46.329  34.305  1.00  0.00           H  
ATOM    860  CB  CYS A  65      38.942  44.430  33.978  1.00  0.00           C  
ATOM    861  HB2 CYS A  65      38.843  43.527  33.375  1.00  0.00           H  
ATOM    862  HB3 CYS A  65      39.953  44.806  33.848  1.00  0.00           H  
ATOM    863  SG  CYS A  65      38.796  44.020  35.732  1.00  0.00           S  
ATOM    864  HG  CYS A  65      37.557  43.520  35.662  1.00  0.00           H  
ATOM    865  C   CYS A  65      38.335  46.074  32.207  1.00  0.00           C  
ATOM    866  O   CYS A  65      39.143  46.999  32.161  1.00  0.00           O  
ATOM    867  N   GLN A  66      37.741  45.577  31.103  1.00  0.00           N  
ATOM    868  H   GLN A  66      37.116  44.790  31.211  1.00  0.00           H  
ATOM    869  CA  GLN A  66      37.852  46.170  29.770  1.00  0.00           C  
ATOM    870  HA  GLN A  66      38.906  46.317  29.522  1.00  0.00           H  
ATOM    871  CB  GLN A  66      37.191  45.270  28.702  1.00  0.00           C  
ATOM    872  HB2 GLN A  66      36.219  44.923  29.052  1.00  0.00           H  
ATOM    873  HB3 GLN A  66      36.981  45.886  27.825  1.00  0.00           H  
ATOM    874  CG  GLN A  66      38.031  44.064  28.242  1.00  0.00           C  
ATOM    875  HG2 GLN A  66      39.044  44.387  28.005  1.00  0.00           H  
ATOM    876  HG3 GLN A  66      38.125  43.322  29.032  1.00  0.00           H  
ATOM    877  CD  GLN A  66      37.441  43.433  26.978  1.00  0.00           C  
ATOM    878  OE1 GLN A  66      37.225  44.119  25.982  1.00  0.00           O  
ATOM    879  NE2 GLN A  66      37.166  42.130  26.998  1.00  0.00           N  
ATOM    880 HE21 GLN A  66      36.777  41.692  26.175  1.00  0.00           H  
ATOM    881 HE22 GLN A  66      37.335  41.580  27.831  1.00  0.00           H  
ATOM    882  C   GLN A  66      37.147  47.533  29.744  1.00  0.00           C  
ATOM    883  O   GLN A  66      37.746  48.511  29.309  1.00  0.00           O  
ATOM    884  N   ARG A  67      35.900  47.602  30.244  1.00  0.00           N  
ATOM    885  H   ARG A  67      35.480  46.754  30.601  1.00  0.00           H  
ATOM    886  CA  ARG A  67      35.087  48.817  30.278  1.00  0.00           C  
ATOM    887  HA  ARG A  67      35.069  49.240  29.276  1.00  0.00           H  
ATOM    888  CB  ARG A  67      33.651  48.479  30.716  1.00  0.00           C  
ATOM    889  HB2 ARG A  67      33.672  47.984  31.689  1.00  0.00           H  
ATOM    890  HB3 ARG A  67      33.102  49.408  30.860  1.00  0.00           H  
ATOM    891  CG  ARG A  67      32.852  47.626  29.719  1.00  0.00           C  
ATOM    892  HG2 ARG A  67      32.729  48.177  28.788  1.00  0.00           H  
ATOM    893  HG3 ARG A  67      33.401  46.724  29.460  1.00  0.00           H  
ATOM    894  CD  ARG A  67      31.467  47.273  30.275  1.00  0.00           C  
ATOM    895  HD2 ARG A  67      31.564  46.874  31.285  1.00  0.00           H  
ATOM    896  HD3 ARG A  67      30.861  48.175  30.355  1.00  0.00           H  
ATOM    897  NE  ARG A  67      30.800  46.241  29.469  1.00  0.00           N  
ATOM    898  HE  ARG A  67      31.311  45.373  29.382  1.00  0.00           H  
ATOM    899  CZ  ARG A  67      29.553  46.285  28.968  1.00  0.00           C  
ATOM    900  NH1 ARG A  67      28.778  47.373  29.090  1.00  0.00           N  
ATOM    901 HH11 ARG A  67      27.839  47.383  28.721  1.00  0.00           H  
ATOM    902 HH12 ARG A  67      29.135  48.196  29.555  1.00  0.00           H  
ATOM    903  NH2 ARG A  67      29.072  45.208  28.333  1.00  0.00           N  
ATOM    904 HH21 ARG A  67      28.137  45.211  27.953  1.00  0.00           H  
ATOM    905 HH22 ARG A  67      29.632  44.371  28.261  1.00  0.00           H  
ATOM    906  C   ARG A  67      35.650  49.889  31.224  1.00  0.00           C  
ATOM    907  O   ARG A  67      35.534  51.070  30.911  1.00  0.00           O  
ATOM    908  N   THR A  68      36.291  49.492  32.338  1.00  0.00           N  
ATOM    909  H   THR A  68      36.341  48.501  32.532  1.00  0.00           H  
ATOM    910  CA  THR A  68      36.939  50.402  33.287  1.00  0.00           C  
ATOM    911  HA  THR A  68      36.260  51.219  33.530  1.00  0.00           H  
ATOM    912  CB  THR A  68      37.292  49.642  34.590  1.00  0.00           C  
ATOM    913  HB  THR A  68      37.909  48.772  34.367  1.00  0.00           H  
ATOM    914  CG2 THR A  68      37.993  50.514  35.651  1.00  0.00           C  
ATOM    915 HG21 THR A  68      38.140  49.974  36.584  1.00  0.00           H  
ATOM    916 HG22 THR A  68      38.981  50.833  35.322  1.00  0.00           H  
ATOM    917 HG23 THR A  68      37.412  51.408  35.878  1.00  0.00           H  
ATOM    918  OG1 THR A  68      36.097  49.188  35.185  1.00  0.00           O  
ATOM    919  HG1 THR A  68      35.701  48.545  34.613  1.00  0.00           H  
ATOM    920  C   THR A  68      38.211  51.006  32.667  1.00  0.00           C  
ATOM    921  O   THR A  68      38.440  52.205  32.815  1.00  0.00           O  
ATOM    922  N   LEU A  69      39.014  50.196  31.957  1.00  0.00           N  
ATOM    923  H   LEU A  69      38.762  49.222  31.859  1.00  0.00           H  
ATOM    924  CA  LEU A  69      40.269  50.628  31.349  1.00  0.00           C  
ATOM    925  HA  LEU A  69      40.802  51.225  32.091  1.00  0.00           H  
ATOM    926  CB  LEU A  69      41.109  49.379  31.008  1.00  0.00           C  
ATOM    927  HB2 LEU A  69      41.181  48.759  31.903  1.00  0.00           H  
ATOM    928  HB3 LEU A  69      40.572  48.773  30.277  1.00  0.00           H  
ATOM    929  CG  LEU A  69      42.544  49.643  30.495  1.00  0.00           C  
ATOM    930  HG  LEU A  69      42.479  50.168  29.541  1.00  0.00           H  
ATOM    931  CD1 LEU A  69      43.387  50.500  31.456  1.00  0.00           C  
ATOM    932 HD11 LEU A  69      44.411  50.606  31.098  1.00  0.00           H  
ATOM    933 HD12 LEU A  69      42.984  51.506  31.569  1.00  0.00           H  
ATOM    934 HD13 LEU A  69      43.435  50.051  32.445  1.00  0.00           H  
ATOM    935  CD2 LEU A  69      43.251  48.309  30.230  1.00  0.00           C  
ATOM    936 HD21 LEU A  69      44.226  48.459  29.769  1.00  0.00           H  
ATOM    937 HD22 LEU A  69      43.394  47.745  31.153  1.00  0.00           H  
ATOM    938 HD23 LEU A  69      42.657  47.692  29.561  1.00  0.00           H  
ATOM    939  C   LEU A  69      40.031  51.495  30.098  1.00  0.00           C  
ATOM    940  O   LEU A  69      40.736  52.486  29.939  1.00  0.00           O  
ATOM    941  N   ARG A  70      39.023  51.190  29.255  1.00  0.00           N  
ATOM    942  H   ARG A  70      38.477  50.357  29.435  1.00  0.00           H  
ATOM    943  CA  ARG A  70      38.650  52.012  28.095  1.00  0.00           C  
ATOM    944  HA  ARG A  70      39.548  52.213  27.508  1.00  0.00           H  
ATOM    945  CB  ARG A  70      37.626  51.279  27.201  1.00  0.00           C  
ATOM    946  HB2 ARG A  70      36.776  50.946  27.798  1.00  0.00           H  
ATOM    947  HB3 ARG A  70      37.223  51.980  26.467  1.00  0.00           H  
ATOM    948  CG  ARG A  70      38.213  50.088  26.428  1.00  0.00           C  
ATOM    949  HG2 ARG A  70      39.098  50.416  25.886  1.00  0.00           H  
ATOM    950  HG3 ARG A  70      38.560  49.329  27.120  1.00  0.00           H  
ATOM    951  CD  ARG A  70      37.221  49.487  25.420  1.00  0.00           C  
ATOM    952  HD2 ARG A  70      36.205  49.608  25.787  1.00  0.00           H  
ATOM    953  HD3 ARG A  70      37.261  50.011  24.467  1.00  0.00           H  
ATOM    954  NE  ARG A  70      37.426  48.042  25.231  1.00  0.00           N  
ATOM    955  HE  ARG A  70      36.943  47.446  25.889  1.00  0.00           H  
ATOM    956  CZ  ARG A  70      38.165  47.457  24.274  1.00  0.00           C  
ATOM    957  NH1 ARG A  70      38.182  46.123  24.189  1.00  0.00           N  
ATOM    958 HH11 ARG A  70      38.714  45.633  23.477  1.00  0.00           H  
ATOM    959 HH12 ARG A  70      37.672  45.551  24.854  1.00  0.00           H  
ATOM    960  NH2 ARG A  70      38.892  48.170  23.405  1.00  0.00           N  
ATOM    961 HH21 ARG A  70      39.436  47.707  22.690  1.00  0.00           H  
ATOM    962 HH22 ARG A  70      38.901  49.177  23.466  1.00  0.00           H  
ATOM    963  C   ARG A  70      38.053  53.364  28.520  1.00  0.00           C  
ATOM    964  O   ARG A  70      38.369  54.375  27.901  1.00  0.00           O  
ATOM    965  N   LYS A  71      37.241  53.391  29.593  1.00  0.00           N  
ATOM    966  H   LYS A  71      37.026  52.512  30.044  1.00  0.00           H  
ATOM    967  CA  LYS A  71      36.658  54.594  30.190  1.00  0.00           C  
ATOM    968  HA  LYS A  71      36.056  55.069  29.415  1.00  0.00           H  
ATOM    969  CB  LYS A  71      35.784  54.243  31.391  1.00  0.00           C  
ATOM    970  HB2 LYS A  71      35.059  53.482  31.102  1.00  0.00           H  
ATOM    971  HB3 LYS A  71      36.411  53.863  32.197  1.00  0.00           H  
ATOM    972  CG  LYS A  71      35.049  55.492  31.864  1.00  0.00           C  
ATOM    973  HG2 LYS A  71      34.409  55.240  32.710  1.00  0.00           H  
ATOM    974  HG3 LYS A  71      35.772  56.248  32.168  1.00  0.00           H  
ATOM    975  CD  LYS A  71      34.192  56.038  30.725  1.00  0.00           C  
ATOM    976  HD2 LYS A  71      34.838  56.438  29.944  1.00  0.00           H  
ATOM    977  HD3 LYS A  71      33.579  55.236  30.315  1.00  0.00           H  
ATOM    978  CE  LYS A  71      33.289  57.148  31.256  1.00  0.00           C  
ATOM    979  HE2 LYS A  71      33.873  57.823  31.882  1.00  0.00           H  
ATOM    980  HE3 LYS A  71      32.865  57.702  30.420  1.00  0.00           H  
ATOM    981  NZ  LYS A  71      32.204  56.557  32.053  1.00  0.00           N  
ATOM    982  HZ1 LYS A  71      31.608  57.291  32.404  1.00  0.00           H  
ATOM    983  HZ2 LYS A  71      31.664  55.930  31.473  1.00  0.00           H  
ATOM    984  HZ3 LYS A  71      32.598  56.043  32.827  1.00  0.00           H  
ATOM    985  C   LYS A  71      37.731  55.580  30.683  1.00  0.00           C  
ATOM    986  O   LYS A  71      37.695  56.756  30.323  1.00  0.00           O  
ATOM    987  N   ILE A  72      38.680  55.084  31.495  1.00  0.00           N  
ATOM    988  H   ILE A  72      38.630  54.104  31.739  1.00  0.00           H  
ATOM    989  CA  ILE A  72      39.765  55.860  32.095  1.00  0.00           C  
ATOM    990  HA  ILE A  72      39.330  56.754  32.545  1.00  0.00           H  
ATOM    991  CB  ILE A  72      40.438  55.028  33.231  1.00  0.00           C  
ATOM    992  HB  ILE A  72      40.673  54.041  32.825  1.00  0.00           H  
ATOM    993  CG2 ILE A  72      41.760  55.643  33.737  1.00  0.00           C  
ATOM    994 HG21 ILE A  72      42.222  55.045  34.521  1.00  0.00           H  
ATOM    995 HG22 ILE A  72      42.495  55.716  32.942  1.00  0.00           H  
ATOM    996 HG23 ILE A  72      41.598  56.645  34.131  1.00  0.00           H  
ATOM    997  CG1 ILE A  72      39.470  54.840  34.427  1.00  0.00           C  
ATOM    998 HG12 ILE A  72      39.331  55.790  34.945  1.00  0.00           H  
ATOM    999 HG13 ILE A  72      38.479  54.562  34.070  1.00  0.00           H  
ATOM   1000  CD1 ILE A  72      39.919  53.770  35.433  1.00  0.00           C  
ATOM   1001 HD11 ILE A  72      39.126  53.556  36.151  1.00  0.00           H  
ATOM   1002 HD12 ILE A  72      40.171  52.836  34.932  1.00  0.00           H  
ATOM   1003 HD13 ILE A  72      40.790  54.088  36.005  1.00  0.00           H  
ATOM   1004  C   ILE A  72      40.766  56.331  31.020  1.00  0.00           C  
ATOM   1005  O   ILE A  72      41.119  57.507  31.021  1.00  0.00           O  
ATOM   1006  N   LYS A  73      41.197  55.451  30.096  1.00  0.00           N  
ATOM   1007  H   LYS A  73      40.859  54.498  30.137  1.00  0.00           H  
ATOM   1008  CA  LYS A  73      42.186  55.770  29.059  1.00  0.00           C  
ATOM   1009  HA  LYS A  73      43.067  56.185  29.553  1.00  0.00           H  
ATOM   1010  CB  LYS A  73      42.603  54.500  28.287  1.00  0.00           C  
ATOM   1011  HB2 LYS A  73      41.723  53.927  27.990  1.00  0.00           H  
ATOM   1012  HB3 LYS A  73      43.090  54.789  27.354  1.00  0.00           H  
ATOM   1013  CG  LYS A  73      43.586  53.621  29.073  1.00  0.00           C  
ATOM   1014  HG2 LYS A  73      44.421  54.231  29.403  1.00  0.00           H  
ATOM   1015  HG3 LYS A  73      43.111  53.267  29.985  1.00  0.00           H  
ATOM   1016  CD  LYS A  73      44.114  52.419  28.272  1.00  0.00           C  
ATOM   1017  HD2 LYS A  73      43.302  51.993  27.680  1.00  0.00           H  
ATOM   1018  HD3 LYS A  73      44.424  51.630  28.957  1.00  0.00           H  
ATOM   1019  CE  LYS A  73      45.301  52.772  27.362  1.00  0.00           C  
ATOM   1020  HE2 LYS A  73      45.083  53.654  26.760  1.00  0.00           H  
ATOM   1021  HE3 LYS A  73      45.490  51.953  26.667  1.00  0.00           H  
ATOM   1022  NZ  LYS A  73      46.531  53.001  28.144  1.00  0.00           N  
ATOM   1023  HZ1 LYS A  73      46.381  53.722  28.843  1.00  0.00           H  
ATOM   1024  HZ2 LYS A  73      46.791  52.150  28.621  1.00  0.00           H  
ATOM   1025  HZ3 LYS A  73      47.283  53.283  27.532  1.00  0.00           H  
ATOM   1026  C   LYS A  73      41.694  56.823  28.056  1.00  0.00           C  
ATOM   1027  O   LYS A  73      42.429  57.769  27.779  1.00  0.00           O  
ATOM   1028  N   ILE A  74      40.469  56.670  27.523  1.00  0.00           N  
ATOM   1029  H   ILE A  74      39.909  55.879  27.812  1.00  0.00           H  
ATOM   1030  CA  ILE A  74      39.904  57.552  26.498  1.00  0.00           C  
ATOM   1031  HA  ILE A  74      40.656  57.681  25.717  1.00  0.00           H  
ATOM   1032  CB  ILE A  74      38.653  56.886  25.846  1.00  0.00           C  
ATOM   1033  HB  ILE A  74      37.970  56.594  26.645  1.00  0.00           H  
ATOM   1034  CG2 ILE A  74      37.873  57.842  24.919  1.00  0.00           C  
ATOM   1035 HG21 ILE A  74      37.041  57.347  24.424  1.00  0.00           H  
ATOM   1036 HG22 ILE A  74      37.438  58.682  25.462  1.00  0.00           H  
ATOM   1037 HG23 ILE A  74      38.528  58.240  24.145  1.00  0.00           H  
ATOM   1038  CG1 ILE A  74      39.068  55.617  25.058  1.00  0.00           C  
ATOM   1039 HG12 ILE A  74      39.672  55.900  24.195  1.00  0.00           H  
ATOM   1040 HG13 ILE A  74      39.713  54.988  25.671  1.00  0.00           H  
ATOM   1041  CD1 ILE A  74      37.895  54.745  24.587  1.00  0.00           C  
ATOM   1042 HD11 ILE A  74      38.260  53.816  24.154  1.00  0.00           H  
ATOM   1043 HD12 ILE A  74      37.237  54.482  25.415  1.00  0.00           H  
ATOM   1044 HD13 ILE A  74      37.299  55.237  23.820  1.00  0.00           H  
ATOM   1045  C   ILE A  74      39.601  58.956  27.058  1.00  0.00           C  
ATOM   1046  O   ILE A  74      39.871  59.930  26.363  1.00  0.00           O  
ATOM   1047  N   LEU A  75      39.090  59.081  28.296  1.00  0.00           N  
ATOM   1048  H   LEU A  75      38.899  58.248  28.836  1.00  0.00           H  
ATOM   1049  CA  LEU A  75      38.729  60.377  28.882  1.00  0.00           C  
ATOM   1050  HA  LEU A  75      38.327  61.028  28.106  1.00  0.00           H  
ATOM   1051  CB  LEU A  75      37.668  60.170  29.978  1.00  0.00           C  
ATOM   1052  HB2 LEU A  75      38.035  59.447  30.706  1.00  0.00           H  
ATOM   1053  HB3 LEU A  75      37.528  61.104  30.527  1.00  0.00           H  
ATOM   1054  CG  LEU A  75      36.286  59.723  29.460  1.00  0.00           C  
ATOM   1055  HG  LEU A  75      36.366  58.714  29.055  1.00  0.00           H  
ATOM   1056  CD1 LEU A  75      35.298  59.671  30.629  1.00  0.00           C  
ATOM   1057 HD11 LEU A  75      34.331  59.289  30.304  1.00  0.00           H  
ATOM   1058 HD12 LEU A  75      35.668  59.021  31.420  1.00  0.00           H  
ATOM   1059 HD13 LEU A  75      35.145  60.661  31.058  1.00  0.00           H  
ATOM   1060  CD2 LEU A  75      35.753  60.632  28.340  1.00  0.00           C  
ATOM   1061 HD21 LEU A  75      34.669  60.583  28.263  1.00  0.00           H  
ATOM   1062 HD22 LEU A  75      36.017  61.673  28.511  1.00  0.00           H  
ATOM   1063 HD23 LEU A  75      36.167  60.348  27.371  1.00  0.00           H  
ATOM   1064  C   LEU A  75      39.915  61.140  29.499  1.00  0.00           C  
ATOM   1065  O   LEU A  75      39.792  62.347  29.706  1.00  0.00           O  
ATOM   1066  N   LEU A  76      41.060  60.481  29.746  1.00  0.00           N  
ATOM   1067  H   LEU A  76      41.085  59.482  29.592  1.00  0.00           H  
ATOM   1068  CA  LEU A  76      42.316  61.140  30.121  1.00  0.00           C  
ATOM   1069  HA  LEU A  76      42.119  62.061  30.668  1.00  0.00           H  
ATOM   1070  CB  LEU A  76      43.160  60.180  30.990  1.00  0.00           C  
ATOM   1071  HB2 LEU A  76      43.259  59.224  30.470  1.00  0.00           H  
ATOM   1072  HB3 LEU A  76      44.174  60.564  31.088  1.00  0.00           H  
ATOM   1073  CG  LEU A  76      42.608  59.937  32.413  1.00  0.00           C  
ATOM   1074  HG  LEU A  76      41.577  59.596  32.334  1.00  0.00           H  
ATOM   1075  CD1 LEU A  76      43.411  58.833  33.117  1.00  0.00           C  
ATOM   1076 HD11 LEU A  76      42.993  58.600  34.096  1.00  0.00           H  
ATOM   1077 HD12 LEU A  76      43.414  57.915  32.530  1.00  0.00           H  
ATOM   1078 HD13 LEU A  76      44.449  59.129  33.263  1.00  0.00           H  
ATOM   1079  CD2 LEU A  76      42.586  61.206  33.277  1.00  0.00           C  
ATOM   1080 HD21 LEU A  76      42.172  60.984  34.259  1.00  0.00           H  
ATOM   1081 HD22 LEU A  76      43.587  61.615  33.414  1.00  0.00           H  
ATOM   1082 HD23 LEU A  76      41.959  61.987  32.852  1.00  0.00           H  
ATOM   1083  C   LEU A  76      43.147  61.534  28.882  1.00  0.00           C  
ATOM   1084  O   LEU A  76      44.061  62.349  29.011  1.00  0.00           O  
ATOM   1085  N   ARG A  77      42.820  60.997  27.692  1.00  0.00           N  
ATOM   1086  H   ARG A  77      42.069  60.322  27.675  1.00  0.00           H  
ATOM   1087  CA  ARG A  77      43.393  61.380  26.398  1.00  0.00           C  
ATOM   1088  HA  ARG A  77      44.424  61.723  26.512  1.00  0.00           H  
ATOM   1089  CB  ARG A  77      43.343  60.156  25.455  1.00  0.00           C  
ATOM   1090  HB2 ARG A  77      42.355  59.698  25.510  1.00  0.00           H  
ATOM   1091  HB3 ARG A  77      43.456  60.460  24.413  1.00  0.00           H  
ATOM   1092  CG  ARG A  77      44.398  59.083  25.777  1.00  0.00           C  
ATOM   1093  HG2 ARG A  77      44.539  58.999  26.854  1.00  0.00           H  
ATOM   1094  HG3 ARG A  77      44.019  58.112  25.454  1.00  0.00           H  
ATOM   1095  CD  ARG A  77      45.755  59.332  25.104  1.00  0.00           C  
ATOM   1096  HD2 ARG A  77      46.050  60.376  25.212  1.00  0.00           H  
ATOM   1097  HD3 ARG A  77      46.533  58.742  25.590  1.00  0.00           H  
ATOM   1098  NE  ARG A  77      45.710  58.987  23.675  1.00  0.00           N  
ATOM   1099  HE  ARG A  77      45.509  59.754  23.049  1.00  0.00           H  
ATOM   1100  CZ  ARG A  77      45.871  57.761  23.145  1.00  0.00           C  
ATOM   1101  NH1 ARG A  77      45.788  57.610  21.817  1.00  0.00           N  
ATOM   1102 HH11 ARG A  77      45.877  56.696  21.399  1.00  0.00           H  
ATOM   1103 HH12 ARG A  77      45.610  58.407  21.222  1.00  0.00           H  
ATOM   1104  NH2 ARG A  77      46.106  56.689  23.916  1.00  0.00           N  
ATOM   1105 HH21 ARG A  77      46.218  55.774  23.505  1.00  0.00           H  
ATOM   1106 HH22 ARG A  77      46.167  56.797  24.918  1.00  0.00           H  
ATOM   1107  C   ARG A  77      42.569  62.500  25.737  1.00  0.00           C  
ATOM   1108  O   ARG A  77      43.145  63.347  25.056  1.00  0.00           O  
ATOM   1109  N   PHE A  78      41.239  62.500  25.927  1.00  0.00           N  
ATOM   1110  H   PHE A  78      40.836  61.761  26.487  1.00  0.00           H  
ATOM   1111  CA  PHE A  78      40.305  63.452  25.328  1.00  0.00           C  
ATOM   1112  HA  PHE A  78      40.654  63.757  24.341  1.00  0.00           H  
ATOM   1113  CB  PHE A  78      38.903  62.800  25.224  1.00  0.00           C  
ATOM   1114  HB2 PHE A  78      38.634  62.334  26.173  1.00  0.00           H  
ATOM   1115  HB3 PHE A  78      38.156  63.580  25.066  1.00  0.00           H  
ATOM   1116  CG  PHE A  78      38.672  61.788  24.105  1.00  0.00           C  
ATOM   1117  CD1 PHE A  78      39.717  61.335  23.265  1.00  0.00           C  
ATOM   1118  HD1 PHE A  78      40.733  61.671  23.401  1.00  0.00           H  
ATOM   1119  CE1 PHE A  78      39.447  60.437  22.215  1.00  0.00           C  
ATOM   1120  HE1 PHE A  78      40.250  60.098  21.581  1.00  0.00           H  
ATOM   1121  CZ  PHE A  78      38.135  59.984  21.992  1.00  0.00           C  
ATOM   1122  HZ  PHE A  78      37.928  59.300  21.185  1.00  0.00           H  
ATOM   1123  CE2 PHE A  78      37.096  60.409  22.838  1.00  0.00           C  
ATOM   1124  HE2 PHE A  78      36.098  60.034  22.685  1.00  0.00           H  
ATOM   1125  CD2 PHE A  78      37.364  61.306  23.889  1.00  0.00           C  
ATOM   1126  HD2 PHE A  78      36.557  61.625  24.531  1.00  0.00           H  
ATOM   1127  C   PHE A  78      40.175  64.697  26.213  1.00  0.00           C  
ATOM   1128  O   PHE A  78      40.117  64.601  27.440  1.00  0.00           O  
ATOM   1129  N   ARG A  79      40.092  65.863  25.558  1.00  0.00           N  
ATOM   1130  H   ARG A  79      40.172  65.845  24.549  1.00  0.00           H  
ATOM   1131  CA  ARG A  79      39.847  67.165  26.160  1.00  0.00           C  
ATOM   1132  HA  ARG A  79      39.270  67.016  27.075  1.00  0.00           H  
ATOM   1133  CB  ARG A  79      41.178  67.835  26.560  1.00  0.00           C  
ATOM   1134  HB2 ARG A  79      41.748  67.148  27.186  1.00  0.00           H  
ATOM   1135  HB3 ARG A  79      41.787  68.009  25.672  1.00  0.00           H  
ATOM   1136  CG  ARG A  79      40.989  69.157  27.324  1.00  0.00           C  
ATOM   1137  HG2 ARG A  79      40.439  69.870  26.708  1.00  0.00           H  
ATOM   1138  HG3 ARG A  79      40.371  68.973  28.205  1.00  0.00           H  
ATOM   1139  CD  ARG A  79      42.317  69.796  27.749  1.00  0.00           C  
ATOM   1140  HD2 ARG A  79      42.978  69.049  28.190  1.00  0.00           H  
ATOM   1141  HD3 ARG A  79      42.825  70.195  26.871  1.00  0.00           H  
ATOM   1142  NE  ARG A  79      42.092  70.847  28.753  1.00  0.00           N  
ATOM   1143  HE  ARG A  79      41.363  70.651  29.424  1.00  0.00           H  
ATOM   1144  CZ  ARG A  79      42.795  71.983  28.904  1.00  0.00           C  
ATOM   1145  NH1 ARG A  79      42.472  72.818  29.900  1.00  0.00           N  
ATOM   1146 HH11 ARG A  79      42.985  73.678  30.034  1.00  0.00           H  
ATOM   1147 HH12 ARG A  79      41.712  72.598  30.527  1.00  0.00           H  
ATOM   1148  NH2 ARG A  79      43.809  72.300  28.086  1.00  0.00           N  
ATOM   1149 HH21 ARG A  79      44.326  73.158  28.212  1.00  0.00           H  
ATOM   1150 HH22 ARG A  79      44.061  71.679  27.331  1.00  0.00           H  
ATOM   1151  C   ARG A  79      38.970  67.976  25.201  1.00  0.00           C  
ATOM   1152  O   ARG A  79      39.456  68.472  24.184  1.00  0.00           O  
ATOM   1153  N   HIE A  80      37.677  68.087  25.532  1.00  0.00           N  
ATOM   1154  H   HIE A  80      37.364  67.650  26.388  1.00  0.00           H  
ATOM   1155  CA  HIE A  80      36.652  68.774  24.754  1.00  0.00           C  
ATOM   1156  HA  HIE A  80      37.116  69.648  24.292  1.00  0.00           H  
ATOM   1157  CB  HIE A  80      36.144  67.844  23.634  1.00  0.00           C  
ATOM   1158  HB2 HIE A  80      36.994  67.406  23.110  1.00  0.00           H  
ATOM   1159  HB3 HIE A  80      35.589  67.009  24.058  1.00  0.00           H  
ATOM   1160  CG  HIE A  80      35.293  68.518  22.592  1.00  0.00           C  
ATOM   1161  ND1 HIE A  80      33.910  68.658  22.723  1.00  0.00           N  
ATOM   1162  CE1 HIE A  80      33.535  69.329  21.645  1.00  0.00           C  
ATOM   1163  HE1 HIE A  80      32.508  69.593  21.449  1.00  0.00           H  
ATOM   1164  NE2 HIE A  80      34.544  69.611  20.823  1.00  0.00           N  
ATOM   1165  HE2 HIE A  80      34.482  70.093  19.937  1.00  0.00           H  
ATOM   1166  CD2 HIE A  80      35.688  69.106  21.411  1.00  0.00           C  
ATOM   1167  HD2 HIE A  80      36.664  69.199  20.963  1.00  0.00           H  
ATOM   1168  C   HIE A  80      35.556  69.295  25.695  1.00  0.00           C  
ATOM   1169  O   HIE A  80      35.304  68.698  26.742  1.00  0.00           O  
ATOM   1170  N   GLU A  81      34.893  70.400  25.314  1.00  0.00           N  
ATOM   1171  H   GLU A  81      35.150  70.833  24.439  1.00  0.00           H  
ATOM   1172  CA  GLU A  81      33.840  71.058  26.095  1.00  0.00           C  
ATOM   1173  HA  GLU A  81      34.190  71.206  27.118  1.00  0.00           H  
ATOM   1174  CB  GLU A  81      33.526  72.423  25.455  1.00  0.00           C  
ATOM   1175  HB2 GLU A  81      33.264  72.279  24.406  1.00  0.00           H  
ATOM   1176  HB3 GLU A  81      32.641  72.850  25.932  1.00  0.00           H  
ATOM   1177  CG  GLU A  81      34.675  73.441  25.567  1.00  0.00           C  
ATOM   1178  HG2 GLU A  81      35.042  73.472  26.594  1.00  0.00           H  
ATOM   1179  HG3 GLU A  81      35.516  73.141  24.941  1.00  0.00           H  
ATOM   1180  CD  GLU A  81      34.244  74.852  25.164  1.00  0.00           C  
ATOM   1181  OE1 GLU A  81      33.434  74.959  24.216  1.00  0.00           O  
ATOM   1182  OE2 GLU A  81      34.735  75.802  25.810  1.00  0.00           O  
ATOM   1183  C   GLU A  81      32.526  70.256  26.145  1.00  0.00           C  
ATOM   1184  O   GLU A  81      31.775  70.407  27.109  1.00  0.00           O  
ATOM   1185  N   ASN A  82      32.261  69.407  25.137  1.00  0.00           N  
ATOM   1186  H   ASN A  82      32.941  69.331  24.390  1.00  0.00           H  
ATOM   1187  CA  ASN A  82      31.072  68.557  25.025  1.00  0.00           C  
ATOM   1188  HA  ASN A  82      30.380  68.809  25.823  1.00  0.00           H  
ATOM   1189  CB  ASN A  82      30.358  68.766  23.667  1.00  0.00           C  
ATOM   1190  HB2 ASN A  82      29.444  68.171  23.632  1.00  0.00           H  
ATOM   1191  HB3 ASN A  82      30.986  68.407  22.853  1.00  0.00           H  
ATOM   1192  CG  ASN A  82      29.961  70.216  23.378  1.00  0.00           C  
ATOM   1193  OD1 ASN A  82      30.280  70.746  22.318  1.00  0.00           O  
ATOM   1194  ND2 ASN A  82      29.232  70.851  24.297  1.00  0.00           N  
ATOM   1195 HD21 ASN A  82      28.927  71.802  24.140  1.00  0.00           H  
ATOM   1196 HD22 ASN A  82      28.958  70.372  25.146  1.00  0.00           H  
ATOM   1197  C   ASN A  82      31.414  67.076  25.247  1.00  0.00           C  
ATOM   1198  O   ASN A  82      30.708  66.194  24.758  1.00  0.00           O  
ATOM   1199  N   ILE A  83      32.467  66.806  26.033  1.00  0.00           N  
ATOM   1200  H   ILE A  83      33.001  67.591  26.382  1.00  0.00           H  
ATOM   1201  CA  ILE A  83      32.842  65.501  26.569  1.00  0.00           C  
ATOM   1202  HA  ILE A  83      31.971  64.846  26.527  1.00  0.00           H  
ATOM   1203  CB  ILE A  83      33.983  64.838  25.740  1.00  0.00           C  
ATOM   1204  HB  ILE A  83      34.869  65.466  25.845  1.00  0.00           H  
ATOM   1205  CG2 ILE A  83      34.344  63.443  26.296  1.00  0.00           C  
ATOM   1206 HG21 ILE A  83      35.169  62.987  25.754  1.00  0.00           H  
ATOM   1207 HG22 ILE A  83      34.663  63.490  27.336  1.00  0.00           H  
ATOM   1208 HG23 ILE A  83      33.491  62.767  26.241  1.00  0.00           H  
ATOM   1209  CG1 ILE A  83      33.661  64.754  24.226  1.00  0.00           C  
ATOM   1210 HG12 ILE A  83      32.760  64.162  24.062  1.00  0.00           H  
ATOM   1211 HG13 ILE A  83      33.443  65.749  23.841  1.00  0.00           H  
ATOM   1212  CD1 ILE A  83      34.804  64.201  23.369  1.00  0.00           C  
ATOM   1213 HD11 ILE A  83      34.626  64.421  22.318  1.00  0.00           H  
ATOM   1214 HD12 ILE A  83      35.759  64.649  23.642  1.00  0.00           H  
ATOM   1215 HD13 ILE A  83      34.895  63.120  23.469  1.00  0.00           H  
ATOM   1216  C   ILE A  83      33.182  65.716  28.052  1.00  0.00           C  
ATOM   1217  O   ILE A  83      33.827  66.708  28.397  1.00  0.00           O  
ATOM   1218  N   ILE A  84      32.761  64.792  28.931  1.00  0.00           N  
ATOM   1219  H   ILE A  84      32.230  64.002  28.588  1.00  0.00           H  
ATOM   1220  CA  ILE A  84      33.083  64.818  30.360  1.00  0.00           C  
ATOM   1221  HA  ILE A  84      32.958  65.841  30.710  1.00  0.00           H  
ATOM   1222  CB  ILE A  84      32.092  63.889  31.125  1.00  0.00           C  
ATOM   1223  HB  ILE A  84      31.088  64.141  30.779  1.00  0.00           H  
ATOM   1224  CG2 ILE A  84      32.279  62.386  30.841  1.00  0.00           C  
ATOM   1225 HG21 ILE A  84      31.487  61.812  31.314  1.00  0.00           H  
ATOM   1226 HG22 ILE A  84      32.268  62.164  29.775  1.00  0.00           H  
ATOM   1227 HG23 ILE A  84      33.214  62.006  31.248  1.00  0.00           H  
ATOM   1228  CG1 ILE A  84      32.100  64.113  32.653  1.00  0.00           C  
ATOM   1229 HG12 ILE A  84      33.103  63.968  33.053  1.00  0.00           H  
ATOM   1230 HG13 ILE A  84      31.483  63.348  33.124  1.00  0.00           H  
ATOM   1231  CD1 ILE A  84      31.559  65.478  33.099  1.00  0.00           C  
ATOM   1232 HD11 ILE A  84      31.507  65.521  34.185  1.00  0.00           H  
ATOM   1233 HD12 ILE A  84      32.200  66.297  32.775  1.00  0.00           H  
ATOM   1234 HD13 ILE A  84      30.555  65.656  32.713  1.00  0.00           H  
ATOM   1235  C   ILE A  84      34.554  64.399  30.563  1.00  0.00           C  
ATOM   1236  O   ILE A  84      35.004  63.397  30.009  1.00  0.00           O  
ATOM   1237  N   GLY A  85      35.299  65.174  31.363  1.00  0.00           N  
ATOM   1238  H   GLY A  85      34.870  65.986  31.785  1.00  0.00           H  
ATOM   1239  CA  GLY A  85      36.676  64.876  31.747  1.00  0.00           C  
ATOM   1240  HA2 GLY A  85      37.216  64.383  30.936  1.00  0.00           H  
ATOM   1241  HA3 GLY A  85      37.189  65.818  31.939  1.00  0.00           H  
ATOM   1242  C   GLY A  85      36.738  64.018  33.014  1.00  0.00           C  
ATOM   1243  O   GLY A  85      35.717  63.777  33.658  1.00  0.00           O  
ATOM   1244  N   ILE A  86      37.955  63.595  33.385  1.00  0.00           N  
ATOM   1245  H   ILE A  86      38.742  63.829  32.796  1.00  0.00           H  
ATOM   1246  CA  ILE A  86      38.268  62.988  34.678  1.00  0.00           C  
ATOM   1247  HA  ILE A  86      37.375  62.925  35.299  1.00  0.00           H  
ATOM   1248  CB  ILE A  86      38.825  61.548  34.506  1.00  0.00           C  
ATOM   1249  HB  ILE A  86      39.671  61.589  33.819  1.00  0.00           H  
ATOM   1250  CG2 ILE A  86      39.336  60.988  35.851  1.00  0.00           C  
ATOM   1251 HG21 ILE A  86      39.684  59.968  35.743  1.00  0.00           H  
ATOM   1252 HG22 ILE A  86      40.181  61.553  36.245  1.00  0.00           H  
ATOM   1253 HG23 ILE A  86      38.551  60.993  36.607  1.00  0.00           H  
ATOM   1254  CG1 ILE A  86      37.764  60.602  33.891  1.00  0.00           C  
ATOM   1255 HG12 ILE A  86      36.918  60.503  34.572  1.00  0.00           H  
ATOM   1256 HG13 ILE A  86      37.360  61.046  32.982  1.00  0.00           H  
ATOM   1257  CD1 ILE A  86      38.287  59.205  33.521  1.00  0.00           C  
ATOM   1258 HD11 ILE A  86      37.521  58.635  32.993  1.00  0.00           H  
ATOM   1259 HD12 ILE A  86      39.158  59.271  32.869  1.00  0.00           H  
ATOM   1260 HD13 ILE A  86      38.565  58.620  34.396  1.00  0.00           H  
ATOM   1261  C   ILE A  86      39.247  63.940  35.374  1.00  0.00           C  
ATOM   1262  O   ILE A  86      40.348  64.182  34.877  1.00  0.00           O  
ATOM   1263  N   ASN A  87      38.817  64.478  36.524  1.00  0.00           N  
ATOM   1264  H   ASN A  87      37.911  64.190  36.869  1.00  0.00           H  
ATOM   1265  CA  ASN A  87      39.531  65.489  37.302  1.00  0.00           C  
ATOM   1266  HA  ASN A  87      40.126  66.124  36.643  1.00  0.00           H  
ATOM   1267  CB  ASN A  87      38.502  66.353  38.074  1.00  0.00           C  
ATOM   1268  HB2 ASN A  87      39.025  67.093  38.679  1.00  0.00           H  
ATOM   1269  HB3 ASN A  87      37.929  65.731  38.765  1.00  0.00           H  
ATOM   1270  CG  ASN A  87      37.523  67.124  37.181  1.00  0.00           C  
ATOM   1271  OD1 ASN A  87      37.796  67.380  36.010  1.00  0.00           O  
ATOM   1272  ND2 ASN A  87      36.369  67.501  37.732  1.00  0.00           N  
ATOM   1273 HD21 ASN A  87      35.713  68.034  37.167  1.00  0.00           H  
ATOM   1274 HD22 ASN A  87      36.162  67.288  38.696  1.00  0.00           H  
ATOM   1275  C   ASN A  87      40.461  64.845  38.344  1.00  0.00           C  
ATOM   1276  O   ASN A  87      41.502  65.421  38.658  1.00  0.00           O  
ATOM   1277  N   ASP A  88      40.090  63.670  38.878  1.00  0.00           N  
ATOM   1278  H   ASP A  88      39.225  63.257  38.556  1.00  0.00           H  
ATOM   1279  CA  ASP A  88      40.841  62.898  39.868  1.00  0.00           C  
ATOM   1280  HA  ASP A  88      41.878  62.894  39.545  1.00  0.00           H  
ATOM   1281  CB  ASP A  88      40.786  63.606  41.250  1.00  0.00           C  
ATOM   1282  HB2 ASP A  88      41.166  64.624  41.161  1.00  0.00           H  
ATOM   1283  HB3 ASP A  88      39.749  63.701  41.567  1.00  0.00           H  
ATOM   1284  CG  ASP A  88      41.578  62.962  42.390  1.00  0.00           C  
ATOM   1285  OD1 ASP A  88      42.634  62.354  42.112  1.00  0.00           O  
ATOM   1286  OD2 ASP A  88      41.137  63.132  43.545  1.00  0.00           O  
ATOM   1287  C   ASP A  88      40.388  61.427  39.838  1.00  0.00           C  
ATOM   1288  O   ASP A  88      39.280  61.136  39.388  1.00  0.00           O  
ATOM   1289  N   ILE A  89      41.228  60.500  40.322  1.00  0.00           N  
ATOM   1290  H   ILE A  89      42.115  60.819  40.690  1.00  0.00           H  
ATOM   1291  CA  ILE A  89      40.868  59.109  40.600  1.00  0.00           C  
ATOM   1292  HA  ILE A  89      39.789  59.082  40.742  1.00  0.00           H  
ATOM   1293  CB  ILE A  89      41.197  58.123  39.435  1.00  0.00           C  
ATOM   1294  HB  ILE A  89      42.282  58.043  39.367  1.00  0.00           H  
ATOM   1295  CG2 ILE A  89      40.645  56.718  39.765  1.00  0.00           C  
ATOM   1296 HG21 ILE A  89      40.838  56.000  38.973  1.00  0.00           H  
ATOM   1297 HG22 ILE A  89      41.093  56.302  40.668  1.00  0.00           H  
ATOM   1298 HG23 ILE A  89      39.566  56.746  39.916  1.00  0.00           H  
ATOM   1299  CG1 ILE A  89      40.690  58.591  38.048  1.00  0.00           C  
ATOM   1300 HG12 ILE A  89      39.601  58.640  38.044  1.00  0.00           H  
ATOM   1301 HG13 ILE A  89      41.039  59.602  37.855  1.00  0.00           H  
ATOM   1302  CD1 ILE A  89      41.174  57.738  36.866  1.00  0.00           C  
ATOM   1303 HD11 ILE A  89      40.911  58.192  35.913  1.00  0.00           H  
ATOM   1304 HD12 ILE A  89      42.259  57.636  36.876  1.00  0.00           H  
ATOM   1305 HD13 ILE A  89      40.725  56.746  36.870  1.00  0.00           H  
ATOM   1306  C   ILE A  89      41.503  58.708  41.937  1.00  0.00           C  
ATOM   1307  O   ILE A  89      42.727  58.762  42.070  1.00  0.00           O  
ATOM   1308  N   ILE A  90      40.676  58.262  42.897  1.00  0.00           N  
ATOM   1309  H   ILE A  90      39.684  58.242  42.695  1.00  0.00           H  
ATOM   1310  CA  ILE A  90      41.102  57.647  44.154  1.00  0.00           C  
ATOM   1311  HA  ILE A  90      42.150  57.876  44.351  1.00  0.00           H  
ATOM   1312  CB  ILE A  90      40.250  58.196  45.341  1.00  0.00           C  
ATOM   1313  HB  ILE A  90      39.206  58.220  45.035  1.00  0.00           H  
ATOM   1314  CG2 ILE A  90      40.332  57.332  46.627  1.00  0.00           C  
ATOM   1315 HG21 ILE A  90      39.712  57.729  47.429  1.00  0.00           H  
ATOM   1316 HG22 ILE A  90      39.974  56.315  46.472  1.00  0.00           H  
ATOM   1317 HG23 ILE A  90      41.355  57.270  46.997  1.00  0.00           H  
ATOM   1318  CG1 ILE A  90      40.671  59.650  45.650  1.00  0.00           C  
ATOM   1319 HG12 ILE A  90      41.705  59.661  45.998  1.00  0.00           H  
ATOM   1320 HG13 ILE A  90      40.658  60.240  44.733  1.00  0.00           H  
ATOM   1321  CD1 ILE A  90      39.791  60.367  46.682  1.00  0.00           C  
ATOM   1322 HD11 ILE A  90      40.130  61.393  46.815  1.00  0.00           H  
ATOM   1323 HD12 ILE A  90      38.750  60.388  46.361  1.00  0.00           H  
ATOM   1324 HD13 ILE A  90      39.837  59.902  47.665  1.00  0.00           H  
ATOM   1325  C   ILE A  90      40.961  56.124  44.006  1.00  0.00           C  
ATOM   1326  O   ILE A  90      39.929  55.614  43.570  1.00  0.00           O  
ATOM   1327  N   ARG A  91      42.017  55.417  44.422  1.00  0.00           N  
ATOM   1328  H   ARG A  91      42.809  55.937  44.777  1.00  0.00           H  
ATOM   1329  CA  ARG A  91      42.105  53.971  44.580  1.00  0.00           C  
ATOM   1330  HA  ARG A  91      41.152  53.638  44.995  1.00  0.00           H  
ATOM   1331  CB  ARG A  91      42.271  53.264  43.208  1.00  0.00           C  
ATOM   1332  HB2 ARG A  91      41.361  53.431  42.631  1.00  0.00           H  
ATOM   1333  HB3 ARG A  91      42.307  52.187  43.360  1.00  0.00           H  
ATOM   1334  CG  ARG A  91      43.466  53.693  42.328  1.00  0.00           C  
ATOM   1335  HG2 ARG A  91      43.481  54.777  42.207  1.00  0.00           H  
ATOM   1336  HG3 ARG A  91      43.310  53.287  41.327  1.00  0.00           H  
ATOM   1337  CD  ARG A  91      44.822  53.204  42.848  1.00  0.00           C  
ATOM   1338  HD2 ARG A  91      45.068  53.732  43.764  1.00  0.00           H  
ATOM   1339  HD3 ARG A  91      44.785  52.139  43.077  1.00  0.00           H  
ATOM   1340  NE  ARG A  91      45.906  53.429  41.886  1.00  0.00           N  
ATOM   1341  HE  ARG A  91      45.631  53.519  40.914  1.00  0.00           H  
ATOM   1342  CZ  ARG A  91      47.213  53.484  42.196  1.00  0.00           C  
ATOM   1343  NH1 ARG A  91      47.646  53.371  43.460  1.00  0.00           N  
ATOM   1344 HH11 ARG A  91      48.635  53.406  43.664  1.00  0.00           H  
ATOM   1345 HH12 ARG A  91      46.984  53.206  44.207  1.00  0.00           H  
ATOM   1346  NH2 ARG A  91      48.111  53.644  41.222  1.00  0.00           N  
ATOM   1347 HH21 ARG A  91      49.101  53.675  41.447  1.00  0.00           H  
ATOM   1348 HH22 ARG A  91      47.825  53.647  40.249  1.00  0.00           H  
ATOM   1349  C   ARG A  91      43.144  53.641  45.668  1.00  0.00           C  
ATOM   1350  O   ARG A  91      43.839  54.534  46.159  1.00  0.00           O  
ATOM   1351  N   ALA A  92      43.261  52.359  46.047  1.00  0.00           N  
ATOM   1352  H   ALA A  92      42.665  51.675  45.604  1.00  0.00           H  
ATOM   1353  CA  ALA A  92      44.174  51.873  47.088  1.00  0.00           C  
ATOM   1354  HA  ALA A  92      43.993  52.458  47.990  1.00  0.00           H  
ATOM   1355  CB  ALA A  92      43.830  50.406  47.353  1.00  0.00           C  
ATOM   1356  HB1 ALA A  92      44.407  50.016  48.187  1.00  0.00           H  
ATOM   1357  HB2 ALA A  92      42.776  50.281  47.603  1.00  0.00           H  
ATOM   1358  HB3 ALA A  92      44.051  49.789  46.484  1.00  0.00           H  
ATOM   1359  C   ALA A  92      45.660  51.963  46.664  1.00  0.00           C  
ATOM   1360  O   ALA A  92      45.944  51.906  45.467  1.00  0.00           O  
ATOM   1361  N   PRO A  93      46.622  52.084  47.609  1.00  0.00           N  
ATOM   1362  CD  PRO A  93      46.400  52.120  49.057  1.00  0.00           C  
ATOM   1363  HD2 PRO A  93      45.871  51.239  49.419  1.00  0.00           H  
ATOM   1364  HD3 PRO A  93      45.810  53.002  49.310  1.00  0.00           H  
ATOM   1365  CG  PRO A  93      47.787  52.223  49.693  1.00  0.00           C  
ATOM   1366  HG2 PRO A  93      48.157  51.229  49.944  1.00  0.00           H  
ATOM   1367  HG3 PRO A  93      47.790  52.818  50.607  1.00  0.00           H  
ATOM   1368  CB  PRO A  93      48.658  52.813  48.597  1.00  0.00           C  
ATOM   1369  HB2 PRO A  93      49.714  52.573  48.730  1.00  0.00           H  
ATOM   1370  HB3 PRO A  93      48.571  53.900  48.613  1.00  0.00           H  
ATOM   1371  CA  PRO A  93      48.049  52.274  47.294  1.00  0.00           C  
ATOM   1372  HA  PRO A  93      48.155  53.034  46.517  1.00  0.00           H  
ATOM   1373  C   PRO A  93      48.793  51.011  46.803  1.00  0.00           C  
ATOM   1374  O   PRO A  93      49.951  51.127  46.403  1.00  0.00           O  
ATOM   1375  N   THR A  94      48.136  49.838  46.785  1.00  0.00           N  
ATOM   1376  H   THR A  94      47.187  49.826  47.128  1.00  0.00           H  
ATOM   1377  CA  THR A  94      48.617  48.583  46.194  1.00  0.00           C  
ATOM   1378  HA  THR A  94      49.402  48.827  45.476  1.00  0.00           H  
ATOM   1379  CB  THR A  94      49.247  47.639  47.252  1.00  0.00           C  
ATOM   1380  HB  THR A  94      49.703  46.809  46.714  1.00  0.00           H  
ATOM   1381  CG2 THR A  94      50.347  48.267  48.120  1.00  0.00           C  
ATOM   1382 HG21 THR A  94      50.811  47.517  48.761  1.00  0.00           H  
ATOM   1383 HG22 THR A  94      51.133  48.700  47.501  1.00  0.00           H  
ATOM   1384 HG23 THR A  94      49.956  49.054  48.766  1.00  0.00           H  
ATOM   1385  OG1 THR A  94      48.261  47.065  48.087  1.00  0.00           O  
ATOM   1386  HG1 THR A  94      47.927  47.739  48.662  1.00  0.00           H  
ATOM   1387  C   THR A  94      47.494  47.928  45.373  1.00  0.00           C  
ATOM   1388  O   THR A  94      46.314  48.204  45.600  1.00  0.00           O  
ATOM   1389  N   ILE A  95      47.869  47.046  44.429  1.00  0.00           N  
ATOM   1390  H   ILE A  95      48.856  46.858  44.324  1.00  0.00           H  
ATOM   1391  CA  ILE A  95      46.961  46.266  43.577  1.00  0.00           C  
ATOM   1392  HA  ILE A  95      46.255  46.955  43.109  1.00  0.00           H  
ATOM   1393  CB  ILE A  95      47.780  45.548  42.456  1.00  0.00           C  
ATOM   1394  HB  ILE A  95      48.577  44.979  42.939  1.00  0.00           H  
ATOM   1395  CG2 ILE A  95      46.937  44.546  41.632  1.00  0.00           C  
ATOM   1396 HG21 ILE A  95      47.519  44.075  40.841  1.00  0.00           H  
ATOM   1397 HG22 ILE A  95      46.548  43.729  42.239  1.00  0.00           H  
ATOM   1398 HG23 ILE A  95      46.091  45.048  41.164  1.00  0.00           H  
ATOM   1399  CG1 ILE A  95      48.440  46.577  41.508  1.00  0.00           C  
ATOM   1400 HG12 ILE A  95      47.665  47.080  40.931  1.00  0.00           H  
ATOM   1401 HG13 ILE A  95      48.935  47.354  42.089  1.00  0.00           H  
ATOM   1402  CD1 ILE A  95      49.489  46.001  40.545  1.00  0.00           C  
ATOM   1403 HD11 ILE A  95      49.979  46.802  39.991  1.00  0.00           H  
ATOM   1404 HD12 ILE A  95      50.261  45.452  41.084  1.00  0.00           H  
ATOM   1405 HD13 ILE A  95      49.048  45.331  39.807  1.00  0.00           H  
ATOM   1406  C   ILE A  95      46.147  45.262  44.421  1.00  0.00           C  
ATOM   1407  O   ILE A  95      44.960  45.069  44.161  1.00  0.00           O  
ATOM   1408  N   GLU A  96      46.771  44.659  45.446  1.00  0.00           N  
ATOM   1409  H   GLU A  96      47.759  44.855  45.570  1.00  0.00           H  
ATOM   1410  CA  GLU A  96      46.184  43.686  46.370  1.00  0.00           C  
ATOM   1411  HA  GLU A  96      45.798  42.859  45.771  1.00  0.00           H  
ATOM   1412  CB  GLU A  96      47.266  43.132  47.332  1.00  0.00           C  
ATOM   1413  HB2 GLU A  96      46.841  42.288  47.876  1.00  0.00           H  
ATOM   1414  HB3 GLU A  96      47.499  43.876  48.098  1.00  0.00           H  
ATOM   1415  CG  GLU A  96      48.585  42.665  46.673  1.00  0.00           C  
ATOM   1416  HG2 GLU A  96      48.396  42.234  45.689  1.00  0.00           H  
ATOM   1417  HG3 GLU A  96      49.018  41.865  47.274  1.00  0.00           H  
ATOM   1418  CD  GLU A  96      49.634  43.776  46.570  1.00  0.00           C  
ATOM   1419  OE1 GLU A  96      49.662  44.444  45.512  1.00  0.00           O  
ATOM   1420  OE2 GLU A  96      50.377  43.951  47.560  1.00  0.00           O  
ATOM   1421  C   GLU A  96      45.023  44.273  47.193  1.00  0.00           C  
ATOM   1422  O   GLU A  96      44.022  43.590  47.416  1.00  0.00           O  
ATOM   1423  N   GLN A  97      45.154  45.545  47.605  1.00  0.00           N  
ATOM   1424  H   GLN A  97      46.012  46.026  47.371  1.00  0.00           H  
ATOM   1425  CA  GLN A  97      44.167  46.294  48.380  1.00  0.00           C  
ATOM   1426  HA  GLN A  97      43.662  45.640  49.093  1.00  0.00           H  
ATOM   1427  CB  GLN A  97      44.908  47.418  49.131  1.00  0.00           C  
ATOM   1428  HB2 GLN A  97      45.527  47.972  48.423  1.00  0.00           H  
ATOM   1429  HB3 GLN A  97      44.189  48.134  49.534  1.00  0.00           H  
ATOM   1430  CG  GLN A  97      45.758  46.920  50.314  1.00  0.00           C  
ATOM   1431  HG2 GLN A  97      45.111  46.472  51.070  1.00  0.00           H  
ATOM   1432  HG3 GLN A  97      46.444  46.139  49.987  1.00  0.00           H  
ATOM   1433  CD  GLN A  97      46.589  48.048  50.932  1.00  0.00           C  
ATOM   1434  OE1 GLN A  97      47.235  48.811  50.218  1.00  0.00           O  
ATOM   1435  NE2 GLN A  97      46.580  48.158  52.261  1.00  0.00           N  
ATOM   1436 HE21 GLN A  97      47.120  48.888  52.703  1.00  0.00           H  
ATOM   1437 HE22 GLN A  97      46.041  47.513  52.820  1.00  0.00           H  
ATOM   1438  C   GLN A  97      43.104  46.971  47.493  1.00  0.00           C  
ATOM   1439  O   GLN A  97      42.067  47.372  48.020  1.00  0.00           O  
ATOM   1440  N   MET A  98      43.340  47.117  46.175  1.00  0.00           N  
ATOM   1441  H   MET A  98      44.209  46.765  45.799  1.00  0.00           H  
ATOM   1442  CA  MET A  98      42.430  47.797  45.254  1.00  0.00           C  
ATOM   1443  HA  MET A  98      42.036  48.696  45.733  1.00  0.00           H  
ATOM   1444  CB  MET A  98      43.204  48.215  43.981  1.00  0.00           C  
ATOM   1445  HB2 MET A  98      44.090  48.778  44.274  1.00  0.00           H  
ATOM   1446  HB3 MET A  98      43.572  47.339  43.445  1.00  0.00           H  
ATOM   1447  CG  MET A  98      42.370  49.105  43.042  1.00  0.00           C  
ATOM   1448  HG2 MET A  98      41.529  48.542  42.642  1.00  0.00           H  
ATOM   1449  HG3 MET A  98      41.937  49.923  43.617  1.00  0.00           H  
ATOM   1450  SD  MET A  98      43.255  49.840  41.641  1.00  0.00           S  
ATOM   1451  CE  MET A  98      43.725  48.350  40.729  1.00  0.00           C  
ATOM   1452  HE1 MET A  98      44.052  48.617  39.725  1.00  0.00           H  
ATOM   1453  HE2 MET A  98      44.537  47.827  41.234  1.00  0.00           H  
ATOM   1454  HE3 MET A  98      42.878  47.673  40.647  1.00  0.00           H  
ATOM   1455  C   MET A  98      41.273  46.854  44.891  1.00  0.00           C  
ATOM   1456  O   MET A  98      41.458  45.872  44.175  1.00  0.00           O  
ATOM   1457  N   LYS A  99      40.079  47.185  45.400  1.00  0.00           N  
ATOM   1458  H   LYS A  99      40.046  47.968  46.036  1.00  0.00           H  
ATOM   1459  CA  LYS A  99      38.801  46.540  45.094  1.00  0.00           C  
ATOM   1460  HA  LYS A  99      38.943  45.716  44.394  1.00  0.00           H  
ATOM   1461  CB  LYS A  99      38.170  45.990  46.393  1.00  0.00           C  
ATOM   1462  HB2 LYS A  99      37.869  46.825  47.025  1.00  0.00           H  
ATOM   1463  HB3 LYS A  99      37.247  45.460  46.151  1.00  0.00           H  
ATOM   1464  CG  LYS A  99      39.072  45.059  47.226  1.00  0.00           C  
ATOM   1465  HG2 LYS A  99      39.975  45.586  47.532  1.00  0.00           H  
ATOM   1466  HG3 LYS A  99      38.549  44.818  48.153  1.00  0.00           H  
ATOM   1467  CD  LYS A  99      39.450  43.748  46.519  1.00  0.00           C  
ATOM   1468  HD2 LYS A  99      38.541  43.216  46.234  1.00  0.00           H  
ATOM   1469  HD3 LYS A  99      39.986  43.966  45.595  1.00  0.00           H  
ATOM   1470  CE  LYS A  99      40.321  42.852  47.409  1.00  0.00           C  
ATOM   1471  HE2 LYS A  99      41.241  43.370  47.680  1.00  0.00           H  
ATOM   1472  HE3 LYS A  99      39.799  42.618  48.338  1.00  0.00           H  
ATOM   1473  NZ  LYS A  99      40.666  41.591  46.732  1.00  0.00           N  
ATOM   1474  HZ1 LYS A  99      41.186  41.791  45.890  1.00  0.00           H  
ATOM   1475  HZ2 LYS A  99      41.233  41.026  47.348  1.00  0.00           H  
ATOM   1476  HZ3 LYS A  99      39.821  41.090  46.499  1.00  0.00           H  
ATOM   1477  C   LYS A  99      37.832  47.546  44.446  1.00  0.00           C  
ATOM   1478  O   LYS A  99      36.877  47.130  43.790  1.00  0.00           O  
ATOM   1479  N   ASP A 100      38.083  48.854  44.636  1.00  0.00           N  
ATOM   1480  H   ASP A 100      38.911  49.097  45.158  1.00  0.00           H  
ATOM   1481  CA  ASP A 100      37.247  49.983  44.230  1.00  0.00           C  
ATOM   1482  HA  ASP A 100      36.503  49.620  43.520  1.00  0.00           H  
ATOM   1483  CB  ASP A 100      36.491  50.597  45.438  1.00  0.00           C  
ATOM   1484  HB2 ASP A 100      35.743  51.308  45.085  1.00  0.00           H  
ATOM   1485  HB3 ASP A 100      37.187  51.174  46.051  1.00  0.00           H  
ATOM   1486  CG  ASP A 100      35.792  49.582  46.347  1.00  0.00           C  
ATOM   1487  OD1 ASP A 100      34.937  48.838  45.823  1.00  0.00           O  
ATOM   1488  OD2 ASP A 100      36.124  49.559  47.551  1.00  0.00           O  
ATOM   1489  C   ASP A 100      38.100  51.039  43.516  1.00  0.00           C  
ATOM   1490  O   ASP A 100      39.265  51.241  43.865  1.00  0.00           O  
ATOM   1491  N   VAL A 101      37.493  51.727  42.537  1.00  0.00           N  
ATOM   1492  H   VAL A 101      36.541  51.471  42.306  1.00  0.00           H  
ATOM   1493  CA  VAL A 101      38.057  52.850  41.790  1.00  0.00           C  
ATOM   1494  HA  VAL A 101      38.925  53.236  42.330  1.00  0.00           H  
ATOM   1495  CB  VAL A 101      38.537  52.411  40.376  1.00  0.00           C  
ATOM   1496  HB  VAL A 101      37.661  52.115  39.796  1.00  0.00           H  
ATOM   1497  CG1 VAL A 101      39.224  53.561  39.619  1.00  0.00           C  
ATOM   1498 HG11 VAL A 101      39.528  53.250  38.619  1.00  0.00           H  
ATOM   1499 HG12 VAL A 101      38.569  54.422  39.501  1.00  0.00           H  
ATOM   1500 HG13 VAL A 101      40.118  53.892  40.147  1.00  0.00           H  
ATOM   1501  CG2 VAL A 101      39.481  51.199  40.406  1.00  0.00           C  
ATOM   1502 HG21 VAL A 101      39.836  50.957  39.404  1.00  0.00           H  
ATOM   1503 HG22 VAL A 101      40.354  51.387  41.032  1.00  0.00           H  
ATOM   1504 HG23 VAL A 101      38.977  50.312  40.788  1.00  0.00           H  
ATOM   1505  C   VAL A 101      36.996  53.958  41.766  1.00  0.00           C  
ATOM   1506  O   VAL A 101      35.942  53.793  41.151  1.00  0.00           O  
ATOM   1507  N   TYR A 102      37.284  55.076  42.445  1.00  0.00           N  
ATOM   1508  H   TYR A 102      38.183  55.134  42.907  1.00  0.00           H  
ATOM   1509  CA  TYR A 102      36.412  56.239  42.580  1.00  0.00           C  
ATOM   1510  HA  TYR A 102      35.371  55.980  42.409  1.00  0.00           H  
ATOM   1511  CB  TYR A 102      36.558  56.785  44.011  1.00  0.00           C  
ATOM   1512  HB2 TYR A 102      36.019  57.728  44.105  1.00  0.00           H  
ATOM   1513  HB3 TYR A 102      37.600  57.012  44.227  1.00  0.00           H  
ATOM   1514  CG  TYR A 102      36.048  55.851  45.088  1.00  0.00           C  
ATOM   1515  CD1 TYR A 102      34.665  55.751  45.335  1.00  0.00           C  
ATOM   1516  HD1 TYR A 102      33.962  56.325  44.748  1.00  0.00           H  
ATOM   1517  CE1 TYR A 102      34.196  54.907  46.357  1.00  0.00           C  
ATOM   1518  HE1 TYR A 102      33.136  54.835  46.544  1.00  0.00           H  
ATOM   1519  CZ  TYR A 102      35.104  54.161  47.133  1.00  0.00           C  
ATOM   1520  OH  TYR A 102      34.642  53.355  48.129  1.00  0.00           O  
ATOM   1521  HH  TYR A 102      35.328  52.856  48.558  1.00  0.00           H  
ATOM   1522  CE2 TYR A 102      36.486  54.250  46.879  1.00  0.00           C  
ATOM   1523  HE2 TYR A 102      37.188  53.682  47.470  1.00  0.00           H  
ATOM   1524  CD2 TYR A 102      36.958  55.094  45.856  1.00  0.00           C  
ATOM   1525  HD2 TYR A 102      38.019  55.163  45.670  1.00  0.00           H  
ATOM   1526  C   TYR A 102      36.881  57.311  41.588  1.00  0.00           C  
ATOM   1527  O   TYR A 102      37.854  58.015  41.853  1.00  0.00           O  
ATOM   1528  N   ILE A 103      36.196  57.419  40.440  1.00  0.00           N  
ATOM   1529  H   ILE A 103      35.394  56.818  40.305  1.00  0.00           H  
ATOM   1530  CA  ILE A 103      36.545  58.331  39.348  1.00  0.00           C  
ATOM   1531  HA  ILE A 103      37.615  58.545  39.359  1.00  0.00           H  
ATOM   1532  CB  ILE A 103      36.182  57.661  37.987  1.00  0.00           C  
ATOM   1533  HB  ILE A 103      35.115  57.445  37.994  1.00  0.00           H  
ATOM   1534  CG2 ILE A 103      36.472  58.592  36.788  1.00  0.00           C  
ATOM   1535 HG21 ILE A 103      36.148  58.153  35.845  1.00  0.00           H  
ATOM   1536 HG22 ILE A 103      35.959  59.548  36.868  1.00  0.00           H  
ATOM   1537 HG23 ILE A 103      37.538  58.797  36.706  1.00  0.00           H  
ATOM   1538  CG1 ILE A 103      36.924  56.311  37.801  1.00  0.00           C  
ATOM   1539 HG12 ILE A 103      37.999  56.485  37.734  1.00  0.00           H  
ATOM   1540 HG13 ILE A 103      36.778  55.683  38.679  1.00  0.00           H  
ATOM   1541  CD1 ILE A 103      36.464  55.479  36.594  1.00  0.00           C  
ATOM   1542 HD11 ILE A 103      36.976  54.517  36.576  1.00  0.00           H  
ATOM   1543 HD12 ILE A 103      35.396  55.273  36.642  1.00  0.00           H  
ATOM   1544 HD13 ILE A 103      36.675  55.973  35.646  1.00  0.00           H  
ATOM   1545  C   ILE A 103      35.754  59.637  39.564  1.00  0.00           C  
ATOM   1546  O   ILE A 103      34.525  59.647  39.493  1.00  0.00           O  
ATOM   1547  N   VAL A 104      36.482  60.732  39.831  1.00  0.00           N  
ATOM   1548  H   VAL A 104      37.490  60.642  39.835  1.00  0.00           H  
ATOM   1549  CA  VAL A 104      35.960  62.074  40.089  1.00  0.00           C  
ATOM   1550  HA  VAL A 104      34.979  61.996  40.554  1.00  0.00           H  
ATOM   1551  CB  VAL A 104      36.922  62.835  41.045  1.00  0.00           C  
ATOM   1552  HB  VAL A 104      37.850  63.031  40.512  1.00  0.00           H  
ATOM   1553  CG1 VAL A 104      36.361  64.207  41.467  1.00  0.00           C  
ATOM   1554 HG11 VAL A 104      37.043  64.719  42.144  1.00  0.00           H  
ATOM   1555 HG12 VAL A 104      36.211  64.871  40.615  1.00  0.00           H  
ATOM   1556 HG13 VAL A 104      35.405  64.101  41.977  1.00  0.00           H  
ATOM   1557  CG2 VAL A 104      37.294  62.013  42.297  1.00  0.00           C  
ATOM   1558 HG21 VAL A 104      37.948  62.581  42.958  1.00  0.00           H  
ATOM   1559 HG22 VAL A 104      36.412  61.730  42.870  1.00  0.00           H  
ATOM   1560 HG23 VAL A 104      37.832  61.100  42.043  1.00  0.00           H  
ATOM   1561  C   VAL A 104      35.884  62.829  38.748  1.00  0.00           C  
ATOM   1562  O   VAL A 104      36.828  62.805  37.958  1.00  0.00           O  
ATOM   1563  N   GLN A 105      34.743  63.490  38.509  1.00  0.00           N  
ATOM   1564  H   GLN A 105      34.035  63.461  39.234  1.00  0.00           H  
ATOM   1565  CA  GLN A 105      34.361  64.200  37.288  1.00  0.00           C  
ATOM   1566  HA  GLN A 105      35.264  64.495  36.749  1.00  0.00           H  
ATOM   1567  CB  GLN A 105      33.529  63.261  36.385  1.00  0.00           C  
ATOM   1568  HB2 GLN A 105      33.236  63.804  35.485  1.00  0.00           H  
ATOM   1569  HB3 GLN A 105      32.599  62.997  36.891  1.00  0.00           H  
ATOM   1570  CG  GLN A 105      34.271  61.975  35.967  1.00  0.00           C  
ATOM   1571  HG2 GLN A 105      35.263  62.205  35.589  1.00  0.00           H  
ATOM   1572  HG3 GLN A 105      34.419  61.335  36.836  1.00  0.00           H  
ATOM   1573  CD  GLN A 105      33.495  61.159  34.942  1.00  0.00           C  
ATOM   1574  OE1 GLN A 105      32.436  60.626  35.258  1.00  0.00           O  
ATOM   1575  NE2 GLN A 105      34.029  61.026  33.727  1.00  0.00           N  
ATOM   1576 HE21 GLN A 105      33.547  60.498  33.014  1.00  0.00           H  
ATOM   1577 HE22 GLN A 105      34.893  61.504  33.508  1.00  0.00           H  
ATOM   1578  C   GLN A 105      33.621  65.501  37.645  1.00  0.00           C  
ATOM   1579  O   GLN A 105      33.304  65.739  38.812  1.00  0.00           O  
ATOM   1580  N   ASP A 106      33.324  66.346  36.641  1.00  0.00           N  
ATOM   1581  H   ASP A 106      33.625  66.109  35.707  1.00  0.00           H  
ATOM   1582  CA  ASP A 106      32.539  67.581  36.799  1.00  0.00           C  
ATOM   1583  HA  ASP A 106      32.953  68.160  37.628  1.00  0.00           H  
ATOM   1584  CB  ASP A 106      32.577  68.435  35.505  1.00  0.00           C  
ATOM   1585  HB2 ASP A 106      32.056  67.918  34.698  1.00  0.00           H  
ATOM   1586  HB3 ASP A 106      32.032  69.367  35.664  1.00  0.00           H  
ATOM   1587  CG  ASP A 106      33.975  68.803  35.006  1.00  0.00           C  
ATOM   1588  OD1 ASP A 106      34.830  69.105  35.867  1.00  0.00           O  
ATOM   1589  OD2 ASP A 106      34.153  68.794  33.768  1.00  0.00           O  
ATOM   1590  C   ASP A 106      31.069  67.246  37.090  1.00  0.00           C  
ATOM   1591  O   ASP A 106      30.507  66.360  36.446  1.00  0.00           O  
ATOM   1592  N   LEU A 107      30.446  67.960  38.042  1.00  0.00           N  
ATOM   1593  H   LEU A 107      30.958  68.686  38.522  1.00  0.00           H  
ATOM   1594  CA  LEU A 107      29.035  67.791  38.384  1.00  0.00           C  
ATOM   1595  HA  LEU A 107      28.786  66.732  38.316  1.00  0.00           H  
ATOM   1596  CB  LEU A 107      28.796  68.280  39.830  1.00  0.00           C  
ATOM   1597  HB2 LEU A 107      29.531  67.818  40.482  1.00  0.00           H  
ATOM   1598  HB3 LEU A 107      28.995  69.352  39.892  1.00  0.00           H  
ATOM   1599  CG  LEU A 107      27.389  67.987  40.407  1.00  0.00           C  
ATOM   1600  HG  LEU A 107      26.649  68.509  39.799  1.00  0.00           H  
ATOM   1601  CD1 LEU A 107      27.032  66.490  40.404  1.00  0.00           C  
ATOM   1602 HD11 LEU A 107      26.071  66.319  40.890  1.00  0.00           H  
ATOM   1603 HD12 LEU A 107      26.943  66.095  39.394  1.00  0.00           H  
ATOM   1604 HD13 LEU A 107      27.782  65.900  40.933  1.00  0.00           H  
ATOM   1605  CD2 LEU A 107      27.272  68.539  41.833  1.00  0.00           C  
ATOM   1606 HD21 LEU A 107      26.258  68.425  42.217  1.00  0.00           H  
ATOM   1607 HD22 LEU A 107      27.944  68.006  42.505  1.00  0.00           H  
ATOM   1608 HD23 LEU A 107      27.521  69.600  41.870  1.00  0.00           H  
ATOM   1609  C   LEU A 107      28.175  68.615  37.415  1.00  0.00           C  
ATOM   1610  O   LEU A 107      28.392  69.814  37.235  1.00  0.00           O  
ATOM   1611  N   MET A 108      27.191  67.940  36.810  1.00  0.00           N  
ATOM   1612  H   MET A 108      27.093  66.960  37.037  1.00  0.00           H  
ATOM   1613  CA  MET A 108      26.169  68.480  35.918  1.00  0.00           C  
ATOM   1614  HA  MET A 108      26.364  69.531  35.693  1.00  0.00           H  
ATOM   1615  CB  MET A 108      26.173  67.658  34.607  1.00  0.00           C  
ATOM   1616  HB2 MET A 108      25.404  68.029  33.930  1.00  0.00           H  
ATOM   1617  HB3 MET A 108      25.901  66.625  34.824  1.00  0.00           H  
ATOM   1618  CG  MET A 108      27.532  67.667  33.872  1.00  0.00           C  
ATOM   1619  HG2 MET A 108      28.324  67.322  34.537  1.00  0.00           H  
ATOM   1620  HG3 MET A 108      27.521  66.950  33.054  1.00  0.00           H  
ATOM   1621  SD  MET A 108      28.043  69.266  33.182  1.00  0.00           S  
ATOM   1622  CE  MET A 108      27.118  69.259  31.625  1.00  0.00           C  
ATOM   1623  HE1 MET A 108      27.324  70.168  31.060  1.00  0.00           H  
ATOM   1624  HE2 MET A 108      27.396  68.401  31.014  1.00  0.00           H  
ATOM   1625  HE3 MET A 108      26.051  69.206  31.818  1.00  0.00           H  
ATOM   1626  C   MET A 108      24.812  68.385  36.642  1.00  0.00           C  
ATOM   1627  O   MET A 108      24.689  67.700  37.659  1.00  0.00           O  
ATOM   1628  N   GLU A 109      23.794  69.105  36.146  1.00  0.00           N  
ATOM   1629  H   GLU A 109      23.943  69.621  35.291  1.00  0.00           H  
ATOM   1630  CA  GLU A 109      22.484  69.239  36.789  1.00  0.00           C  
ATOM   1631  HA  GLU A 109      22.637  69.407  37.857  1.00  0.00           H  
ATOM   1632  CB  GLU A 109      21.773  70.473  36.177  1.00  0.00           C  
ATOM   1633  HB2 GLU A 109      22.427  71.342  36.267  1.00  0.00           H  
ATOM   1634  HB3 GLU A 109      21.644  70.322  35.105  1.00  0.00           H  
ATOM   1635  CG  GLU A 109      20.388  70.831  36.761  1.00  0.00           C  
ATOM   1636  HG2 GLU A 109      19.684  70.011  36.617  1.00  0.00           H  
ATOM   1637  HG3 GLU A 109      19.978  71.676  36.207  1.00  0.00           H  
ATOM   1638  CD  GLU A 109      20.415  71.223  38.242  1.00  0.00           C  
ATOM   1639  OE1 GLU A 109      21.455  71.757  38.687  1.00  0.00           O  
ATOM   1640  OE2 GLU A 109      19.378  70.997  38.901  1.00  0.00           O  
ATOM   1641  C   GLU A 109      21.607  67.985  36.608  1.00  0.00           C  
ATOM   1642  O   GLU A 109      20.983  67.531  37.568  1.00  0.00           O  
ATOM   1643  N   THR A 110      21.553  67.441  35.383  1.00  0.00           N  
ATOM   1644  H   THR A 110      22.120  67.861  34.657  1.00  0.00           H  
ATOM   1645  CA  THR A 110      20.694  66.330  34.975  1.00  0.00           C  
ATOM   1646  HA  THR A 110      20.663  65.624  35.804  1.00  0.00           H  
ATOM   1647  CB  THR A 110      19.236  66.848  34.768  1.00  0.00           C  
ATOM   1648  HB  THR A 110      18.933  67.407  35.654  1.00  0.00           H  
ATOM   1649  CG2 THR A 110      19.057  67.764  33.543  1.00  0.00           C  
ATOM   1650 HG21 THR A 110      18.043  68.160  33.496  1.00  0.00           H  
ATOM   1651 HG22 THR A 110      19.738  68.615  33.585  1.00  0.00           H  
ATOM   1652 HG23 THR A 110      19.243  67.234  32.609  1.00  0.00           H  
ATOM   1653  OG1 THR A 110      18.313  65.779  34.655  1.00  0.00           O  
ATOM   1654  HG1 THR A 110      17.444  66.142  34.573  1.00  0.00           H  
ATOM   1655  C   THR A 110      21.336  65.548  33.809  1.00  0.00           C  
ATOM   1656  O   THR A 110      22.526  65.694  33.526  1.00  0.00           O  
ATOM   1657  N   ASP A 111      20.522  64.734  33.125  1.00  0.00           N  
ATOM   1658  H   ASP A 111      19.562  64.682  33.442  1.00  0.00           H  
ATOM   1659  CA  ASP A 111      20.791  64.100  31.837  1.00  0.00           C  
ATOM   1660  HA  ASP A 111      21.534  64.712  31.326  1.00  0.00           H  
ATOM   1661  CB  ASP A 111      21.392  62.678  32.010  1.00  0.00           C  
ATOM   1662  HB2 ASP A 111      22.353  62.763  32.519  1.00  0.00           H  
ATOM   1663  HB3 ASP A 111      21.615  62.252  31.032  1.00  0.00           H  
ATOM   1664  CG  ASP A 111      20.531  61.658  32.766  1.00  0.00           C  
ATOM   1665  OD1 ASP A 111      19.307  61.612  32.521  1.00  0.00           O  
ATOM   1666  OD2 ASP A 111      21.120  60.911  33.577  1.00  0.00           O  
ATOM   1667  C   ASP A 111      19.525  64.198  30.968  1.00  0.00           C  
ATOM   1668  O   ASP A 111      18.436  64.483  31.474  1.00  0.00           O  
ATOM   1669  N   LEU A 112      19.669  63.972  29.652  1.00  0.00           N  
ATOM   1670  H   LEU A 112      20.593  63.745  29.307  1.00  0.00           H  
ATOM   1671  CA  LEU A 112      18.591  64.079  28.665  1.00  0.00           C  
ATOM   1672  HA  LEU A 112      18.105  65.041  28.826  1.00  0.00           H  
ATOM   1673  CB  LEU A 112      19.222  64.070  27.250  1.00  0.00           C  
ATOM   1674  HB2 LEU A 112      20.044  64.788  27.224  1.00  0.00           H  
ATOM   1675  HB3 LEU A 112      19.686  63.103  27.074  1.00  0.00           H  
ATOM   1676  CG  LEU A 112      18.277  64.372  26.064  1.00  0.00           C  
ATOM   1677  HG  LEU A 112      17.440  63.677  26.094  1.00  0.00           H  
ATOM   1678  CD1 LEU A 112      17.705  65.798  26.107  1.00  0.00           C  
ATOM   1679 HD11 LEU A 112      17.075  65.986  25.239  1.00  0.00           H  
ATOM   1680 HD12 LEU A 112      17.087  65.960  26.990  1.00  0.00           H  
ATOM   1681 HD13 LEU A 112      18.497  66.547  26.106  1.00  0.00           H  
ATOM   1682  CD2 LEU A 112      18.994  64.125  24.730  1.00  0.00           C  
ATOM   1683 HD21 LEU A 112      18.332  64.313  23.886  1.00  0.00           H  
ATOM   1684 HD22 LEU A 112      19.867  64.769  24.619  1.00  0.00           H  
ATOM   1685 HD23 LEU A 112      19.326  63.090  24.655  1.00  0.00           H  
ATOM   1686  C   LEU A 112      17.516  62.979  28.823  1.00  0.00           C  
ATOM   1687  O   LEU A 112      16.371  63.209  28.443  1.00  0.00           O  
ATOM   1688  N   TYR A 113      17.849  61.825  29.433  1.00  0.00           N  
ATOM   1689  H   TYR A 113      18.806  61.719  29.742  1.00  0.00           H  
ATOM   1690  CA  TYR A 113      16.914  60.744  29.768  1.00  0.00           C  
ATOM   1691  HA  TYR A 113      16.360  60.471  28.868  1.00  0.00           H  
ATOM   1692  CB  TYR A 113      17.716  59.514  30.251  1.00  0.00           C  
ATOM   1693  HB2 TYR A 113      18.281  59.118  29.414  1.00  0.00           H  
ATOM   1694  HB3 TYR A 113      18.459  59.813  30.988  1.00  0.00           H  
ATOM   1695  CG  TYR A 113      16.924  58.345  30.814  1.00  0.00           C  
ATOM   1696  CD1 TYR A 113      16.105  57.566  29.972  1.00  0.00           C  
ATOM   1697  HD1 TYR A 113      16.026  57.804  28.920  1.00  0.00           H  
ATOM   1698  CE1 TYR A 113      15.379  56.480  30.499  1.00  0.00           C  
ATOM   1699  HE1 TYR A 113      14.745  55.895  29.848  1.00  0.00           H  
ATOM   1700  CZ  TYR A 113      15.475  56.167  31.870  1.00  0.00           C  
ATOM   1701  OH  TYR A 113      14.752  55.132  32.390  1.00  0.00           O  
ATOM   1702  HH  TYR A 113      14.297  54.634  31.728  1.00  0.00           H  
ATOM   1703  CE2 TYR A 113      16.298  56.940  32.713  1.00  0.00           C  
ATOM   1704  HE2 TYR A 113      16.375  56.705  33.764  1.00  0.00           H  
ATOM   1705  CD2 TYR A 113      17.020  58.028  32.186  1.00  0.00           C  
ATOM   1706  HD2 TYR A 113      17.647  58.618  32.838  1.00  0.00           H  
ATOM   1707  C   TYR A 113      15.897  61.188  30.832  1.00  0.00           C  
ATOM   1708  O   TYR A 113      14.698  61.014  30.626  1.00  0.00           O  
ATOM   1709  N   LYS A 114      16.369  61.787  31.939  1.00  0.00           N  
ATOM   1710  H   LYS A 114      17.373  61.887  32.043  1.00  0.00           H  
ATOM   1711  CA  LYS A 114      15.530  62.277  33.034  1.00  0.00           C  
ATOM   1712  HA  LYS A 114      14.781  61.522  33.282  1.00  0.00           H  
ATOM   1713  CB  LYS A 114      16.418  62.543  34.266  1.00  0.00           C  
ATOM   1714  HB2 LYS A 114      17.273  63.160  33.984  1.00  0.00           H  
ATOM   1715  HB3 LYS A 114      15.855  63.126  34.998  1.00  0.00           H  
ATOM   1716  CG  LYS A 114      16.894  61.254  34.957  1.00  0.00           C  
ATOM   1717  HG2 LYS A 114      16.038  60.593  35.097  1.00  0.00           H  
ATOM   1718  HG3 LYS A 114      17.588  60.711  34.316  1.00  0.00           H  
ATOM   1719  CD  LYS A 114      17.530  61.503  36.333  1.00  0.00           C  
ATOM   1720  HD2 LYS A 114      16.832  62.062  36.959  1.00  0.00           H  
ATOM   1721  HD3 LYS A 114      17.670  60.540  36.825  1.00  0.00           H  
ATOM   1722  CE  LYS A 114      18.878  62.234  36.274  1.00  0.00           C  
ATOM   1723  HE2 LYS A 114      19.594  61.658  35.689  1.00  0.00           H  
ATOM   1724  HE3 LYS A 114      18.779  63.208  35.796  1.00  0.00           H  
ATOM   1725  NZ  LYS A 114      19.426  62.433  37.625  1.00  0.00           N  
ATOM   1726  HZ1 LYS A 114      20.320  62.907  37.554  1.00  0.00           H  
ATOM   1727  HZ2 LYS A 114      18.797  63.006  38.168  1.00  0.00           H  
ATOM   1728  HZ3 LYS A 114      19.555  61.536  38.072  1.00  0.00           H  
ATOM   1729  C   LYS A 114      14.786  63.578  32.681  1.00  0.00           C  
ATOM   1730  O   LYS A 114      13.705  63.814  33.223  1.00  0.00           O  
ATOM   1731  N   LEU A 115      15.333  64.401  31.768  1.00  0.00           N  
ATOM   1732  H   LEU A 115      16.232  64.153  31.378  1.00  0.00           H  
ATOM   1733  CA  LEU A 115      14.717  65.647  31.310  1.00  0.00           C  
ATOM   1734  HA  LEU A 115      14.375  66.193  32.190  1.00  0.00           H  
ATOM   1735  CB  LEU A 115      15.777  66.492  30.562  1.00  0.00           C  
ATOM   1736  HB2 LEU A 115      16.646  66.618  31.211  1.00  0.00           H  
ATOM   1737  HB3 LEU A 115      16.133  65.930  29.699  1.00  0.00           H  
ATOM   1738  CG  LEU A 115      15.312  67.892  30.088  1.00  0.00           C  
ATOM   1739  HG  LEU A 115      14.480  67.772  29.394  1.00  0.00           H  
ATOM   1740  CD1 LEU A 115      14.832  68.780  31.248  1.00  0.00           C  
ATOM   1741 HD11 LEU A 115      14.579  69.778  30.891  1.00  0.00           H  
ATOM   1742 HD12 LEU A 115      13.939  68.377  31.725  1.00  0.00           H  
ATOM   1743 HD13 LEU A 115      15.602  68.887  32.012  1.00  0.00           H  
ATOM   1744  CD2 LEU A 115      16.429  68.605  29.315  1.00  0.00           C  
ATOM   1745 HD21 LEU A 115      16.085  69.558  28.912  1.00  0.00           H  
ATOM   1746 HD22 LEU A 115      17.277  68.815  29.966  1.00  0.00           H  
ATOM   1747 HD23 LEU A 115      16.782  68.003  28.477  1.00  0.00           H  
ATOM   1748  C   LEU A 115      13.508  65.372  30.396  1.00  0.00           C  
ATOM   1749  O   LEU A 115      12.493  66.053  30.528  1.00  0.00           O  
ATOM   1750  N   LEU A 116      13.591  64.361  29.512  1.00  0.00           N  
ATOM   1751  H   LEU A 116      14.454  63.838  29.457  1.00  0.00           H  
ATOM   1752  CA  LEU A 116      12.519  63.982  28.586  1.00  0.00           C  
ATOM   1753  HA  LEU A 116      12.043  64.887  28.211  1.00  0.00           H  
ATOM   1754  CB  LEU A 116      13.116  63.182  27.404  1.00  0.00           C  
ATOM   1755  HB2 LEU A 116      13.727  62.370  27.803  1.00  0.00           H  
ATOM   1756  HB3 LEU A 116      12.323  62.695  26.833  1.00  0.00           H  
ATOM   1757  CG  LEU A 116      13.955  64.025  26.416  1.00  0.00           C  
ATOM   1758  HG  LEU A 116      14.707  64.582  26.975  1.00  0.00           H  
ATOM   1759  CD1 LEU A 116      14.691  63.111  25.429  1.00  0.00           C  
ATOM   1760 HD11 LEU A 116      15.328  63.683  24.753  1.00  0.00           H  
ATOM   1761 HD12 LEU A 116      15.320  62.385  25.945  1.00  0.00           H  
ATOM   1762 HD13 LEU A 116      13.974  62.561  24.823  1.00  0.00           H  
ATOM   1763  CD2 LEU A 116      13.106  65.044  25.637  1.00  0.00           C  
ATOM   1764 HD21 LEU A 116      13.718  65.583  24.917  1.00  0.00           H  
ATOM   1765 HD22 LEU A 116      12.305  64.554  25.083  1.00  0.00           H  
ATOM   1766 HD23 LEU A 116      12.657  65.790  26.290  1.00  0.00           H  
ATOM   1767  C   LEU A 116      11.395  63.152  29.243  1.00  0.00           C  
ATOM   1768  O   LEU A 116      10.371  62.934  28.598  1.00  0.00           O  
ATOM   1769  N   LYS A 117      11.530  62.747  30.520  1.00  0.00           N  
ATOM   1770  H   LYS A 117      12.400  62.940  30.996  1.00  0.00           H  
ATOM   1771  CA  LYS A 117      10.444  62.147  31.304  1.00  0.00           C  
ATOM   1772  HA  LYS A 117       9.853  61.468  30.685  1.00  0.00           H  
ATOM   1773  CB  LYS A 117      11.033  61.375  32.506  1.00  0.00           C  
ATOM   1774  HB2 LYS A 117      11.774  61.983  33.025  1.00  0.00           H  
ATOM   1775  HB3 LYS A 117      10.247  61.180  33.239  1.00  0.00           H  
ATOM   1776  CG  LYS A 117      11.640  60.018  32.137  1.00  0.00           C  
ATOM   1777  HG2 LYS A 117      10.934  59.451  31.529  1.00  0.00           H  
ATOM   1778  HG3 LYS A 117      12.521  60.170  31.519  1.00  0.00           H  
ATOM   1779  CD  LYS A 117      12.001  59.197  33.383  1.00  0.00           C  
ATOM   1780  HD2 LYS A 117      12.606  59.804  34.059  1.00  0.00           H  
ATOM   1781  HD3 LYS A 117      11.088  58.944  33.924  1.00  0.00           H  
ATOM   1782  CE  LYS A 117      12.767  57.921  33.029  1.00  0.00           C  
ATOM   1783  HE2 LYS A 117      12.219  57.331  32.294  1.00  0.00           H  
ATOM   1784  HE3 LYS A 117      13.722  58.190  32.578  1.00  0.00           H  
ATOM   1785  NZ  LYS A 117      13.011  57.086  34.218  1.00  0.00           N  
ATOM   1786  HZ1 LYS A 117      12.130  56.781  34.605  1.00  0.00           H  
ATOM   1787  HZ2 LYS A 117      13.558  56.279  33.947  1.00  0.00           H  
ATOM   1788  HZ3 LYS A 117      13.520  57.618  34.910  1.00  0.00           H  
ATOM   1789  C   LYS A 117       9.495  63.205  31.899  1.00  0.00           C  
ATOM   1790  O   LYS A 117       8.387  62.850  32.300  1.00  0.00           O  
ATOM   1791  N   THR A 118       9.930  64.475  31.991  1.00  0.00           N  
ATOM   1792  H   THR A 118      10.840  64.687  31.608  1.00  0.00           H  
ATOM   1793  CA  THR A 118       9.283  65.530  32.777  1.00  0.00           C  
ATOM   1794  HA  THR A 118       8.277  65.204  33.046  1.00  0.00           H  
ATOM   1795  CB  THR A 118      10.050  65.746  34.109  1.00  0.00           C  
ATOM   1796  HB  THR A 118       9.530  66.519  34.676  1.00  0.00           H  
ATOM   1797  CG2 THR A 118      10.132  64.503  35.010  1.00  0.00           C  
ATOM   1798 HG21 THR A 118      10.577  64.750  35.974  1.00  0.00           H  
ATOM   1799 HG22 THR A 118       9.140  64.093  35.201  1.00  0.00           H  
ATOM   1800 HG23 THR A 118      10.738  63.716  34.562  1.00  0.00           H  
ATOM   1801  OG1 THR A 118      11.358  66.238  33.872  1.00  0.00           O  
ATOM   1802  HG1 THR A 118      11.869  65.555  33.463  1.00  0.00           H  
ATOM   1803  C   THR A 118       9.054  66.841  32.005  1.00  0.00           C  
ATOM   1804  O   THR A 118       8.328  67.701  32.503  1.00  0.00           O  
ATOM   1805  N   GLN A 119       9.662  67.012  30.819  1.00  0.00           N  
ATOM   1806  H   GLN A 119      10.247  66.269  30.464  1.00  0.00           H  
ATOM   1807  CA  GLN A 119       9.662  68.264  30.068  1.00  0.00           C  
ATOM   1808  HA  GLN A 119       8.699  68.753  30.236  1.00  0.00           H  
ATOM   1809  CB  GLN A 119      10.741  69.213  30.645  1.00  0.00           C  
ATOM   1810  HB2 GLN A 119      10.411  69.519  31.638  1.00  0.00           H  
ATOM   1811  HB3 GLN A 119      11.667  68.656  30.792  1.00  0.00           H  
ATOM   1812  CG  GLN A 119      11.057  70.464  29.791  1.00  0.00           C  
ATOM   1813  HG2 GLN A 119      11.525  70.168  28.851  1.00  0.00           H  
ATOM   1814  HG3 GLN A 119      10.128  70.971  29.529  1.00  0.00           H  
ATOM   1815  CD  GLN A 119      11.974  71.495  30.464  1.00  0.00           C  
ATOM   1816  OE1 GLN A 119      12.399  72.445  29.811  1.00  0.00           O  
ATOM   1817  NE2 GLN A 119      12.302  71.332  31.748  1.00  0.00           N  
ATOM   1818 HE21 GLN A 119      12.913  72.002  32.192  1.00  0.00           H  
ATOM   1819 HE22 GLN A 119      11.949  70.541  32.267  1.00  0.00           H  
ATOM   1820  C   GLN A 119       9.737  68.019  28.558  1.00  0.00           C  
ATOM   1821  O   GLN A 119      10.651  67.346  28.080  1.00  0.00           O  
ATOM   1822  N   HID A 120       8.806  68.640  27.815  1.00  0.00           N  
ATOM   1823  H   HID A 120       8.095  69.171  28.297  1.00  0.00           H  
ATOM   1824  CA  HID A 120       8.824  68.757  26.359  1.00  0.00           C  
ATOM   1825  HA  HID A 120       9.172  67.828  25.905  1.00  0.00           H  
ATOM   1826  CB  HID A 120       7.407  69.100  25.852  1.00  0.00           C  
ATOM   1827  HB2 HID A 120       7.079  70.063  26.250  1.00  0.00           H  
ATOM   1828  HB3 HID A 120       7.423  69.210  24.766  1.00  0.00           H  
ATOM   1829  CG  HID A 120       6.341  68.086  26.187  1.00  0.00           C  
ATOM   1830  ND1 HID A 120       6.414  66.761  25.795  1.00  0.00           N  
ATOM   1831  HD1 HID A 120       7.163  66.329  25.266  1.00  0.00           H  
ATOM   1832  CE1 HID A 120       5.318  66.152  26.253  1.00  0.00           C  
ATOM   1833  HE1 HID A 120       5.112  65.103  26.097  1.00  0.00           H  
ATOM   1834  NE2 HID A 120       4.505  66.966  26.917  1.00  0.00           N  
ATOM   1835  CD2 HID A 120       5.155  68.202  26.878  1.00  0.00           C  
ATOM   1836  HD2 HID A 120       4.722  69.073  27.348  1.00  0.00           H  
ATOM   1837  C   HID A 120       9.750  69.921  25.988  1.00  0.00           C  
ATOM   1838  O   HID A 120       9.623  71.019  26.534  1.00  0.00           O  
ATOM   1839  N   LEU A 121      10.688  69.666  25.068  1.00  0.00           N  
ATOM   1840  H   LEU A 121      10.720  68.746  24.652  1.00  0.00           H  
ATOM   1841  CA  LEU A 121      11.700  70.624  24.638  1.00  0.00           C  
ATOM   1842  HA  LEU A 121      11.989  71.278  25.463  1.00  0.00           H  
ATOM   1843  CB  LEU A 121      12.925  69.841  24.123  1.00  0.00           C  
ATOM   1844  HB2 LEU A 121      12.634  69.238  23.261  1.00  0.00           H  
ATOM   1845  HB3 LEU A 121      13.667  70.549  23.756  1.00  0.00           H  
ATOM   1846  CG  LEU A 121      13.610  68.915  25.148  1.00  0.00           C  
ATOM   1847  HG  LEU A 121      12.897  68.153  25.462  1.00  0.00           H  
ATOM   1848  CD1 LEU A 121      14.786  68.189  24.481  1.00  0.00           C  
ATOM   1849 HD11 LEU A 121      15.284  67.520  25.181  1.00  0.00           H  
ATOM   1850 HD12 LEU A 121      14.445  67.592  23.635  1.00  0.00           H  
ATOM   1851 HD13 LEU A 121      15.525  68.897  24.106  1.00  0.00           H  
ATOM   1852  CD2 LEU A 121      14.076  69.662  26.408  1.00  0.00           C  
ATOM   1853 HD21 LEU A 121      14.615  68.990  27.075  1.00  0.00           H  
ATOM   1854 HD22 LEU A 121      14.738  70.492  26.161  1.00  0.00           H  
ATOM   1855 HD23 LEU A 121      13.235  70.061  26.974  1.00  0.00           H  
ATOM   1856  C   LEU A 121      11.169  71.471  23.472  1.00  0.00           C  
ATOM   1857  O   LEU A 121      10.508  70.956  22.569  1.00  0.00           O  
ATOM   1858  N   SER A 122      11.518  72.767  23.480  1.00  0.00           N  
ATOM   1859  H   SER A 122      12.063  73.099  24.263  1.00  0.00           H  
ATOM   1860  CA  SER A 122      11.326  73.700  22.367  1.00  0.00           C  
ATOM   1861  HA  SER A 122      10.328  73.557  21.948  1.00  0.00           H  
ATOM   1862  CB  SER A 122      11.450  75.143  22.912  1.00  0.00           C  
ATOM   1863  HB2 SER A 122      10.808  75.282  23.783  1.00  0.00           H  
ATOM   1864  HB3 SER A 122      11.098  75.848  22.158  1.00  0.00           H  
ATOM   1865  OG  SER A 122      12.775  75.514  23.253  1.00  0.00           O  
ATOM   1866  HG  SER A 122      13.054  74.998  23.996  1.00  0.00           H  
ATOM   1867  C   SER A 122      12.383  73.444  21.274  1.00  0.00           C  
ATOM   1868  O   SER A 122      13.413  72.827  21.541  1.00  0.00           O  
ATOM   1869  N   ASN A 123      12.149  73.944  20.048  1.00  0.00           N  
ATOM   1870  H   ASN A 123      11.291  74.453  19.894  1.00  0.00           H  
ATOM   1871  CA  ASN A 123      13.057  73.799  18.902  1.00  0.00           C  
ATOM   1872  HA  ASN A 123      13.193  72.727  18.742  1.00  0.00           H  
ATOM   1873  CB  ASN A 123      12.386  74.414  17.652  1.00  0.00           C  
ATOM   1874  HB2 ASN A 123      11.355  74.066  17.583  1.00  0.00           H  
ATOM   1875  HB3 ASN A 123      12.335  75.501  17.743  1.00  0.00           H  
ATOM   1876  CG  ASN A 123      13.071  74.023  16.336  1.00  0.00           C  
ATOM   1877  OD1 ASN A 123      13.162  72.843  16.004  1.00  0.00           O  
ATOM   1878  ND2 ASN A 123      13.581  75.011  15.596  1.00  0.00           N  
ATOM   1879 HD21 ASN A 123      14.024  74.800  14.714  1.00  0.00           H  
ATOM   1880 HD22 ASN A 123      13.503  75.969  15.906  1.00  0.00           H  
ATOM   1881  C   ASN A 123      14.449  74.423  19.150  1.00  0.00           C  
ATOM   1882  O   ASN A 123      15.430  73.921  18.607  1.00  0.00           O  
ATOM   1883  N   ASP A 124      14.545  75.459  20.003  1.00  0.00           N  
ATOM   1884  H   ASP A 124      13.693  75.812  20.414  1.00  0.00           H  
ATOM   1885  CA  ASP A 124      15.795  76.119  20.403  1.00  0.00           C  
ATOM   1886  HA  ASP A 124      16.375  76.339  19.505  1.00  0.00           H  
ATOM   1887  CB  ASP A 124      15.484  77.443  21.146  1.00  0.00           C  
ATOM   1888  HB2 ASP A 124      14.988  77.228  22.094  1.00  0.00           H  
ATOM   1889  HB3 ASP A 124      16.414  77.954  21.397  1.00  0.00           H  
ATOM   1890  CG  ASP A 124      14.609  78.430  20.365  1.00  0.00           C  
ATOM   1891  OD1 ASP A 124      14.758  78.486  19.125  1.00  0.00           O  
ATOM   1892  OD2 ASP A 124      13.808  79.121  21.031  1.00  0.00           O  
ATOM   1893  C   ASP A 124      16.654  75.240  21.331  1.00  0.00           C  
ATOM   1894  O   ASP A 124      17.881  75.292  21.243  1.00  0.00           O  
ATOM   1895  N   HIE A 125      16.018  74.411  22.181  1.00  0.00           N  
ATOM   1896  H   HIE A 125      15.007  74.415  22.174  1.00  0.00           H  
ATOM   1897  CA  HIE A 125      16.679  73.446  23.063  1.00  0.00           C  
ATOM   1898  HA  HIE A 125      17.531  73.918  23.557  1.00  0.00           H  
ATOM   1899  CB  HIE A 125      15.681  72.928  24.121  1.00  0.00           C  
ATOM   1900  HB2 HIE A 125      16.140  72.133  24.711  1.00  0.00           H  
ATOM   1901  HB3 HIE A 125      14.823  72.476  23.628  1.00  0.00           H  
ATOM   1902  CG  HIE A 125      15.152  73.946  25.099  1.00  0.00           C  
ATOM   1903  ND1 HIE A 125      13.896  73.805  25.701  1.00  0.00           N  
ATOM   1904  CE1 HIE A 125      13.787  74.851  26.509  1.00  0.00           C  
ATOM   1905  HE1 HIE A 125      12.923  75.034  27.132  1.00  0.00           H  
ATOM   1906  NE2 HIE A 125      14.854  75.650  26.474  1.00  0.00           N  
ATOM   1907  HE2 HIE A 125      14.986  76.497  27.009  1.00  0.00           H  
ATOM   1908  CD2 HIE A 125      15.750  75.093  25.580  1.00  0.00           C  
ATOM   1909  HD2 HIE A 125      16.712  75.539  25.370  1.00  0.00           H  
ATOM   1910  C   HIE A 125      17.174  72.235  22.260  1.00  0.00           C  
ATOM   1911  O   HIE A 125      18.313  71.816  22.448  1.00  0.00           O  
ATOM   1912  N   ILE A 126      16.337  71.706  21.349  1.00  0.00           N  
ATOM   1913  H   ILE A 126      15.420  72.123  21.262  1.00  0.00           H  
ATOM   1914  CA  ILE A 126      16.622  70.557  20.481  1.00  0.00           C  
ATOM   1915  HA  ILE A 126      16.956  69.734  21.116  1.00  0.00           H  
ATOM   1916  CB  ILE A 126      15.318  70.119  19.747  1.00  0.00           C  
ATOM   1917  HB  ILE A 126      14.944  70.983  19.194  1.00  0.00           H  
ATOM   1918  CG2 ILE A 126      15.544  68.984  18.721  1.00  0.00           C  
ATOM   1919 HG21 ILE A 126      14.629  68.734  18.185  1.00  0.00           H  
ATOM   1920 HG22 ILE A 126      16.271  69.249  17.953  1.00  0.00           H  
ATOM   1921 HG23 ILE A 126      15.895  68.078  19.212  1.00  0.00           H  
ATOM   1922  CG1 ILE A 126      14.229  69.705  20.766  1.00  0.00           C  
ATOM   1923 HG12 ILE A 126      14.564  68.845  21.342  1.00  0.00           H  
ATOM   1924 HG13 ILE A 126      14.095  70.488  21.504  1.00  0.00           H  
ATOM   1925  CD1 ILE A 126      12.853  69.419  20.155  1.00  0.00           C  
ATOM   1926 HD11 ILE A 126      12.099  69.302  20.932  1.00  0.00           H  
ATOM   1927 HD12 ILE A 126      12.531  70.230  19.501  1.00  0.00           H  
ATOM   1928 HD13 ILE A 126      12.866  68.493  19.584  1.00  0.00           H  
ATOM   1929  C   ILE A 126      17.760  70.878  19.494  1.00  0.00           C  
ATOM   1930  O   ILE A 126      18.625  70.031  19.282  1.00  0.00           O  
ATOM   1931  N   CYS A 127      17.786  72.103  18.938  1.00  0.00           N  
ATOM   1932  H   CYS A 127      17.024  72.732  19.154  1.00  0.00           H  
ATOM   1933  CA  CYS A 127      18.814  72.606  18.026  1.00  0.00           C  
ATOM   1934  HA  CYS A 127      18.931  71.889  17.212  1.00  0.00           H  
ATOM   1935  CB  CYS A 127      18.331  73.955  17.447  1.00  0.00           C  
ATOM   1936  HB2 CYS A 127      17.361  73.828  16.968  1.00  0.00           H  
ATOM   1937  HB3 CYS A 127      18.205  74.700  18.234  1.00  0.00           H  
ATOM   1938  SG  CYS A 127      19.444  74.619  16.177  1.00  0.00           S  
ATOM   1939  HG  CYS A 127      19.288  73.615  15.309  1.00  0.00           H  
ATOM   1940  C   CYS A 127      20.171  72.771  18.736  1.00  0.00           C  
ATOM   1941  O   CYS A 127      21.191  72.378  18.172  1.00  0.00           O  
ATOM   1942  N   TYR A 128      20.188  73.311  19.970  1.00  0.00           N  
ATOM   1943  H   TYR A 128      19.315  73.604  20.386  1.00  0.00           H  
ATOM   1944  CA  TYR A 128      21.416  73.533  20.737  1.00  0.00           C  
ATOM   1945  HA  TYR A 128      22.160  73.944  20.054  1.00  0.00           H  
ATOM   1946  CB  TYR A 128      21.144  74.549  21.870  1.00  0.00           C  
ATOM   1947  HB2 TYR A 128      20.676  75.438  21.448  1.00  0.00           H  
ATOM   1948  HB3 TYR A 128      20.414  74.137  22.569  1.00  0.00           H  
ATOM   1949  CG  TYR A 128      22.375  75.019  22.639  1.00  0.00           C  
ATOM   1950  CD1 TYR A 128      23.535  75.440  21.950  1.00  0.00           C  
ATOM   1951  HD1 TYR A 128      23.561  75.450  20.871  1.00  0.00           H  
ATOM   1952  CE1 TYR A 128      24.682  75.839  22.660  1.00  0.00           C  
ATOM   1953  HE1 TYR A 128      25.568  76.142  22.122  1.00  0.00           H  
ATOM   1954  CZ  TYR A 128      24.677  75.836  24.068  1.00  0.00           C  
ATOM   1955  OH  TYR A 128      25.804  76.200  24.747  1.00  0.00           O  
ATOM   1956  HH  TYR A 128      25.762  76.071  25.688  1.00  0.00           H  
ATOM   1957  CE2 TYR A 128      23.515  75.450  24.764  1.00  0.00           C  
ATOM   1958  HE2 TYR A 128      23.504  75.456  25.844  1.00  0.00           H  
ATOM   1959  CD2 TYR A 128      22.369  75.038  24.051  1.00  0.00           C  
ATOM   1960  HD2 TYR A 128      21.489  74.728  24.595  1.00  0.00           H  
ATOM   1961  C   TYR A 128      21.972  72.227  21.335  1.00  0.00           C  
ATOM   1962  O   TYR A 128      23.190  72.076  21.396  1.00  0.00           O  
ATOM   1963  N   PHE A 129      21.111  71.268  21.722  1.00  0.00           N  
ATOM   1964  H   PHE A 129      20.117  71.456  21.676  1.00  0.00           H  
ATOM   1965  CA  PHE A 129      21.528  69.945  22.189  1.00  0.00           C  
ATOM   1966  HA  PHE A 129      22.343  70.055  22.906  1.00  0.00           H  
ATOM   1967  CB  PHE A 129      20.348  69.193  22.848  1.00  0.00           C  
ATOM   1968  HB2 PHE A 129      19.507  69.173  22.153  1.00  0.00           H  
ATOM   1969  HB3 PHE A 129      20.627  68.149  23.002  1.00  0.00           H  
ATOM   1970  CG  PHE A 129      19.843  69.690  24.200  1.00  0.00           C  
ATOM   1971  CD1 PHE A 129      20.673  70.381  25.114  1.00  0.00           C  
ATOM   1972  HD1 PHE A 129      21.705  70.594  24.887  1.00  0.00           H  
ATOM   1973  CE1 PHE A 129      20.160  70.804  26.357  1.00  0.00           C  
ATOM   1974  HE1 PHE A 129      20.795  71.324  27.056  1.00  0.00           H  
ATOM   1975  CZ  PHE A 129      18.823  70.538  26.703  1.00  0.00           C  
ATOM   1976  HZ  PHE A 129      18.436  70.860  27.659  1.00  0.00           H  
ATOM   1977  CE2 PHE A 129      17.996  69.841  25.805  1.00  0.00           C  
ATOM   1978  HE2 PHE A 129      16.973  69.625  26.071  1.00  0.00           H  
ATOM   1979  CD2 PHE A 129      18.505  69.421  24.561  1.00  0.00           C  
ATOM   1980  HD2 PHE A 129      17.860  68.888  23.880  1.00  0.00           H  
ATOM   1981  C   PHE A 129      22.074  69.104  21.024  1.00  0.00           C  
ATOM   1982  O   PHE A 129      23.142  68.519  21.181  1.00  0.00           O  
ATOM   1983  N   LEU A 130      21.408  69.089  19.851  1.00  0.00           N  
ATOM   1984  H   LEU A 130      20.538  69.602  19.782  1.00  0.00           H  
ATOM   1985  CA  LEU A 130      21.854  68.364  18.652  1.00  0.00           C  
ATOM   1986  HA  LEU A 130      22.004  67.326  18.940  1.00  0.00           H  
ATOM   1987  CB  LEU A 130      20.768  68.425  17.554  1.00  0.00           C  
ATOM   1988  HB2 LEU A 130      19.798  68.179  17.988  1.00  0.00           H  
ATOM   1989  HB3 LEU A 130      20.677  69.452  17.198  1.00  0.00           H  
ATOM   1990  CG  LEU A 130      21.006  67.469  16.360  1.00  0.00           C  
ATOM   1991  HG  LEU A 130      22.032  67.563  16.007  1.00  0.00           H  
ATOM   1992  CD1 LEU A 130      20.789  66.003  16.770  1.00  0.00           C  
ATOM   1993 HD11 LEU A 130      20.797  65.336  15.910  1.00  0.00           H  
ATOM   1994 HD12 LEU A 130      21.570  65.663  17.449  1.00  0.00           H  
ATOM   1995 HD13 LEU A 130      19.836  65.871  17.280  1.00  0.00           H  
ATOM   1996  CD2 LEU A 130      20.127  67.847  15.162  1.00  0.00           C  
ATOM   1997 HD21 LEU A 130      20.276  67.150  14.337  1.00  0.00           H  
ATOM   1998 HD22 LEU A 130      19.069  67.851  15.415  1.00  0.00           H  
ATOM   1999 HD23 LEU A 130      20.379  68.838  14.793  1.00  0.00           H  
ATOM   2000  C   LEU A 130      23.187  68.901  18.106  1.00  0.00           C  
ATOM   2001  O   LEU A 130      24.021  68.109  17.668  1.00  0.00           O  
ATOM   2002  N   TYR A 131      23.405  70.226  18.186  1.00  0.00           N  
ATOM   2003  H   TYR A 131      22.661  70.810  18.545  1.00  0.00           H  
ATOM   2004  CA  TYR A 131      24.657  70.888  17.832  1.00  0.00           C  
ATOM   2005  HA  TYR A 131      24.886  70.639  16.796  1.00  0.00           H  
ATOM   2006  CB  TYR A 131      24.495  72.419  17.953  1.00  0.00           C  
ATOM   2007  HB2 TYR A 131      23.739  72.774  17.254  1.00  0.00           H  
ATOM   2008  HB3 TYR A 131      24.134  72.688  18.946  1.00  0.00           H  
ATOM   2009  CG  TYR A 131      25.778  73.174  17.668  1.00  0.00           C  
ATOM   2010  CD1 TYR A 131      26.302  73.177  16.360  1.00  0.00           C  
ATOM   2011  HD1 TYR A 131      25.763  72.702  15.554  1.00  0.00           H  
ATOM   2012  CE1 TYR A 131      27.556  73.758  16.109  1.00  0.00           C  
ATOM   2013  HE1 TYR A 131      27.955  73.729  15.108  1.00  0.00           H  
ATOM   2014  CZ  TYR A 131      28.285  74.349  17.159  1.00  0.00           C  
ATOM   2015  OH  TYR A 131      29.512  74.892  16.915  1.00  0.00           O  
ATOM   2016  HH  TYR A 131      29.784  74.791  16.011  1.00  0.00           H  
ATOM   2017  CE2 TYR A 131      27.748  74.375  18.462  1.00  0.00           C  
ATOM   2018  HE2 TYR A 131      28.304  74.834  19.267  1.00  0.00           H  
ATOM   2019  CD2 TYR A 131      26.497  73.784  18.719  1.00  0.00           C  
ATOM   2020  HD2 TYR A 131      26.105  73.778  19.725  1.00  0.00           H  
ATOM   2021  C   TYR A 131      25.834  70.403  18.694  1.00  0.00           C  
ATOM   2022  O   TYR A 131      26.889  70.090  18.149  1.00  0.00           O  
ATOM   2023  N   GLN A 132      25.648  70.335  20.021  1.00  0.00           N  
ATOM   2024  H   GLN A 132      24.747  70.602  20.393  1.00  0.00           H  
ATOM   2025  CA  GLN A 132      26.685  69.965  20.981  1.00  0.00           C  
ATOM   2026  HA  GLN A 132      27.611  70.485  20.736  1.00  0.00           H  
ATOM   2027  CB  GLN A 132      26.227  70.399  22.376  1.00  0.00           C  
ATOM   2028  HB2 GLN A 132      25.219  70.027  22.570  1.00  0.00           H  
ATOM   2029  HB3 GLN A 132      26.872  69.941  23.127  1.00  0.00           H  
ATOM   2030  CG  GLN A 132      26.282  71.923  22.556  1.00  0.00           C  
ATOM   2031  HG2 GLN A 132      27.300  72.281  22.395  1.00  0.00           H  
ATOM   2032  HG3 GLN A 132      25.662  72.439  21.824  1.00  0.00           H  
ATOM   2033  CD  GLN A 132      25.844  72.304  23.961  1.00  0.00           C  
ATOM   2034  OE1 GLN A 132      26.687  72.518  24.827  1.00  0.00           O  
ATOM   2035  NE2 GLN A 132      24.531  72.367  24.189  1.00  0.00           N  
ATOM   2036 HE21 GLN A 132      24.181  72.618  25.104  1.00  0.00           H  
ATOM   2037 HE22 GLN A 132      23.887  72.201  23.428  1.00  0.00           H  
ATOM   2038  C   GLN A 132      26.966  68.454  21.006  1.00  0.00           C  
ATOM   2039  O   GLN A 132      28.097  68.062  21.292  1.00  0.00           O  
ATOM   2040  N   ILE A 133      25.971  67.616  20.661  1.00  0.00           N  
ATOM   2041  H   ILE A 133      25.061  68.015  20.470  1.00  0.00           H  
ATOM   2042  CA  ILE A 133      26.122  66.173  20.452  1.00  0.00           C  
ATOM   2043  HA  ILE A 133      26.607  65.746  21.332  1.00  0.00           H  
ATOM   2044  CB  ILE A 133      24.721  65.508  20.284  1.00  0.00           C  
ATOM   2045  HB  ILE A 133      24.159  66.102  19.560  1.00  0.00           H  
ATOM   2046  CG2 ILE A 133      24.784  64.069  19.742  1.00  0.00           C  
ATOM   2047 HG21 ILE A 133      23.795  63.615  19.716  1.00  0.00           H  
ATOM   2048 HG22 ILE A 133      25.166  64.038  18.722  1.00  0.00           H  
ATOM   2049 HG23 ILE A 133      25.421  63.437  20.362  1.00  0.00           H  
ATOM   2050  CG1 ILE A 133      23.935  65.502  21.612  1.00  0.00           C  
ATOM   2051 HG12 ILE A 133      24.327  64.730  22.273  1.00  0.00           H  
ATOM   2052 HG13 ILE A 133      24.114  66.436  22.133  1.00  0.00           H  
ATOM   2053  CD1 ILE A 133      22.416  65.322  21.447  1.00  0.00           C  
ATOM   2054 HD11 ILE A 133      21.897  65.514  22.385  1.00  0.00           H  
ATOM   2055 HD12 ILE A 133      22.005  66.014  20.716  1.00  0.00           H  
ATOM   2056 HD13 ILE A 133      22.158  64.313  21.128  1.00  0.00           H  
ATOM   2057  C   ILE A 133      27.037  65.913  19.240  1.00  0.00           C  
ATOM   2058  O   ILE A 133      27.921  65.067  19.331  1.00  0.00           O  
ATOM   2059  N   LEU A 134      26.853  66.657  18.136  1.00  0.00           N  
ATOM   2060  H   LEU A 134      26.107  67.339  18.134  1.00  0.00           H  
ATOM   2061  CA  LEU A 134      27.640  66.520  16.912  1.00  0.00           C  
ATOM   2062  HA  LEU A 134      27.819  65.466  16.710  1.00  0.00           H  
ATOM   2063  CB  LEU A 134      26.860  67.144  15.742  1.00  0.00           C  
ATOM   2064  HB2 LEU A 134      26.565  68.159  16.015  1.00  0.00           H  
ATOM   2065  HB3 LEU A 134      27.517  67.243  14.880  1.00  0.00           H  
ATOM   2066  CG  LEU A 134      25.624  66.346  15.290  1.00  0.00           C  
ATOM   2067  HG  LEU A 134      25.026  66.086  16.163  1.00  0.00           H  
ATOM   2068  CD1 LEU A 134      24.758  67.231  14.389  1.00  0.00           C  
ATOM   2069 HD11 LEU A 134      23.864  66.715  14.047  1.00  0.00           H  
ATOM   2070 HD12 LEU A 134      24.437  68.115  14.936  1.00  0.00           H  
ATOM   2071 HD13 LEU A 134      25.310  67.566  13.510  1.00  0.00           H  
ATOM   2072  CD2 LEU A 134      26.012  65.043  14.570  1.00  0.00           C  
ATOM   2073 HD21 LEU A 134      25.131  64.508  14.224  1.00  0.00           H  
ATOM   2074 HD22 LEU A 134      26.638  65.241  13.701  1.00  0.00           H  
ATOM   2075 HD23 LEU A 134      26.554  64.363  15.226  1.00  0.00           H  
ATOM   2076  C   LEU A 134      29.006  67.225  16.993  1.00  0.00           C  
ATOM   2077  O   LEU A 134      29.943  66.769  16.345  1.00  0.00           O  
ATOM   2078  N   ARG A 135      29.143  68.300  17.788  1.00  0.00           N  
ATOM   2079  H   ARG A 135      28.318  68.650  18.258  1.00  0.00           H  
ATOM   2080  CA  ARG A 135      30.402  69.018  18.024  1.00  0.00           C  
ATOM   2081  HA  ARG A 135      30.899  69.198  17.069  1.00  0.00           H  
ATOM   2082  CB  ARG A 135      30.071  70.374  18.686  1.00  0.00           C  
ATOM   2083  HB2 ARG A 135      29.402  70.926  18.023  1.00  0.00           H  
ATOM   2084  HB3 ARG A 135      29.510  70.196  19.602  1.00  0.00           H  
ATOM   2085  CG  ARG A 135      31.270  71.284  19.018  1.00  0.00           C  
ATOM   2086  HG2 ARG A 135      31.927  70.804  19.738  1.00  0.00           H  
ATOM   2087  HG3 ARG A 135      31.870  71.448  18.125  1.00  0.00           H  
ATOM   2088  CD  ARG A 135      30.809  72.632  19.590  1.00  0.00           C  
ATOM   2089  HD2 ARG A 135      30.247  73.161  18.825  1.00  0.00           H  
ATOM   2090  HD3 ARG A 135      30.126  72.499  20.426  1.00  0.00           H  
ATOM   2091  NE  ARG A 135      31.936  73.493  19.971  1.00  0.00           N  
ATOM   2092  HE  ARG A 135      32.412  73.954  19.200  1.00  0.00           H  
ATOM   2093  CZ  ARG A 135      32.327  73.832  21.211  1.00  0.00           C  
ATOM   2094  NH1 ARG A 135      31.770  73.298  22.304  1.00  0.00           N  
ATOM   2095 HH11 ARG A 135      32.072  73.622  23.216  1.00  0.00           H  
ATOM   2096 HH12 ARG A 135      31.066  72.575  22.227  1.00  0.00           H  
ATOM   2097  NH2 ARG A 135      33.298  74.736  21.373  1.00  0.00           N  
ATOM   2098 HH21 ARG A 135      33.559  75.013  22.316  1.00  0.00           H  
ATOM   2099 HH22 ARG A 135      33.699  75.239  20.589  1.00  0.00           H  
ATOM   2100  C   ARG A 135      31.333  68.188  18.925  1.00  0.00           C  
ATOM   2101  O   ARG A 135      32.543  68.168  18.699  1.00  0.00           O  
ATOM   2102  N   GLY A 136      30.757  67.456  19.895  1.00  0.00           N  
ATOM   2103  H   GLY A 136      29.758  67.546  20.027  1.00  0.00           H  
ATOM   2104  CA  GLY A 136      31.442  66.472  20.722  1.00  0.00           C  
ATOM   2105  HA2 GLY A 136      32.354  66.896  21.142  1.00  0.00           H  
ATOM   2106  HA3 GLY A 136      30.799  66.220  21.564  1.00  0.00           H  
ATOM   2107  C   GLY A 136      31.783  65.193  19.951  1.00  0.00           C  
ATOM   2108  O   GLY A 136      32.871  64.657  20.139  1.00  0.00           O  
ATOM   2109  N   LEU A 137      30.892  64.734  19.052  1.00  0.00           N  
ATOM   2110  H   LEU A 137      30.010  65.219  18.957  1.00  0.00           H  
ATOM   2111  CA  LEU A 137      31.096  63.549  18.216  1.00  0.00           C  
ATOM   2112  HA  LEU A 137      31.517  62.773  18.847  1.00  0.00           H  
ATOM   2113  CB  LEU A 137      29.731  63.065  17.673  1.00  0.00           C  
ATOM   2114  HB2 LEU A 137      29.041  62.976  18.512  1.00  0.00           H  
ATOM   2115  HB3 LEU A 137      29.316  63.826  17.015  1.00  0.00           H  
ATOM   2116  CG  LEU A 137      29.725  61.703  16.941  1.00  0.00           C  
ATOM   2117  HG  LEU A 137      30.357  61.776  16.057  1.00  0.00           H  
ATOM   2118  CD1 LEU A 137      30.270  60.570  17.830  1.00  0.00           C  
ATOM   2119 HD11 LEU A 137      30.099  59.593  17.383  1.00  0.00           H  
ATOM   2120 HD12 LEU A 137      31.344  60.660  17.976  1.00  0.00           H  
ATOM   2121 HD13 LEU A 137      29.798  60.572  18.812  1.00  0.00           H  
ATOM   2122  CD2 LEU A 137      28.314  61.362  16.440  1.00  0.00           C  
ATOM   2123 HD21 LEU A 137      28.318  60.455  15.835  1.00  0.00           H  
ATOM   2124 HD22 LEU A 137      27.631  61.200  17.274  1.00  0.00           H  
ATOM   2125 HD23 LEU A 137      27.909  62.163  15.821  1.00  0.00           H  
ATOM   2126  C   LEU A 137      32.085  63.800  17.063  1.00  0.00           C  
ATOM   2127  O   LEU A 137      32.695  62.841  16.596  1.00  0.00           O  
ATOM   2128  N   LYS A 138      32.304  65.064  16.645  1.00  0.00           N  
ATOM   2129  H   LYS A 138      31.744  65.805  17.045  1.00  0.00           H  
ATOM   2130  CA  LYS A 138      33.341  65.446  15.681  1.00  0.00           C  
ATOM   2131  HA  LYS A 138      33.235  64.818  14.796  1.00  0.00           H  
ATOM   2132  CB  LYS A 138      33.185  66.929  15.260  1.00  0.00           C  
ATOM   2133  HB2 LYS A 138      32.165  67.102  14.918  1.00  0.00           H  
ATOM   2134  HB3 LYS A 138      33.326  67.575  16.127  1.00  0.00           H  
ATOM   2135  CG  LYS A 138      34.153  67.354  14.132  1.00  0.00           C  
ATOM   2136  HG2 LYS A 138      35.176  67.080  14.389  1.00  0.00           H  
ATOM   2137  HG3 LYS A 138      33.915  66.801  13.222  1.00  0.00           H  
ATOM   2138  CD  LYS A 138      34.150  68.861  13.837  1.00  0.00           C  
ATOM   2139  HD2 LYS A 138      33.165  69.168  13.487  1.00  0.00           H  
ATOM   2140  HD3 LYS A 138      34.340  69.404  14.763  1.00  0.00           H  
ATOM   2141  CE  LYS A 138      35.221  69.237  12.798  1.00  0.00           C  
ATOM   2142  HE2 LYS A 138      36.207  68.935  13.148  1.00  0.00           H  
ATOM   2143  HE3 LYS A 138      35.044  68.713  11.860  1.00  0.00           H  
ATOM   2144  NZ  LYS A 138      35.250  70.683  12.529  1.00  0.00           N  
ATOM   2145  HZ1 LYS A 138      34.352  70.972  12.158  1.00  0.00           H  
ATOM   2146  HZ2 LYS A 138      35.450  71.185  13.384  1.00  0.00           H  
ATOM   2147  HZ3 LYS A 138      35.968  70.882  11.846  1.00  0.00           H  
ATOM   2148  C   LYS A 138      34.735  65.215  16.283  1.00  0.00           C  
ATOM   2149  O   LYS A 138      35.614  64.718  15.585  1.00  0.00           O  
ATOM   2150  N   TYR A 139      34.916  65.523  17.579  1.00  0.00           N  
ATOM   2151  H   TYR A 139      34.137  65.918  18.088  1.00  0.00           H  
ATOM   2152  CA  TYR A 139      36.151  65.292  18.323  1.00  0.00           C  
ATOM   2153  HA  TYR A 139      36.976  65.721  17.755  1.00  0.00           H  
ATOM   2154  CB  TYR A 139      36.065  66.034  19.670  1.00  0.00           C  
ATOM   2155  HB2 TYR A 139      35.802  67.076  19.483  1.00  0.00           H  
ATOM   2156  HB3 TYR A 139      35.260  65.634  20.285  1.00  0.00           H  
ATOM   2157  CG  TYR A 139      37.350  66.008  20.478  1.00  0.00           C  
ATOM   2158  CD1 TYR A 139      37.607  64.938  21.359  1.00  0.00           C  
ATOM   2159  HD1 TYR A 139      36.892  64.135  21.468  1.00  0.00           H  
ATOM   2160  CE1 TYR A 139      38.816  64.885  22.070  1.00  0.00           C  
ATOM   2161  HE1 TYR A 139      39.016  64.051  22.718  1.00  0.00           H  
ATOM   2162  CZ  TYR A 139      39.770  65.907  21.919  1.00  0.00           C  
ATOM   2163  OH  TYR A 139      40.948  65.836  22.602  1.00  0.00           O  
ATOM   2164  HH  TYR A 139      41.561  66.519  22.360  1.00  0.00           H  
ATOM   2165  CE2 TYR A 139      39.509  66.990  21.058  1.00  0.00           C  
ATOM   2166  HE2 TYR A 139      40.238  67.778  20.938  1.00  0.00           H  
ATOM   2167  CD2 TYR A 139      38.305  67.034  20.331  1.00  0.00           C  
ATOM   2168  HD2 TYR A 139      38.124  67.855  19.653  1.00  0.00           H  
ATOM   2169  C   TYR A 139      36.416  63.787  18.541  1.00  0.00           C  
ATOM   2170  O   TYR A 139      37.563  63.360  18.420  1.00  0.00           O  
ATOM   2171  N   ILE A 140      35.369  62.988  18.827  1.00  0.00           N  
ATOM   2172  H   ILE A 140      34.459  63.419  18.912  1.00  0.00           H  
ATOM   2173  CA  ILE A 140      35.438  61.533  19.023  1.00  0.00           C  
ATOM   2174  HA  ILE A 140      36.230  61.324  19.745  1.00  0.00           H  
ATOM   2175  CB  ILE A 140      34.085  61.016  19.610  1.00  0.00           C  
ATOM   2176  HB  ILE A 140      33.296  61.360  18.945  1.00  0.00           H  
ATOM   2177  CG2 ILE A 140      33.988  59.476  19.672  1.00  0.00           C  
ATOM   2178 HG21 ILE A 140      33.074  59.140  20.159  1.00  0.00           H  
ATOM   2179 HG22 ILE A 140      33.965  59.040  18.676  1.00  0.00           H  
ATOM   2180 HG23 ILE A 140      34.829  59.046  20.215  1.00  0.00           H  
ATOM   2181  CG1 ILE A 140      33.810  61.611  21.012  1.00  0.00           C  
ATOM   2182 HG12 ILE A 140      34.488  61.173  21.740  1.00  0.00           H  
ATOM   2183 HG13 ILE A 140      34.049  62.668  21.012  1.00  0.00           H  
ATOM   2184  CD1 ILE A 140      32.365  61.463  21.515  1.00  0.00           C  
ATOM   2185 HD11 ILE A 140      32.220  62.038  22.429  1.00  0.00           H  
ATOM   2186 HD12 ILE A 140      31.639  61.829  20.793  1.00  0.00           H  
ATOM   2187 HD13 ILE A 140      32.114  60.427  21.737  1.00  0.00           H  
ATOM   2188  C   ILE A 140      35.810  60.826  17.700  1.00  0.00           C  
ATOM   2189  O   ILE A 140      36.693  59.972  17.697  1.00  0.00           O  
ATOM   2190  N   HIE A 141      35.178  61.214  16.579  1.00  0.00           N  
ATOM   2191  H   HIE A 141      34.463  61.926  16.658  1.00  0.00           H  
ATOM   2192  CA  HIE A 141      35.416  60.658  15.245  1.00  0.00           C  
ATOM   2193  HA  HIE A 141      35.445  59.568  15.309  1.00  0.00           H  
ATOM   2194  CB  HIE A 141      34.267  61.084  14.306  1.00  0.00           C  
ATOM   2195  HB2 HIE A 141      34.069  62.151  14.415  1.00  0.00           H  
ATOM   2196  HB3 HIE A 141      34.560  60.948  13.265  1.00  0.00           H  
ATOM   2197  CG  HIE A 141      32.972  60.325  14.492  1.00  0.00           C  
ATOM   2198  ND1 HIE A 141      31.825  60.613  13.744  1.00  0.00           N  
ATOM   2199  CE1 HIE A 141      30.916  59.740  14.157  1.00  0.00           C  
ATOM   2200  HE1 HIE A 141      29.907  59.702  13.774  1.00  0.00           H  
ATOM   2201  NE2 HIE A 141      31.381  58.907  15.087  1.00  0.00           N  
ATOM   2202  HE2 HIE A 141      30.876  58.157  15.548  1.00  0.00           H  
ATOM   2203  CD2 HIE A 141      32.688  59.273  15.339  1.00  0.00           C  
ATOM   2204  HD2 HIE A 141      33.289  58.758  16.072  1.00  0.00           H  
ATOM   2205  C   HIE A 141      36.756  61.103  14.635  1.00  0.00           C  
ATOM   2206  O   HIE A 141      37.385  60.304  13.943  1.00  0.00           O  
ATOM   2207  N   SER A 142      37.223  62.333  14.910  1.00  0.00           N  
ATOM   2208  H   SER A 142      36.646  62.958  15.457  1.00  0.00           H  
ATOM   2209  CA  SER A 142      38.538  62.826  14.479  1.00  0.00           C  
ATOM   2210  HA  SER A 142      38.673  62.561  13.428  1.00  0.00           H  
ATOM   2211  CB  SER A 142      38.585  64.364  14.586  1.00  0.00           C  
ATOM   2212  HB2 SER A 142      37.736  64.815  14.074  1.00  0.00           H  
ATOM   2213  HB3 SER A 142      39.476  64.734  14.078  1.00  0.00           H  
ATOM   2214  OG  SER A 142      38.632  64.817  15.924  1.00  0.00           O  
ATOM   2215  HG  SER A 142      37.822  64.575  16.348  1.00  0.00           H  
ATOM   2216  C   SER A 142      39.696  62.202  15.281  1.00  0.00           C  
ATOM   2217  O   SER A 142      40.812  62.145  14.770  1.00  0.00           O  
ATOM   2218  N   ALA A 143      39.423  61.681  16.493  1.00  0.00           N  
ATOM   2219  H   ALA A 143      38.486  61.788  16.857  1.00  0.00           H  
ATOM   2220  CA  ALA A 143      40.356  60.884  17.288  1.00  0.00           C  
ATOM   2221  HA  ALA A 143      41.352  61.322  17.223  1.00  0.00           H  
ATOM   2222  CB  ALA A 143      39.891  60.884  18.753  1.00  0.00           C  
ATOM   2223  HB1 ALA A 143      40.634  60.402  19.387  1.00  0.00           H  
ATOM   2224  HB2 ALA A 143      39.754  61.894  19.133  1.00  0.00           H  
ATOM   2225  HB3 ALA A 143      38.948  60.355  18.888  1.00  0.00           H  
ATOM   2226  C   ALA A 143      40.411  59.416  16.822  1.00  0.00           C  
ATOM   2227  O   ALA A 143      41.184  58.640  17.380  1.00  0.00           O  
ATOM   2228  N   ASN A 144      39.590  59.035  15.825  1.00  0.00           N  
ATOM   2229  H   ASN A 144      38.983  59.746  15.442  1.00  0.00           H  
ATOM   2230  CA  ASN A 144      39.496  57.713  15.201  1.00  0.00           C  
ATOM   2231  HA  ASN A 144      38.819  57.862  14.359  1.00  0.00           H  
ATOM   2232  CB  ASN A 144      40.868  57.255  14.637  1.00  0.00           C  
ATOM   2233  HB2 ASN A 144      41.373  58.098  14.164  1.00  0.00           H  
ATOM   2234  HB3 ASN A 144      41.516  56.931  15.450  1.00  0.00           H  
ATOM   2235  CG  ASN A 144      40.763  56.150  13.579  1.00  0.00           C  
ATOM   2236  OD1 ASN A 144      40.068  56.310  12.578  1.00  0.00           O  
ATOM   2237  ND2 ASN A 144      41.418  55.013  13.820  1.00  0.00           N  
ATOM   2238 HD21 ASN A 144      41.333  54.239  13.175  1.00  0.00           H  
ATOM   2239 HD22 ASN A 144      41.986  54.922  14.652  1.00  0.00           H  
ATOM   2240  C   ASN A 144      38.788  56.703  16.127  1.00  0.00           C  
ATOM   2241  O   ASN A 144      39.066  55.509  16.066  1.00  0.00           O  
ATOM   2242  N   VAL A 145      37.887  57.191  16.993  1.00  0.00           N  
ATOM   2243  H   VAL A 145      37.704  58.185  16.980  1.00  0.00           H  
ATOM   2244  CA  VAL A 145      37.138  56.415  17.977  1.00  0.00           C  
ATOM   2245  HA  VAL A 145      37.471  55.379  17.965  1.00  0.00           H  
ATOM   2246  CB  VAL A 145      37.407  56.989  19.400  1.00  0.00           C  
ATOM   2247  HB  VAL A 145      37.184  58.055  19.380  1.00  0.00           H  
ATOM   2248  CG1 VAL A 145      36.529  56.379  20.511  1.00  0.00           C  
ATOM   2249 HG11 VAL A 145      36.793  56.787  21.488  1.00  0.00           H  
ATOM   2250 HG12 VAL A 145      35.472  56.596  20.363  1.00  0.00           H  
ATOM   2251 HG13 VAL A 145      36.647  55.296  20.566  1.00  0.00           H  
ATOM   2252  CG2 VAL A 145      38.889  56.835  19.791  1.00  0.00           C  
ATOM   2253 HG21 VAL A 145      39.080  57.219  20.793  1.00  0.00           H  
ATOM   2254 HG22 VAL A 145      39.194  55.788  19.776  1.00  0.00           H  
ATOM   2255 HG23 VAL A 145      39.545  57.379  19.112  1.00  0.00           H  
ATOM   2256  C   VAL A 145      35.654  56.434  17.584  1.00  0.00           C  
ATOM   2257  O   VAL A 145      35.129  57.446  17.126  1.00  0.00           O  
ATOM   2258  N   LEU A 146      34.993  55.289  17.782  1.00  0.00           N  
ATOM   2259  H   LEU A 146      35.528  54.512  18.155  1.00  0.00           H  
ATOM   2260  CA  LEU A 146      33.551  55.086  17.736  1.00  0.00           C  
ATOM   2261  HA  LEU A 146      33.051  55.877  17.175  1.00  0.00           H  
ATOM   2262  CB  LEU A 146      33.268  53.690  17.123  1.00  0.00           C  
ATOM   2263  HB2 LEU A 146      32.189  53.570  17.020  1.00  0.00           H  
ATOM   2264  HB3 LEU A 146      33.594  52.910  17.815  1.00  0.00           H  
ATOM   2265  CG  LEU A 146      33.933  53.409  15.757  1.00  0.00           C  
ATOM   2266  HG  LEU A 146      35.014  53.509  15.862  1.00  0.00           H  
ATOM   2267  CD1 LEU A 146      33.667  51.966  15.302  1.00  0.00           C  
ATOM   2268 HD11 LEU A 146      34.179  51.751  14.363  1.00  0.00           H  
ATOM   2269 HD12 LEU A 146      34.024  51.247  16.041  1.00  0.00           H  
ATOM   2270 HD13 LEU A 146      32.604  51.788  15.146  1.00  0.00           H  
ATOM   2271  CD2 LEU A 146      33.465  54.398  14.685  1.00  0.00           C  
ATOM   2272 HD21 LEU A 146      33.914  54.175  13.718  1.00  0.00           H  
ATOM   2273 HD22 LEU A 146      32.383  54.345  14.577  1.00  0.00           H  
ATOM   2274 HD23 LEU A 146      33.730  55.425  14.939  1.00  0.00           H  
ATOM   2275  C   LEU A 146      33.075  55.055  19.197  1.00  0.00           C  
ATOM   2276  O   LEU A 146      33.726  54.418  20.025  1.00  0.00           O  
ATOM   2277  N   HIE A 147      31.950  55.713  19.523  1.00  0.00           N  
ATOM   2278  H   HIE A 147      31.439  56.195  18.793  1.00  0.00           H  
ATOM   2279  CA  HIE A 147      31.378  55.709  20.877  1.00  0.00           C  
ATOM   2280  HA  HIE A 147      32.181  55.799  21.612  1.00  0.00           H  
ATOM   2281  CB  HIE A 147      30.430  56.918  21.032  1.00  0.00           C  
ATOM   2282  HB2 HIE A 147      30.957  57.822  20.725  1.00  0.00           H  
ATOM   2283  HB3 HIE A 147      29.574  56.835  20.360  1.00  0.00           H  
ATOM   2284  CG  HIE A 147      29.927  57.154  22.440  1.00  0.00           C  
ATOM   2285  ND1 HIE A 147      28.937  56.365  23.036  1.00  0.00           N  
ATOM   2286  CE1 HIE A 147      28.770  56.875  24.248  1.00  0.00           C  
ATOM   2287  HE1 HIE A 147      28.079  56.478  24.977  1.00  0.00           H  
ATOM   2288  NE2 HIE A 147      29.557  57.924  24.481  1.00  0.00           N  
ATOM   2289  HE2 HIE A 147      29.608  58.445  25.347  1.00  0.00           H  
ATOM   2290  CD2 HIE A 147      30.313  58.125  23.340  1.00  0.00           C  
ATOM   2291  HD2 HIE A 147      31.039  58.918  23.262  1.00  0.00           H  
ATOM   2292  C   HIE A 147      30.606  54.397  21.121  1.00  0.00           C  
ATOM   2293  O   HIE A 147      30.836  53.728  22.128  1.00  0.00           O  
ATOM   2294  N   ARG A 148      29.715  54.033  20.182  1.00  0.00           N  
ATOM   2295  H   ARG A 148      29.581  54.679  19.410  1.00  0.00           H  
ATOM   2296  CA  ARG A 148      28.994  52.761  20.049  1.00  0.00           C  
ATOM   2297  HA  ARG A 148      28.605  52.797  19.030  1.00  0.00           H  
ATOM   2298  CB  ARG A 148      29.914  51.518  20.114  1.00  0.00           C  
ATOM   2299  HB2 ARG A 148      29.327  50.649  19.815  1.00  0.00           H  
ATOM   2300  HB3 ARG A 148      30.219  51.324  21.143  1.00  0.00           H  
ATOM   2301  CG  ARG A 148      31.164  51.597  19.216  1.00  0.00           C  
ATOM   2302  HG2 ARG A 148      30.915  52.150  18.314  1.00  0.00           H  
ATOM   2303  HG3 ARG A 148      31.945  52.173  19.714  1.00  0.00           H  
ATOM   2304  CD  ARG A 148      31.709  50.223  18.809  1.00  0.00           C  
ATOM   2305  HD2 ARG A 148      32.599  50.333  18.189  1.00  0.00           H  
ATOM   2306  HD3 ARG A 148      30.963  49.704  18.208  1.00  0.00           H  
ATOM   2307  NE  ARG A 148      32.037  49.418  19.992  1.00  0.00           N  
ATOM   2308  HE  ARG A 148      32.244  49.944  20.835  1.00  0.00           H  
ATOM   2309  CZ  ARG A 148      32.079  48.078  20.070  1.00  0.00           C  
ATOM   2310  NH1 ARG A 148      32.340  47.510  21.254  1.00  0.00           N  
ATOM   2311 HH11 ARG A 148      32.344  46.505  21.353  1.00  0.00           H  
ATOM   2312 HH12 ARG A 148      32.488  48.093  22.067  1.00  0.00           H  
ATOM   2313  NH2 ARG A 148      31.860  47.306  18.997  1.00  0.00           N  
ATOM   2314 HH21 ARG A 148      31.890  46.299  19.068  1.00  0.00           H  
ATOM   2315 HH22 ARG A 148      31.669  47.733  18.102  1.00  0.00           H  
ATOM   2316  C   ARG A 148      27.739  52.611  20.929  1.00  0.00           C  
ATOM   2317  O   ARG A 148      26.995  51.647  20.745  1.00  0.00           O  
ATOM   2318  N   ASP A 149      27.507  53.529  21.883  1.00  0.00           N  
ATOM   2319  H   ASP A 149      28.164  54.293  21.973  1.00  0.00           H  
ATOM   2320  CA  ASP A 149      26.440  53.457  22.883  1.00  0.00           C  
ATOM   2321  HA  ASP A 149      25.578  52.990  22.402  1.00  0.00           H  
ATOM   2322  CB  ASP A 149      26.862  52.505  24.038  1.00  0.00           C  
ATOM   2323  HB2 ASP A 149      27.121  51.528  23.629  1.00  0.00           H  
ATOM   2324  HB3 ASP A 149      27.776  52.890  24.491  1.00  0.00           H  
ATOM   2325  CG  ASP A 149      25.827  52.263  25.147  1.00  0.00           C  
ATOM   2326  OD1 ASP A 149      24.650  52.009  24.807  1.00  0.00           O  
ATOM   2327  OD2 ASP A 149      26.236  52.319  26.328  1.00  0.00           O  
ATOM   2328  C   ASP A 149      25.911  54.855  23.253  1.00  0.00           C  
ATOM   2329  O   ASP A 149      25.706  55.161  24.426  1.00  0.00           O  
ATOM   2330  N   LEU A 150      25.700  55.728  22.252  1.00  0.00           N  
ATOM   2331  H   LEU A 150      25.899  55.437  21.306  1.00  0.00           H  
ATOM   2332  CA  LEU A 150      25.092  57.046  22.446  1.00  0.00           C  
ATOM   2333  HA  LEU A 150      25.526  57.526  23.324  1.00  0.00           H  
ATOM   2334  CB  LEU A 150      25.325  57.928  21.201  1.00  0.00           C  
ATOM   2335  HB2 LEU A 150      25.062  57.344  20.324  1.00  0.00           H  
ATOM   2336  HB3 LEU A 150      24.649  58.785  21.208  1.00  0.00           H  
ATOM   2337  CG  LEU A 150      26.766  58.440  21.016  1.00  0.00           C  
ATOM   2338  HG  LEU A 150      27.436  57.589  21.112  1.00  0.00           H  
ATOM   2339  CD1 LEU A 150      26.958  58.999  19.602  1.00  0.00           C  
ATOM   2340 HD11 LEU A 150      28.002  59.253  19.423  1.00  0.00           H  
ATOM   2341 HD12 LEU A 150      26.664  58.270  18.848  1.00  0.00           H  
ATOM   2342 HD13 LEU A 150      26.364  59.899  19.447  1.00  0.00           H  
ATOM   2343  CD2 LEU A 150      27.159  59.498  22.063  1.00  0.00           C  
ATOM   2344 HD21 LEU A 150      28.178  59.850  21.897  1.00  0.00           H  
ATOM   2345 HD22 LEU A 150      26.500  60.365  22.019  1.00  0.00           H  
ATOM   2346 HD23 LEU A 150      27.119  59.102  23.077  1.00  0.00           H  
ATOM   2347  C   LEU A 150      23.581  56.870  22.661  1.00  0.00           C  
ATOM   2348  O   LEU A 150      22.897  56.214  21.875  1.00  0.00           O  
ATOM   2349  N   LYS A 151      23.085  57.456  23.756  1.00  0.00           N  
ATOM   2350  H   LYS A 151      23.725  57.981  24.334  1.00  0.00           H  
ATOM   2351  CA  LYS A 151      21.705  57.405  24.235  1.00  0.00           C  
ATOM   2352  HA  LYS A 151      21.070  57.546  23.361  1.00  0.00           H  
ATOM   2353  CB  LYS A 151      21.401  56.011  24.833  1.00  0.00           C  
ATOM   2354  HB2 LYS A 151      21.477  55.271  24.035  1.00  0.00           H  
ATOM   2355  HB3 LYS A 151      20.366  55.962  25.167  1.00  0.00           H  
ATOM   2356  CG  LYS A 151      22.322  55.586  25.990  1.00  0.00           C  
ATOM   2357  HG2 LYS A 151      23.363  55.703  25.692  1.00  0.00           H  
ATOM   2358  HG3 LYS A 151      22.175  56.240  26.850  1.00  0.00           H  
ATOM   2359  CD  LYS A 151      22.097  54.123  26.392  1.00  0.00           C  
ATOM   2360  HD2 LYS A 151      21.084  54.003  26.776  1.00  0.00           H  
ATOM   2361  HD3 LYS A 151      22.174  53.495  25.503  1.00  0.00           H  
ATOM   2362  CE  LYS A 151      23.109  53.642  27.436  1.00  0.00           C  
ATOM   2363  HE2 LYS A 151      24.120  53.868  27.108  1.00  0.00           H  
ATOM   2364  HE3 LYS A 151      22.956  54.150  28.388  1.00  0.00           H  
ATOM   2365  NZ  LYS A 151      23.039  52.186  27.633  1.00  0.00           N  
ATOM   2366  HZ1 LYS A 151      23.697  51.928  28.356  1.00  0.00           H  
ATOM   2367  HZ2 LYS A 151      22.106  51.913  27.901  1.00  0.00           H  
ATOM   2368  HZ3 LYS A 151      23.300  51.732  26.766  1.00  0.00           H  
ATOM   2369  C   LYS A 151      21.465  58.590  25.193  1.00  0.00           C  
ATOM   2370  O   LYS A 151      22.447  59.123  25.712  1.00  0.00           O  
ATOM   2371  N   PRO A 152      20.207  59.032  25.437  1.00  0.00           N  
ATOM   2372  CD  PRO A 152      18.995  58.496  24.813  1.00  0.00           C  
ATOM   2373  HD2 PRO A 152      19.082  58.351  23.740  1.00  0.00           H  
ATOM   2374  HD3 PRO A 152      18.768  57.532  25.266  1.00  0.00           H  
ATOM   2375  CG  PRO A 152      17.871  59.476  25.135  1.00  0.00           C  
ATOM   2376  HG2 PRO A 152      16.908  58.984  25.271  1.00  0.00           H  
ATOM   2377  HG3 PRO A 152      17.766  60.188  24.316  1.00  0.00           H  
ATOM   2378  CB  PRO A 152      18.343  60.206  26.374  1.00  0.00           C  
ATOM   2379  HB2 PRO A 152      17.985  59.656  27.243  1.00  0.00           H  
ATOM   2380  HB3 PRO A 152      17.936  61.216  26.433  1.00  0.00           H  
ATOM   2381  CA  PRO A 152      19.878  60.189  26.296  1.00  0.00           C  
ATOM   2382  HA  PRO A 152      20.226  61.084  25.778  1.00  0.00           H  
ATOM   2383  C   PRO A 152      20.478  60.174  27.722  1.00  0.00           C  
ATOM   2384  O   PRO A 152      20.807  61.233  28.254  1.00  0.00           O  
ATOM   2385  N   SER A 153      20.649  58.987  28.332  1.00  0.00           N  
ATOM   2386  H   SER A 153      20.372  58.149  27.842  1.00  0.00           H  
ATOM   2387  CA  SER A 153      21.228  58.811  29.669  1.00  0.00           C  
ATOM   2388  HA  SER A 153      20.792  59.556  30.337  1.00  0.00           H  
ATOM   2389  CB  SER A 153      20.846  57.409  30.192  1.00  0.00           C  
ATOM   2390  HB2 SER A 153      19.766  57.263  30.154  1.00  0.00           H  
ATOM   2391  HB3 SER A 153      21.130  57.321  31.241  1.00  0.00           H  
ATOM   2392  OG  SER A 153      21.476  56.359  29.482  1.00  0.00           O  
ATOM   2393  HG  SER A 153      21.256  55.542  29.905  1.00  0.00           H  
ATOM   2394  C   SER A 153      22.759  58.995  29.697  1.00  0.00           C  
ATOM   2395  O   SER A 153      23.324  59.190  30.773  1.00  0.00           O  
ATOM   2396  N   ASN A 154      23.413  58.972  28.524  1.00  0.00           N  
ATOM   2397  H   ASN A 154      22.864  58.821  27.688  1.00  0.00           H  
ATOM   2398  CA  ASN A 154      24.836  59.235  28.326  1.00  0.00           C  
ATOM   2399  HA  ASN A 154      25.348  59.171  29.283  1.00  0.00           H  
ATOM   2400  CB  ASN A 154      25.429  58.171  27.365  1.00  0.00           C  
ATOM   2401  HB2 ASN A 154      24.788  58.051  26.490  1.00  0.00           H  
ATOM   2402  HB3 ASN A 154      26.398  58.482  26.980  1.00  0.00           H  
ATOM   2403  CG  ASN A 154      25.641  56.802  28.025  1.00  0.00           C  
ATOM   2404  OD1 ASN A 154      25.606  56.664  29.246  1.00  0.00           O  
ATOM   2405  ND2 ASN A 154      25.879  55.769  27.219  1.00  0.00           N  
ATOM   2406 HD21 ASN A 154      26.058  54.858  27.617  1.00  0.00           H  
ATOM   2407 HD22 ASN A 154      25.892  55.883  26.212  1.00  0.00           H  
ATOM   2408  C   ASN A 154      25.103  60.665  27.814  1.00  0.00           C  
ATOM   2409  O   ASN A 154      26.227  60.965  27.412  1.00  0.00           O  
ATOM   2410  N   LEU A 155      24.100  61.558  27.878  1.00  0.00           N  
ATOM   2411  H   LEU A 155      23.208  61.236  28.228  1.00  0.00           H  
ATOM   2412  CA  LEU A 155      24.192  62.977  27.546  1.00  0.00           C  
ATOM   2413  HA  LEU A 155      25.212  63.252  27.274  1.00  0.00           H  
ATOM   2414  CB  LEU A 155      23.263  63.291  26.354  1.00  0.00           C  
ATOM   2415  HB2 LEU A 155      23.312  64.361  26.145  1.00  0.00           H  
ATOM   2416  HB3 LEU A 155      22.228  63.094  26.641  1.00  0.00           H  
ATOM   2417  CG  LEU A 155      23.556  62.509  25.055  1.00  0.00           C  
ATOM   2418  HG  LEU A 155      23.461  61.443  25.254  1.00  0.00           H  
ATOM   2419  CD1 LEU A 155      22.511  62.864  23.996  1.00  0.00           C  
ATOM   2420 HD11 LEU A 155      22.806  62.510  23.010  1.00  0.00           H  
ATOM   2421 HD12 LEU A 155      21.545  62.422  24.237  1.00  0.00           H  
ATOM   2422 HD13 LEU A 155      22.376  63.942  23.931  1.00  0.00           H  
ATOM   2423  CD2 LEU A 155      24.974  62.738  24.511  1.00  0.00           C  
ATOM   2424 HD21 LEU A 155      25.127  62.204  23.573  1.00  0.00           H  
ATOM   2425 HD22 LEU A 155      25.157  63.791  24.326  1.00  0.00           H  
ATOM   2426 HD23 LEU A 155      25.736  62.383  25.202  1.00  0.00           H  
ATOM   2427  C   LEU A 155      23.806  63.787  28.790  1.00  0.00           C  
ATOM   2428  O   LEU A 155      22.626  63.908  29.114  1.00  0.00           O  
ATOM   2429  N   LEU A 156      24.816  64.326  29.487  1.00  0.00           N  
ATOM   2430  H   LEU A 156      25.752  64.208  29.117  1.00  0.00           H  
ATOM   2431  CA  LEU A 156      24.712  65.077  30.738  1.00  0.00           C  
ATOM   2432  HA  LEU A 156      23.913  64.675  31.363  1.00  0.00           H  
ATOM   2433  CB  LEU A 156      26.070  64.999  31.471  1.00  0.00           C  
ATOM   2434  HB2 LEU A 156      25.954  65.465  32.450  1.00  0.00           H  
ATOM   2435  HB3 LEU A 156      26.813  65.596  30.939  1.00  0.00           H  
ATOM   2436  CG  LEU A 156      26.658  63.588  31.664  1.00  0.00           C  
ATOM   2437  HG  LEU A 156      26.766  63.105  30.693  1.00  0.00           H  
ATOM   2438  CD1 LEU A 156      28.068  63.685  32.261  1.00  0.00           C  
ATOM   2439 HD11 LEU A 156      28.497  62.698  32.428  1.00  0.00           H  
ATOM   2440 HD12 LEU A 156      28.739  64.223  31.591  1.00  0.00           H  
ATOM   2441 HD13 LEU A 156      28.059  64.215  33.213  1.00  0.00           H  
ATOM   2442  CD2 LEU A 156      25.744  62.712  32.529  1.00  0.00           C  
ATOM   2443 HD21 LEU A 156      26.190  61.736  32.718  1.00  0.00           H  
ATOM   2444 HD22 LEU A 156      25.556  63.190  33.488  1.00  0.00           H  
ATOM   2445 HD23 LEU A 156      24.783  62.539  32.046  1.00  0.00           H  
ATOM   2446  C   LEU A 156      24.472  66.559  30.421  1.00  0.00           C  
ATOM   2447  O   LEU A 156      25.121  67.093  29.527  1.00  0.00           O  
ATOM   2448  N   LEU A 157      23.561  67.218  31.153  1.00  0.00           N  
ATOM   2449  H   LEU A 157      23.107  66.720  31.908  1.00  0.00           H  
ATOM   2450  CA  LEU A 157      23.114  68.595  30.914  1.00  0.00           C  
ATOM   2451  HA  LEU A 157      23.703  69.058  30.122  1.00  0.00           H  
ATOM   2452  CB  LEU A 157      21.627  68.585  30.487  1.00  0.00           C  
ATOM   2453  HB2 LEU A 157      21.330  69.600  30.216  1.00  0.00           H  
ATOM   2454  HB3 LEU A 157      21.019  68.324  31.354  1.00  0.00           H  
ATOM   2455  CG  LEU A 157      21.244  67.622  29.340  1.00  0.00           C  
ATOM   2456  HG  LEU A 157      21.511  66.604  29.623  1.00  0.00           H  
ATOM   2457  CD1 LEU A 157      19.727  67.630  29.127  1.00  0.00           C  
ATOM   2458 HD11 LEU A 157      19.439  66.959  28.320  1.00  0.00           H  
ATOM   2459 HD12 LEU A 157      19.200  67.307  30.025  1.00  0.00           H  
ATOM   2460 HD13 LEU A 157      19.377  68.628  28.866  1.00  0.00           H  
ATOM   2461  CD2 LEU A 157      21.959  67.946  28.024  1.00  0.00           C  
ATOM   2462 HD21 LEU A 157      21.610  67.278  27.236  1.00  0.00           H  
ATOM   2463 HD22 LEU A 157      21.773  68.970  27.707  1.00  0.00           H  
ATOM   2464 HD23 LEU A 157      23.036  67.815  28.102  1.00  0.00           H  
ATOM   2465  C   LEU A 157      23.279  69.433  32.190  1.00  0.00           C  
ATOM   2466  O   LEU A 157      22.996  68.927  33.274  1.00  0.00           O  
ATOM   2467  N   ASN A 158      23.678  70.715  32.066  1.00  0.00           N  
ATOM   2468  H   ASN A 158      23.897  71.066  31.143  1.00  0.00           H  
ATOM   2469  CA  ASN A 158      23.714  71.681  33.176  1.00  0.00           C  
ATOM   2470  HA  ASN A 158      23.600  71.153  34.121  1.00  0.00           H  
ATOM   2471  CB  ASN A 158      25.091  72.403  33.269  1.00  0.00           C  
ATOM   2472  HB2 ASN A 158      25.871  71.644  33.351  1.00  0.00           H  
ATOM   2473  HB3 ASN A 158      25.141  72.964  34.203  1.00  0.00           H  
ATOM   2474  CG  ASN A 158      25.486  73.363  32.138  1.00  0.00           C  
ATOM   2475  OD1 ASN A 158      24.682  73.713  31.280  1.00  0.00           O  
ATOM   2476  ND2 ASN A 158      26.738  73.822  32.151  1.00  0.00           N  
ATOM   2477 HD21 ASN A 158      27.024  74.481  31.436  1.00  0.00           H  
ATOM   2478 HD22 ASN A 158      27.385  73.533  32.869  1.00  0.00           H  
ATOM   2479  C   ASN A 158      22.524  72.665  33.090  1.00  0.00           C  
ATOM   2480  O   ASN A 158      21.674  72.550  32.205  1.00  0.00           O  
ATOM   2481  N   THR A 159      22.473  73.632  34.021  1.00  0.00           N  
ATOM   2482  H   THR A 159      23.217  73.667  34.704  1.00  0.00           H  
ATOM   2483  CA  THR A 159      21.428  74.653  34.172  1.00  0.00           C  
ATOM   2484  HA  THR A 159      20.473  74.131  34.255  1.00  0.00           H  
ATOM   2485  CB  THR A 159      21.678  75.428  35.493  1.00  0.00           C  
ATOM   2486  HB  THR A 159      20.895  76.180  35.601  1.00  0.00           H  
ATOM   2487  CG2 THR A 159      21.637  74.544  36.749  1.00  0.00           C  
ATOM   2488 HG21 THR A 159      21.742  75.142  37.654  1.00  0.00           H  
ATOM   2489 HG22 THR A 159      20.688  74.012  36.820  1.00  0.00           H  
ATOM   2490 HG23 THR A 159      22.435  73.802  36.753  1.00  0.00           H  
ATOM   2491  OG1 THR A 159      22.910  76.127  35.459  1.00  0.00           O  
ATOM   2492  HG1 THR A 159      22.990  76.636  36.252  1.00  0.00           H  
ATOM   2493  C   THR A 159      21.303  75.642  32.990  1.00  0.00           C  
ATOM   2494  O   THR A 159      20.226  76.206  32.798  1.00  0.00           O  
ATOM   2495  N   THR A 160      22.373  75.839  32.200  1.00  0.00           N  
ATOM   2496  H   THR A 160      23.223  75.341  32.422  1.00  0.00           H  
ATOM   2497  CA  THR A 160      22.442  76.760  31.057  1.00  0.00           C  
ATOM   2498  HA  THR A 160      21.560  77.402  31.044  1.00  0.00           H  
ATOM   2499  CB  THR A 160      23.682  77.679  31.220  1.00  0.00           C  
ATOM   2500  HB  THR A 160      23.769  78.322  30.342  1.00  0.00           H  
ATOM   2501  CG2 THR A 160      23.586  78.603  32.444  1.00  0.00           C  
ATOM   2502 HG21 THR A 160      24.438  79.282  32.490  1.00  0.00           H  
ATOM   2503 HG22 THR A 160      22.682  79.211  32.405  1.00  0.00           H  
ATOM   2504 HG23 THR A 160      23.566  78.037  33.375  1.00  0.00           H  
ATOM   2505  OG1 THR A 160      24.886  76.940  31.307  1.00  0.00           O  
ATOM   2506  HG1 THR A 160      25.076  76.538  30.470  1.00  0.00           H  
ATOM   2507  C   THR A 160      22.424  76.016  29.705  1.00  0.00           C  
ATOM   2508  O   THR A 160      22.714  76.620  28.673  1.00  0.00           O  
ATOM   2509  N   CYS A 161      22.058  74.720  29.707  1.00  0.00           N  
ATOM   2510  H   CYS A 161      21.870  74.306  30.610  1.00  0.00           H  
ATOM   2511  CA  CYS A 161      21.782  73.866  28.545  1.00  0.00           C  
ATOM   2512  HA  CYS A 161      21.344  72.966  28.978  1.00  0.00           H  
ATOM   2513  CB  CYS A 161      20.713  74.453  27.586  1.00  0.00           C  
ATOM   2514  HB2 CYS A 161      20.951  75.464  27.259  1.00  0.00           H  
ATOM   2515  HB3 CYS A 161      20.627  73.852  26.680  1.00  0.00           H  
ATOM   2516  SG  CYS A 161      19.079  74.431  28.374  1.00  0.00           S  
ATOM   2517  HG  CYS A 161      19.414  75.207  29.409  1.00  0.00           H  
ATOM   2518  C   CYS A 161      23.035  73.318  27.840  1.00  0.00           C  
ATOM   2519  O   CYS A 161      22.923  72.743  26.756  1.00  0.00           O  
ATOM   2520  N   ASP A 162      24.225  73.473  28.446  1.00  0.00           N  
ATOM   2521  H   ASP A 162      24.253  73.928  29.349  1.00  0.00           H  
ATOM   2522  CA  ASP A 162      25.486  72.948  27.925  1.00  0.00           C  
ATOM   2523  HA  ASP A 162      25.501  73.152  26.858  1.00  0.00           H  
ATOM   2524  CB  ASP A 162      26.723  73.620  28.561  1.00  0.00           C  
ATOM   2525  HB2 ASP A 162      26.873  73.259  29.577  1.00  0.00           H  
ATOM   2526  HB3 ASP A 162      27.617  73.324  28.012  1.00  0.00           H  
ATOM   2527  CG  ASP A 162      26.676  75.149  28.578  1.00  0.00           C  
ATOM   2528  OD1 ASP A 162      26.310  75.729  27.533  1.00  0.00           O  
ATOM   2529  OD2 ASP A 162      27.009  75.708  29.646  1.00  0.00           O  
ATOM   2530  C   ASP A 162      25.547  71.441  28.195  1.00  0.00           C  
ATOM   2531  O   ASP A 162      25.308  70.984  29.314  1.00  0.00           O  
ATOM   2532  N   LEU A 163      25.830  70.690  27.128  1.00  0.00           N  
ATOM   2533  H   LEU A 163      26.053  71.173  26.268  1.00  0.00           H  
ATOM   2534  CA  LEU A 163      25.762  69.239  27.055  1.00  0.00           C  
ATOM   2535  HA  LEU A 163      25.170  68.857  27.882  1.00  0.00           H  
ATOM   2536  CB  LEU A 163      25.040  68.920  25.729  1.00  0.00           C  
ATOM   2537  HB2 LEU A 163      24.066  69.411  25.782  1.00  0.00           H  
ATOM   2538  HB3 LEU A 163      25.548  69.411  24.902  1.00  0.00           H  
ATOM   2539  CG  LEU A 163      24.821  67.431  25.386  1.00  0.00           C  
ATOM   2540  HG  LEU A 163      24.783  66.852  26.311  1.00  0.00           H  
ATOM   2541  CD1 LEU A 163      23.468  67.250  24.681  1.00  0.00           C  
ATOM   2542 HD11 LEU A 163      23.282  66.203  24.442  1.00  0.00           H  
ATOM   2543 HD12 LEU A 163      22.641  67.595  25.297  1.00  0.00           H  
ATOM   2544 HD13 LEU A 163      23.430  67.826  23.758  1.00  0.00           H  
ATOM   2545  CD2 LEU A 163      25.952  66.879  24.498  1.00  0.00           C  
ATOM   2546 HD21 LEU A 163      25.760  65.852  24.204  1.00  0.00           H  
ATOM   2547 HD22 LEU A 163      26.049  67.461  23.583  1.00  0.00           H  
ATOM   2548 HD23 LEU A 163      26.920  66.889  24.994  1.00  0.00           H  
ATOM   2549  C   LEU A 163      27.181  68.655  27.084  1.00  0.00           C  
ATOM   2550  O   LEU A 163      28.093  69.233  26.496  1.00  0.00           O  
ATOM   2551  N   LYS A 164      27.347  67.492  27.736  1.00  0.00           N  
ATOM   2552  H   LYS A 164      26.542  67.107  28.215  1.00  0.00           H  
ATOM   2553  CA  LYS A 164      28.570  66.688  27.777  1.00  0.00           C  
ATOM   2554  HA  LYS A 164      29.229  67.010  26.974  1.00  0.00           H  
ATOM   2555  CB  LYS A 164      29.321  66.869  29.112  1.00  0.00           C  
ATOM   2556  HB2 LYS A 164      28.650  66.655  29.944  1.00  0.00           H  
ATOM   2557  HB3 LYS A 164      30.115  66.123  29.174  1.00  0.00           H  
ATOM   2558  CG  LYS A 164      29.957  68.253  29.304  1.00  0.00           C  
ATOM   2559  HG2 LYS A 164      30.615  68.465  28.461  1.00  0.00           H  
ATOM   2560  HG3 LYS A 164      29.181  69.018  29.295  1.00  0.00           H  
ATOM   2561  CD  LYS A 164      30.750  68.340  30.617  1.00  0.00           C  
ATOM   2562  HD2 LYS A 164      30.115  67.998  31.435  1.00  0.00           H  
ATOM   2563  HD3 LYS A 164      31.592  67.649  30.588  1.00  0.00           H  
ATOM   2564  CE  LYS A 164      31.248  69.753  30.950  1.00  0.00           C  
ATOM   2565  HE2 LYS A 164      30.427  70.471  30.910  1.00  0.00           H  
ATOM   2566  HE3 LYS A 164      31.638  69.772  31.968  1.00  0.00           H  
ATOM   2567  NZ  LYS A 164      32.325  70.180  30.041  1.00  0.00           N  
ATOM   2568  HZ1 LYS A 164      31.981  70.203  29.089  1.00  0.00           H  
ATOM   2569  HZ2 LYS A 164      32.642  71.101  30.304  1.00  0.00           H  
ATOM   2570  HZ3 LYS A 164      33.095  69.529  30.102  1.00  0.00           H  
ATOM   2571  C   LYS A 164      28.242  65.213  27.521  1.00  0.00           C  
ATOM   2572  O   LYS A 164      27.391  64.643  28.203  1.00  0.00           O  
ATOM   2573  N   ILE A 165      28.956  64.586  26.574  1.00  0.00           N  
ATOM   2574  H   ILE A 165      29.632  65.127  26.050  1.00  0.00           H  
ATOM   2575  CA  ILE A 165      28.883  63.156  26.263  1.00  0.00           C  
ATOM   2576  HA  ILE A 165      27.843  62.830  26.297  1.00  0.00           H  
ATOM   2577  CB  ILE A 165      29.458  62.908  24.834  1.00  0.00           C  
ATOM   2578  HB  ILE A 165      30.484  63.281  24.820  1.00  0.00           H  
ATOM   2579  CG2 ILE A 165      29.507  61.406  24.468  1.00  0.00           C  
ATOM   2580 HG21 ILE A 165      29.895  61.245  23.464  1.00  0.00           H  
ATOM   2581 HG22 ILE A 165      30.158  60.839  25.132  1.00  0.00           H  
ATOM   2582 HG23 ILE A 165      28.514  60.957  24.515  1.00  0.00           H  
ATOM   2583  CG1 ILE A 165      28.662  63.685  23.754  1.00  0.00           C  
ATOM   2584 HG12 ILE A 165      27.663  63.263  23.650  1.00  0.00           H  
ATOM   2585 HG13 ILE A 165      28.513  64.719  24.062  1.00  0.00           H  
ATOM   2586  CD1 ILE A 165      29.347  63.724  22.382  1.00  0.00           C  
ATOM   2587 HD11 ILE A 165      28.846  64.435  21.727  1.00  0.00           H  
ATOM   2588 HD12 ILE A 165      30.388  64.034  22.472  1.00  0.00           H  
ATOM   2589 HD13 ILE A 165      29.325  62.755  21.884  1.00  0.00           H  
ATOM   2590  C   ILE A 165      29.707  62.389  27.318  1.00  0.00           C  
ATOM   2591  O   ILE A 165      30.794  62.822  27.700  1.00  0.00           O  
ATOM   2592  N   CYS A 166      29.181  61.237  27.761  1.00  0.00           N  
ATOM   2593  H   CYS A 166      28.284  60.953  27.388  1.00  0.00           H  
ATOM   2594  CA  CYS A 166      29.771  60.349  28.761  1.00  0.00           C  
ATOM   2595  HA  CYS A 166      30.847  60.531  28.765  1.00  0.00           H  
ATOM   2596  CB  CYS A 166      29.255  60.719  30.172  1.00  0.00           C  
ATOM   2597  HB2 CYS A 166      29.291  61.799  30.318  1.00  0.00           H  
ATOM   2598  HB3 CYS A 166      29.883  60.282  30.939  1.00  0.00           H  
ATOM   2599  SG  CYS A 166      27.579  60.137  30.524  1.00  0.00           S  
ATOM   2600  HG  CYS A 166      26.995  60.790  29.515  1.00  0.00           H  
ATOM   2601  C   CYS A 166      29.635  58.875  28.353  1.00  0.00           C  
ATOM   2602  O   CYS A 166      28.885  58.552  27.432  1.00  0.00           O  
ATOM   2603  N   ASP A 167      30.386  57.992  29.033  1.00  0.00           N  
ATOM   2604  H   ASP A 167      30.995  58.366  29.750  1.00  0.00           H  
ATOM   2605  CA  ASP A 167      30.381  56.531  28.902  1.00  0.00           C  
ATOM   2606  HA  ASP A 167      30.930  56.205  29.784  1.00  0.00           H  
ATOM   2607  CB  ASP A 167      28.954  55.927  29.005  1.00  0.00           C  
ATOM   2608  HB2 ASP A 167      28.353  56.513  29.699  1.00  0.00           H  
ATOM   2609  HB3 ASP A 167      28.452  56.006  28.042  1.00  0.00           H  
ATOM   2610  CG  ASP A 167      28.883  54.456  29.439  1.00  0.00           C  
ATOM   2611  OD1 ASP A 167      29.901  53.739  29.313  1.00  0.00           O  
ATOM   2612  OD2 ASP A 167      27.793  54.060  29.907  1.00  0.00           O  
ATOM   2613  C   ASP A 167      31.182  56.061  27.681  1.00  0.00           C  
ATOM   2614  O   ASP A 167      30.640  55.971  26.582  1.00  0.00           O  
ATOM   2615  N   PHE A 168      32.466  55.745  27.888  1.00  0.00           N  
ATOM   2616  H   PHE A 168      32.831  55.830  28.832  1.00  0.00           H  
ATOM   2617  CA  PHE A 168      33.410  55.296  26.866  1.00  0.00           C  
ATOM   2618  HA  PHE A 168      32.905  55.190  25.905  1.00  0.00           H  
ATOM   2619  CB  PHE A 168      34.523  56.354  26.689  1.00  0.00           C  
ATOM   2620  HB2 PHE A 168      34.980  56.587  27.652  1.00  0.00           H  
ATOM   2621  HB3 PHE A 168      35.330  55.963  26.068  1.00  0.00           H  
ATOM   2622  CG  PHE A 168      34.042  57.645  26.044  1.00  0.00           C  
ATOM   2623  CD1 PHE A 168      33.407  58.634  26.823  1.00  0.00           C  
ATOM   2624  HD1 PHE A 168      33.263  58.481  27.884  1.00  0.00           H  
ATOM   2625  CE1 PHE A 168      32.951  59.825  26.227  1.00  0.00           C  
ATOM   2626  HE1 PHE A 168      32.463  60.577  26.829  1.00  0.00           H  
ATOM   2627  CZ  PHE A 168      33.143  60.040  24.850  1.00  0.00           C  
ATOM   2628  HZ  PHE A 168      32.803  60.960  24.401  1.00  0.00           H  
ATOM   2629  CE2 PHE A 168      33.766  59.050  24.064  1.00  0.00           C  
ATOM   2630  HE2 PHE A 168      33.899  59.204  23.005  1.00  0.00           H  
ATOM   2631  CD2 PHE A 168      34.210  57.854  24.658  1.00  0.00           C  
ATOM   2632  HD2 PHE A 168      34.683  57.100  24.047  1.00  0.00           H  
ATOM   2633  C   PHE A 168      33.931  53.885  27.186  1.00  0.00           C  
ATOM   2634  O   PHE A 168      35.013  53.506  26.741  1.00  0.00           O  
ATOM   2635  N   GLY A 169      33.137  53.086  27.923  1.00  0.00           N  
ATOM   2636  H   GLY A 169      32.263  53.467  28.259  1.00  0.00           H  
ATOM   2637  CA  GLY A 169      33.438  51.699  28.264  1.00  0.00           C  
ATOM   2638  HA2 GLY A 169      34.460  51.633  28.636  1.00  0.00           H  
ATOM   2639  HA3 GLY A 169      32.781  51.388  29.075  1.00  0.00           H  
ATOM   2640  C   GLY A 169      33.256  50.715  27.102  1.00  0.00           C  
ATOM   2641  O   GLY A 169      33.959  49.708  27.056  1.00  0.00           O  
ATOM   2642  N   LEU A 170      32.353  51.013  26.152  1.00  0.00           N  
ATOM   2643  H   LEU A 170      31.797  51.849  26.267  1.00  0.00           H  
ATOM   2644  CA  LEU A 170      32.150  50.238  24.924  1.00  0.00           C  
ATOM   2645  HA  LEU A 170      32.637  49.265  24.991  1.00  0.00           H  
ATOM   2646  CB  LEU A 170      30.634  50.034  24.687  1.00  0.00           C  
ATOM   2647  HB2 LEU A 170      30.146  51.008  24.632  1.00  0.00           H  
ATOM   2648  HB3 LEU A 170      30.467  49.571  23.713  1.00  0.00           H  
ATOM   2649  CG  LEU A 170      29.928  49.161  25.749  1.00  0.00           C  
ATOM   2650  HG  LEU A 170      30.091  49.607  26.730  1.00  0.00           H  
ATOM   2651  CD1 LEU A 170      28.411  49.142  25.509  1.00  0.00           C  
ATOM   2652 HD11 LEU A 170      27.897  48.561  26.275  1.00  0.00           H  
ATOM   2653 HD12 LEU A 170      27.999  50.150  25.538  1.00  0.00           H  
ATOM   2654 HD13 LEU A 170      28.166  48.711  24.539  1.00  0.00           H  
ATOM   2655  CD2 LEU A 170      30.481  47.727  25.790  1.00  0.00           C  
ATOM   2656 HD21 LEU A 170      29.906  47.106  26.474  1.00  0.00           H  
ATOM   2657 HD22 LEU A 170      30.442  47.256  24.808  1.00  0.00           H  
ATOM   2658 HD23 LEU A 170      31.513  47.701  26.138  1.00  0.00           H  
ATOM   2659  C   LEU A 170      32.770  50.929  23.695  1.00  0.00           C  
ATOM   2660  O   LEU A 170      32.646  50.398  22.591  1.00  0.00           O  
ATOM   2661  N   ALA A 171      33.452  52.075  23.866  1.00  0.00           N  
ATOM   2662  H   ALA A 171      33.545  52.442  24.802  1.00  0.00           H  
ATOM   2663  CA  ALA A 171      34.066  52.840  22.784  1.00  0.00           C  
ATOM   2664  HA  ALA A 171      33.340  52.925  21.977  1.00  0.00           H  
ATOM   2665  CB  ALA A 171      34.412  54.242  23.305  1.00  0.00           C  
ATOM   2666  HB1 ALA A 171      34.896  54.844  22.535  1.00  0.00           H  
ATOM   2667  HB2 ALA A 171      33.511  54.775  23.609  1.00  0.00           H  
ATOM   2668  HB3 ALA A 171      35.080  54.202  24.163  1.00  0.00           H  
ATOM   2669  C   ALA A 171      35.340  52.151  22.269  1.00  0.00           C  
ATOM   2670  O   ALA A 171      36.260  51.871  23.037  1.00  0.00           O  
ATOM   2671  N   ARG A 172      35.356  51.869  20.959  1.00  0.00           N  
ATOM   2672  H   ARG A 172      34.565  52.182  20.413  1.00  0.00           H  
ATOM   2673  CA  ARG A 172      36.433  51.214  20.218  1.00  0.00           C  
ATOM   2674  HA  ARG A 172      37.182  50.794  20.891  1.00  0.00           H  
ATOM   2675  CB  ARG A 172      35.811  50.120  19.323  1.00  0.00           C  
ATOM   2676  HB2 ARG A 172      34.942  50.527  18.803  1.00  0.00           H  
ATOM   2677  HB3 ARG A 172      36.502  49.821  18.532  1.00  0.00           H  
ATOM   2678  CG  ARG A 172      35.395  48.860  20.089  1.00  0.00           C  
ATOM   2679  HG2 ARG A 172      34.760  49.127  20.934  1.00  0.00           H  
ATOM   2680  HG3 ARG A 172      34.788  48.236  19.431  1.00  0.00           H  
ATOM   2681  CD  ARG A 172      36.605  48.054  20.577  1.00  0.00           C  
ATOM   2682  HD2 ARG A 172      37.330  47.964  19.768  1.00  0.00           H  
ATOM   2683  HD3 ARG A 172      37.102  48.561  21.401  1.00  0.00           H  
ATOM   2684  NE  ARG A 172      36.200  46.714  21.010  1.00  0.00           N  
ATOM   2685  HE  ARG A 172      35.281  46.645  21.421  1.00  0.00           H  
ATOM   2686  CZ  ARG A 172      36.952  45.604  20.947  1.00  0.00           C  
ATOM   2687  NH1 ARG A 172      38.210  45.613  20.481  1.00  0.00           N  
ATOM   2688 HH11 ARG A 172      38.747  44.753  20.486  1.00  0.00           H  
ATOM   2689 HH12 ARG A 172      38.651  46.459  20.140  1.00  0.00           H  
ATOM   2690  NH2 ARG A 172      36.428  44.448  21.366  1.00  0.00           N  
ATOM   2691 HH21 ARG A 172      37.013  43.616  21.337  1.00  0.00           H  
ATOM   2692 HH22 ARG A 172      35.489  44.387  21.729  1.00  0.00           H  
ATOM   2693  C   ARG A 172      37.125  52.207  19.284  1.00  0.00           C  
ATOM   2694  O   ARG A 172      36.514  53.177  18.845  1.00  0.00           O  
ATOM   2695  N   VAL A 173      38.377  51.901  18.912  1.00  0.00           N  
ATOM   2696  H   VAL A 173      38.801  51.070  19.298  1.00  0.00           H  
ATOM   2697  CA  VAL A 173      39.095  52.555  17.819  1.00  0.00           C  
ATOM   2698  HA  VAL A 173      38.899  53.626  17.845  1.00  0.00           H  
ATOM   2699  CB  VAL A 173      40.621  52.314  17.978  1.00  0.00           C  
ATOM   2700  HB  VAL A 173      40.818  51.249  17.854  1.00  0.00           H  
ATOM   2701  CG1 VAL A 173      41.442  53.059  16.904  1.00  0.00           C  
ATOM   2702 HG11 VAL A 173      42.511  52.903  17.039  1.00  0.00           H  
ATOM   2703 HG12 VAL A 173      41.201  52.719  15.897  1.00  0.00           H  
ATOM   2704 HG13 VAL A 173      41.261  54.132  16.944  1.00  0.00           H  
ATOM   2705  CG2 VAL A 173      41.112  52.709  19.385  1.00  0.00           C  
ATOM   2706 HG21 VAL A 173      42.192  52.619  19.473  1.00  0.00           H  
ATOM   2707 HG22 VAL A 173      40.846  53.740  19.622  1.00  0.00           H  
ATOM   2708 HG23 VAL A 173      40.686  52.068  20.156  1.00  0.00           H  
ATOM   2709  C   VAL A 173      38.589  51.938  16.500  1.00  0.00           C  
ATOM   2710  O   VAL A 173      38.451  50.718  16.397  1.00  0.00           O  
ATOM   2711  N   ALA A 174      38.305  52.793  15.504  1.00  0.00           N  
ATOM   2712  H   ALA A 174      38.476  53.778  15.667  1.00  0.00           H  
ATOM   2713  CA  ALA A 174      37.777  52.426  14.193  1.00  0.00           C  
ATOM   2714  HA  ALA A 174      36.906  51.782  14.325  1.00  0.00           H  
ATOM   2715  CB  ALA A 174      37.342  53.715  13.474  1.00  0.00           C  
ATOM   2716  HB1 ALA A 174      36.931  53.498  12.487  1.00  0.00           H  
ATOM   2717  HB2 ALA A 174      36.571  54.237  14.040  1.00  0.00           H  
ATOM   2718  HB3 ALA A 174      38.174  54.408  13.343  1.00  0.00           H  
ATOM   2719  C   ALA A 174      38.852  51.700  13.366  1.00  0.00           C  
ATOM   2720  O   ALA A 174      39.895  52.273  13.047  1.00  0.00           O  
ATOM   2721  N   ARG A 191      19.095  48.592  23.302  1.00  0.00           N  
ATOM   2722  H   ARG A 191      18.195  48.211  23.557  1.00  0.00           H  
ATOM   2723  CA  ARG A 191      19.558  48.304  21.941  1.00  0.00           C  
ATOM   2724  HA  ARG A 191      20.641  48.409  21.861  1.00  0.00           H  
ATOM   2725  CB  ARG A 191      19.137  46.855  21.614  1.00  0.00           C  
ATOM   2726  HB2 ARG A 191      18.050  46.787  21.693  1.00  0.00           H  
ATOM   2727  HB3 ARG A 191      19.365  46.616  20.576  1.00  0.00           H  
ATOM   2728  CG  ARG A 191      19.792  45.782  22.509  1.00  0.00           C  
ATOM   2729  HG2 ARG A 191      20.826  45.633  22.196  1.00  0.00           H  
ATOM   2730  HG3 ARG A 191      19.843  46.115  23.546  1.00  0.00           H  
ATOM   2731  CD  ARG A 191      19.033  44.449  22.469  1.00  0.00           C  
ATOM   2732  HD2 ARG A 191      18.898  44.121  21.437  1.00  0.00           H  
ATOM   2733  HD3 ARG A 191      19.604  43.676  22.984  1.00  0.00           H  
ATOM   2734  NE  ARG A 191      17.724  44.585  23.126  1.00  0.00           N  
ATOM   2735  HE  ARG A 191      17.562  45.463  23.597  1.00  0.00           H  
ATOM   2736  CZ  ARG A 191      16.731  43.684  23.117  1.00  0.00           C  
ATOM   2737  NH1 ARG A 191      16.881  42.484  22.541  1.00  0.00           N  
ATOM   2738 HH11 ARG A 191      16.110  41.830  22.529  1.00  0.00           H  
ATOM   2739 HH12 ARG A 191      17.758  42.235  22.108  1.00  0.00           H  
ATOM   2740  NH2 ARG A 191      15.562  43.994  23.691  1.00  0.00           N  
ATOM   2741 HH21 ARG A 191      14.792  43.339  23.646  1.00  0.00           H  
ATOM   2742 HH22 ARG A 191      15.419  44.895  24.122  1.00  0.00           H  
ATOM   2743  C   ARG A 191      18.881  49.209  20.891  1.00  0.00           C  
ATOM   2744  O   ARG A 191      19.179  49.084  19.703  1.00  0.00           O  
ATOM   2745  N   TRP A 192      17.956  50.089  21.309  1.00  0.00           N  
ATOM   2746  H   TRP A 192      17.790  50.149  22.304  1.00  0.00           H  
ATOM   2747  CA  TRP A 192      17.043  50.855  20.451  1.00  0.00           C  
ATOM   2748  HA  TRP A 192      16.626  50.194  19.689  1.00  0.00           H  
ATOM   2749  CB  TRP A 192      15.906  51.388  21.350  1.00  0.00           C  
ATOM   2750  HB2 TRP A 192      16.329  52.049  22.108  1.00  0.00           H  
ATOM   2751  HB3 TRP A 192      15.220  52.004  20.768  1.00  0.00           H  
ATOM   2752  CG  TRP A 192      15.068  50.363  22.069  1.00  0.00           C  
ATOM   2753  CD1 TRP A 192      14.962  49.050  21.754  1.00  0.00           C  
ATOM   2754  HD1 TRP A 192      15.476  48.573  20.934  1.00  0.00           H  
ATOM   2755  NE1 TRP A 192      14.085  48.428  22.615  1.00  0.00           N  
ATOM   2756  HE1 TRP A 192      13.847  47.446  22.534  1.00  0.00           H  
ATOM   2757  CE2 TRP A 192      13.575  49.311  23.542  1.00  0.00           C  
ATOM   2758  CZ2 TRP A 192      12.657  49.175  24.598  1.00  0.00           C  
ATOM   2759  HZ2 TRP A 192      12.197  48.219  24.803  1.00  0.00           H  
ATOM   2760  CH2 TRP A 192      12.350  50.297  25.389  1.00  0.00           C  
ATOM   2761  HH2 TRP A 192      11.650  50.207  26.206  1.00  0.00           H  
ATOM   2762  CZ3 TRP A 192      12.963  51.535  25.117  1.00  0.00           C  
ATOM   2763  HZ3 TRP A 192      12.731  52.394  25.730  1.00  0.00           H  
ATOM   2764  CE3 TRP A 192      13.874  51.662  24.048  1.00  0.00           C  
ATOM   2765  HE3 TRP A 192      14.331  52.621  23.849  1.00  0.00           H  
ATOM   2766  CD2 TRP A 192      14.202  50.557  23.228  1.00  0.00           C  
ATOM   2767  C   TRP A 192      17.706  52.038  19.719  1.00  0.00           C  
ATOM   2768  O   TRP A 192      17.093  52.615  18.821  1.00  0.00           O  
ATOM   2769  N   TYR A 193      18.951  52.379  20.085  1.00  0.00           N  
ATOM   2770  H   TYR A 193      19.372  51.856  20.839  1.00  0.00           H  
ATOM   2771  CA  TYR A 193      19.760  53.447  19.493  1.00  0.00           C  
ATOM   2772  HA  TYR A 193      19.137  54.130  18.914  1.00  0.00           H  
ATOM   2773  CB  TYR A 193      20.442  54.234  20.633  1.00  0.00           C  
ATOM   2774  HB2 TYR A 193      21.011  55.070  20.223  1.00  0.00           H  
ATOM   2775  HB3 TYR A 193      21.163  53.607  21.160  1.00  0.00           H  
ATOM   2776  CG  TYR A 193      19.447  54.787  21.635  1.00  0.00           C  
ATOM   2777  CD1 TYR A 193      19.134  54.040  22.790  1.00  0.00           C  
ATOM   2778  HD1 TYR A 193      19.639  53.106  22.987  1.00  0.00           H  
ATOM   2779  CE1 TYR A 193      18.131  54.487  23.667  1.00  0.00           C  
ATOM   2780  HE1 TYR A 193      17.874  53.905  24.538  1.00  0.00           H  
ATOM   2781  CZ  TYR A 193      17.438  55.679  23.395  1.00  0.00           C  
ATOM   2782  OH  TYR A 193      16.452  56.080  24.246  1.00  0.00           O  
ATOM   2783  HH  TYR A 193      15.909  56.774  23.884  1.00  0.00           H  
ATOM   2784  CE2 TYR A 193      17.762  56.440  22.253  1.00  0.00           C  
ATOM   2785  HE2 TYR A 193      17.241  57.362  22.042  1.00  0.00           H  
ATOM   2786  CD2 TYR A 193      18.774  55.998  21.378  1.00  0.00           C  
ATOM   2787  HD2 TYR A 193      19.012  56.577  20.499  1.00  0.00           H  
ATOM   2788  C   TYR A 193      20.846  52.880  18.562  1.00  0.00           C  
ATOM   2789  O   TYR A 193      21.562  53.660  17.940  1.00  0.00           O  
ATOM   2790  N   ARG A 194      20.971  51.545  18.444  1.00  0.00           N  
ATOM   2791  H   ARG A 194      20.326  50.958  18.954  1.00  0.00           H  
ATOM   2792  CA  ARG A 194      21.934  50.873  17.570  1.00  0.00           C  
ATOM   2793  HA  ARG A 194      22.896  51.388  17.625  1.00  0.00           H  
ATOM   2794  CB  ARG A 194      22.111  49.409  18.022  1.00  0.00           C  
ATOM   2795  HB2 ARG A 194      21.155  48.885  18.008  1.00  0.00           H  
ATOM   2796  HB3 ARG A 194      22.749  48.884  17.308  1.00  0.00           H  
ATOM   2797  CG  ARG A 194      22.752  49.305  19.414  1.00  0.00           C  
ATOM   2798  HG2 ARG A 194      23.687  49.868  19.416  1.00  0.00           H  
ATOM   2799  HG3 ARG A 194      22.108  49.782  20.154  1.00  0.00           H  
ATOM   2800  CD  ARG A 194      23.030  47.863  19.854  1.00  0.00           C  
ATOM   2801  HD2 ARG A 194      22.097  47.327  20.032  1.00  0.00           H  
ATOM   2802  HD3 ARG A 194      23.570  47.327  19.072  1.00  0.00           H  
ATOM   2803  NE  ARG A 194      23.850  47.858  21.073  1.00  0.00           N  
ATOM   2804  HE  ARG A 194      24.077  48.768  21.449  1.00  0.00           H  
ATOM   2805  CZ  ARG A 194      24.331  46.774  21.702  1.00  0.00           C  
ATOM   2806  NH1 ARG A 194      24.059  45.535  21.269  1.00  0.00           N  
ATOM   2807 HH11 ARG A 194      24.430  44.728  21.749  1.00  0.00           H  
ATOM   2808 HH12 ARG A 194      23.479  45.397  20.451  1.00  0.00           H  
ATOM   2809  NH2 ARG A 194      25.098  46.938  22.787  1.00  0.00           N  
ATOM   2810 HH21 ARG A 194      25.474  46.139  23.276  1.00  0.00           H  
ATOM   2811 HH22 ARG A 194      25.309  47.867  23.126  1.00  0.00           H  
ATOM   2812  C   ARG A 194      21.437  50.886  16.119  1.00  0.00           C  
ATOM   2813  O   ARG A 194      20.234  50.877  15.860  1.00  0.00           O  
ATOM   2814  N   ALA A 195      22.393  50.918  15.181  1.00  0.00           N  
ATOM   2815  H   ALA A 195      23.353  50.921  15.492  1.00  0.00           H  
ATOM   2816  CA  ALA A 195      22.178  50.990  13.739  1.00  0.00           C  
ATOM   2817  HA  ALA A 195      21.417  51.734  13.532  1.00  0.00           H  
ATOM   2818  CB  ALA A 195      23.512  51.426  13.126  1.00  0.00           C  
ATOM   2819  HB1 ALA A 195      23.396  51.698  12.080  1.00  0.00           H  
ATOM   2820  HB2 ALA A 195      23.885  52.313  13.635  1.00  0.00           H  
ATOM   2821  HB3 ALA A 195      24.277  50.651  13.201  1.00  0.00           H  
ATOM   2822  C   ALA A 195      21.738  49.631  13.158  1.00  0.00           C  
ATOM   2823  O   ALA A 195      22.044  48.597  13.753  1.00  0.00           O  
ATOM   2824  N   PRO A 196      21.019  49.602  12.011  1.00  0.00           N  
ATOM   2825  CD  PRO A 196      20.679  50.751  11.171  1.00  0.00           C  
ATOM   2826  HD2 PRO A 196      21.539  51.360  10.899  1.00  0.00           H  
ATOM   2827  HD3 PRO A 196      19.984  51.373  11.727  1.00  0.00           H  
ATOM   2828  CG  PRO A 196      19.977  50.189   9.935  1.00  0.00           C  
ATOM   2829  HG2 PRO A 196      20.708  50.032   9.140  1.00  0.00           H  
ATOM   2830  HG3 PRO A 196      19.204  50.852   9.546  1.00  0.00           H  
ATOM   2831  CB  PRO A 196      19.435  48.846  10.395  1.00  0.00           C  
ATOM   2832  HB2 PRO A 196      19.311  48.141   9.572  1.00  0.00           H  
ATOM   2833  HB3 PRO A 196      18.455  48.988  10.849  1.00  0.00           H  
ATOM   2834  CA  PRO A 196      20.431  48.374  11.463  1.00  0.00           C  
ATOM   2835  HA  PRO A 196      19.879  47.856  12.251  1.00  0.00           H  
ATOM   2836  C   PRO A 196      21.463  47.392  10.888  1.00  0.00           C  
ATOM   2837  O   PRO A 196      21.206  46.192  10.919  1.00  0.00           O  
ATOM   2838  N   GLU A 197      22.639  47.868  10.437  1.00  0.00           N  
ATOM   2839  H   GLU A 197      22.779  48.871  10.404  1.00  0.00           H  
ATOM   2840  CA  GLU A 197      23.770  47.037  10.019  1.00  0.00           C  
ATOM   2841  HA  GLU A 197      23.394  46.353   9.256  1.00  0.00           H  
ATOM   2842  CB  GLU A 197      24.872  47.904   9.356  1.00  0.00           C  
ATOM   2843  HB2 GLU A 197      24.484  48.325   8.426  1.00  0.00           H  
ATOM   2844  HB3 GLU A 197      25.677  47.247   9.032  1.00  0.00           H  
ATOM   2845  CG  GLU A 197      25.537  49.015  10.203  1.00  0.00           C  
ATOM   2846  HG2 GLU A 197      25.607  48.736  11.253  1.00  0.00           H  
ATOM   2847  HG3 GLU A 197      26.565  49.135   9.859  1.00  0.00           H  
ATOM   2848  CD  GLU A 197      24.888  50.395  10.089  1.00  0.00           C  
ATOM   2849  OE1 GLU A 197      23.715  50.481   9.663  1.00  0.00           O  
ATOM   2850  OE2 GLU A 197      25.583  51.370  10.448  1.00  0.00           O  
ATOM   2851  C   GLU A 197      24.333  46.163  11.164  1.00  0.00           C  
ATOM   2852  O   GLU A 197      24.782  45.049  10.895  1.00  0.00           O  
ATOM   2853  N   ILE A 198      24.250  46.618  12.429  1.00  0.00           N  
ATOM   2854  H   ILE A 198      23.845  47.532  12.579  1.00  0.00           H  
ATOM   2855  CA  ILE A 198      24.634  45.855  13.625  1.00  0.00           C  
ATOM   2856  HA  ILE A 198      25.599  45.378  13.443  1.00  0.00           H  
ATOM   2857  CB  ILE A 198      24.772  46.807  14.856  1.00  0.00           C  
ATOM   2858  HB  ILE A 198      23.809  47.290  15.017  1.00  0.00           H  
ATOM   2859  CG2 ILE A 198      25.109  46.047  16.163  1.00  0.00           C  
ATOM   2860 HG21 ILE A 198      25.184  46.717  17.018  1.00  0.00           H  
ATOM   2861 HG22 ILE A 198      24.342  45.322  16.433  1.00  0.00           H  
ATOM   2862 HG23 ILE A 198      26.055  45.514  16.075  1.00  0.00           H  
ATOM   2863  CG1 ILE A 198      25.816  47.924  14.603  1.00  0.00           C  
ATOM   2864 HG12 ILE A 198      26.811  47.486  14.511  1.00  0.00           H  
ATOM   2865 HG13 ILE A 198      25.620  48.413  13.649  1.00  0.00           H  
ATOM   2866  CD1 ILE A 198      25.834  49.027  15.670  1.00  0.00           C  
ATOM   2867 HD11 ILE A 198      26.534  49.810  15.391  1.00  0.00           H  
ATOM   2868 HD12 ILE A 198      24.851  49.485  15.784  1.00  0.00           H  
ATOM   2869 HD13 ILE A 198      26.152  48.659  16.644  1.00  0.00           H  
ATOM   2870  C   ILE A 198      23.592  44.752  13.911  1.00  0.00           C  
ATOM   2871  O   ILE A 198      23.976  43.647  14.293  1.00  0.00           O  
ATOM   2872  N   MET A 199      22.293  45.040  13.703  1.00  0.00           N  
ATOM   2873  H   MET A 199      22.061  45.963  13.365  1.00  0.00           H  
ATOM   2874  CA  MET A 199      21.179  44.122  13.959  1.00  0.00           C  
ATOM   2875  HA  MET A 199      21.309  43.685  14.947  1.00  0.00           H  
ATOM   2876  CB  MET A 199      19.845  44.894  13.909  1.00  0.00           C  
ATOM   2877  HB2 MET A 199      19.025  44.195  14.070  1.00  0.00           H  
ATOM   2878  HB3 MET A 199      19.680  45.312  12.916  1.00  0.00           H  
ATOM   2879  CG  MET A 199      19.723  46.015  14.942  1.00  0.00           C  
ATOM   2880  HG2 MET A 199      20.036  45.671  15.926  1.00  0.00           H  
ATOM   2881  HG3 MET A 199      20.391  46.831  14.671  1.00  0.00           H  
ATOM   2882  SD  MET A 199      18.038  46.665  15.075  1.00  0.00           S  
ATOM   2883  CE  MET A 199      18.417  48.305  15.728  1.00  0.00           C  
ATOM   2884  HE1 MET A 199      17.503  48.828  16.005  1.00  0.00           H  
ATOM   2885  HE2 MET A 199      19.058  48.236  16.607  1.00  0.00           H  
ATOM   2886  HE3 MET A 199      18.930  48.884  14.960  1.00  0.00           H  
ATOM   2887  C   MET A 199      21.097  42.993  12.918  1.00  0.00           C  
ATOM   2888  O   MET A 199      20.730  41.870  13.262  1.00  0.00           O  
ATOM   2889  N   LEU A 200      21.457  43.295  11.661  1.00  0.00           N  
ATOM   2890  H   LEU A 200      21.710  44.256  11.470  1.00  0.00           H  
ATOM   2891  CA  LEU A 200      21.472  42.376  10.524  1.00  0.00           C  
ATOM   2892  HA  LEU A 200      20.611  41.708  10.561  1.00  0.00           H  
ATOM   2893  CB  LEU A 200      21.459  43.230   9.238  1.00  0.00           C  
ATOM   2894  HB2 LEU A 200      22.235  43.994   9.319  1.00  0.00           H  
ATOM   2895  HB3 LEU A 200      21.734  42.624   8.376  1.00  0.00           H  
ATOM   2896  CG  LEU A 200      20.112  43.906   8.925  1.00  0.00           C  
ATOM   2897  HG  LEU A 200      19.705  44.332   9.841  1.00  0.00           H  
ATOM   2898  CD1 LEU A 200      20.307  45.059   7.933  1.00  0.00           C  
ATOM   2899 HD11 LEU A 200      19.355  45.531   7.697  1.00  0.00           H  
ATOM   2900 HD12 LEU A 200      20.962  45.831   8.333  1.00  0.00           H  
ATOM   2901 HD13 LEU A 200      20.760  44.706   7.007  1.00  0.00           H  
ATOM   2902  CD2 LEU A 200      19.091  42.896   8.382  1.00  0.00           C  
ATOM   2903 HD21 LEU A 200      18.132  43.376   8.192  1.00  0.00           H  
ATOM   2904 HD22 LEU A 200      19.432  42.448   7.448  1.00  0.00           H  
ATOM   2905 HD23 LEU A 200      18.911  42.089   9.090  1.00  0.00           H  
ATOM   2906  C   LEU A 200      22.754  41.529  10.473  1.00  0.00           C  
ATOM   2907  O   LEU A 200      22.757  40.481   9.828  1.00  0.00           O  
ATOM   2908  N   ASN A 201      23.840  41.998  11.115  1.00  0.00           N  
ATOM   2909  H   ASN A 201      23.727  42.860  11.630  1.00  0.00           H  
ATOM   2910  CA  ASN A 201      25.179  41.403  11.132  1.00  0.00           C  
ATOM   2911  HA  ASN A 201      25.697  41.991  11.887  1.00  0.00           H  
ATOM   2912  CB  ASN A 201      25.158  39.925  11.614  1.00  0.00           C  
ATOM   2913  HB2 ASN A 201      24.252  39.741  12.195  1.00  0.00           H  
ATOM   2914  HB3 ASN A 201      25.111  39.231  10.774  1.00  0.00           H  
ATOM   2915  CG  ASN A 201      26.357  39.568  12.501  1.00  0.00           C  
ATOM   2916  OD1 ASN A 201      27.505  39.810  12.137  1.00  0.00           O  
ATOM   2917  ND2 ASN A 201      26.098  39.022  13.690  1.00  0.00           N  
ATOM   2918 HD21 ASN A 201      26.858  38.794  14.314  1.00  0.00           H  
ATOM   2919 HD22 ASN A 201      25.142  38.850  13.970  1.00  0.00           H  
ATOM   2920  C   ASN A 201      25.916  41.648   9.794  1.00  0.00           C  
ATOM   2921  O   ASN A 201      26.670  40.794   9.332  1.00  0.00           O  
ATOM   2922  N   SER A 202      25.658  42.805   9.157  1.00  0.00           N  
ATOM   2923  H   SER A 202      25.054  43.460   9.635  1.00  0.00           H  
ATOM   2924  CA  SER A 202      26.042  43.168   7.788  1.00  0.00           C  
ATOM   2925  HA  SER A 202      25.647  42.412   7.108  1.00  0.00           H  
ATOM   2926  CB  SER A 202      25.402  44.529   7.458  1.00  0.00           C  
ATOM   2927  HB2 SER A 202      25.542  45.224   8.281  1.00  0.00           H  
ATOM   2928  HB3 SER A 202      25.866  44.987   6.583  1.00  0.00           H  
ATOM   2929  OG  SER A 202      24.025  44.389   7.180  1.00  0.00           O  
ATOM   2930  HG  SER A 202      23.590  44.058   7.951  1.00  0.00           H  
ATOM   2931  C   SER A 202      27.557  43.257   7.526  1.00  0.00           C  
ATOM   2932  O   SER A 202      27.968  43.111   6.375  1.00  0.00           O  
ATOM   2933  N   LYS A 203      28.363  43.491   8.580  1.00  0.00           N  
ATOM   2934  H   LYS A 203      27.908  43.597   9.475  1.00  0.00           H  
ATOM   2935  CA  LYS A 203      29.828  43.598   8.603  1.00  0.00           C  
ATOM   2936  HA  LYS A 203      30.085  43.536   9.662  1.00  0.00           H  
ATOM   2937  CB  LYS A 203      30.552  42.427   7.885  1.00  0.00           C  
ATOM   2938  HB2 LYS A 203      30.437  42.531   6.805  1.00  0.00           H  
ATOM   2939  HB3 LYS A 203      31.625  42.513   8.060  1.00  0.00           H  
ATOM   2940  CG  LYS A 203      30.111  41.007   8.289  1.00  0.00           C  
ATOM   2941  HG2 LYS A 203      29.066  40.850   8.029  1.00  0.00           H  
ATOM   2942  HG3 LYS A 203      30.673  40.295   7.683  1.00  0.00           H  
ATOM   2943  CD  LYS A 203      30.316  40.671   9.773  1.00  0.00           C  
ATOM   2944  HD2 LYS A 203      31.339  40.912  10.064  1.00  0.00           H  
ATOM   2945  HD3 LYS A 203      29.661  41.294  10.383  1.00  0.00           H  
ATOM   2946  CE  LYS A 203      30.032  39.191  10.067  1.00  0.00           C  
ATOM   2947  HE2 LYS A 203      29.013  38.934   9.775  1.00  0.00           H  
ATOM   2948  HE3 LYS A 203      30.704  38.556   9.489  1.00  0.00           H  
ATOM   2949  NZ  LYS A 203      30.205  38.885  11.496  1.00  0.00           N  
ATOM   2950  HZ1 LYS A 203      29.509  39.398  12.023  1.00  0.00           H  
ATOM   2951  HZ2 LYS A 203      30.071  37.896  11.649  1.00  0.00           H  
ATOM   2952  HZ3 LYS A 203      31.130  39.154  11.798  1.00  0.00           H  
ATOM   2953  C   LYS A 203      30.327  44.980   8.147  1.00  0.00           C  
ATOM   2954  O   LYS A 203      29.608  45.714   7.466  1.00  0.00           O  
ATOM   2955  N   GLY A 204      31.579  45.317   8.502  1.00  0.00           N  
ATOM   2956  H   GLY A 204      32.106  44.665   9.063  1.00  0.00           H  
ATOM   2957  CA  GLY A 204      32.285  46.519   8.051  1.00  0.00           C  
ATOM   2958  HA2 GLY A 204      32.266  46.565   6.961  1.00  0.00           H  
ATOM   2959  HA3 GLY A 204      33.333  46.434   8.340  1.00  0.00           H  
ATOM   2960  C   GLY A 204      31.723  47.820   8.632  1.00  0.00           C  
ATOM   2961  O   GLY A 204      31.398  48.735   7.876  1.00  0.00           O  
ATOM   2962  N   TYR A 205      31.577  47.884   9.965  1.00  0.00           N  
ATOM   2963  H   TYR A 205      31.872  47.090  10.514  1.00  0.00           H  
ATOM   2964  CA  TYR A 205      30.964  48.999  10.691  1.00  0.00           C  
ATOM   2965  HA  TYR A 205      30.070  49.329  10.158  1.00  0.00           H  
ATOM   2966  CB  TYR A 205      30.593  48.526  12.113  1.00  0.00           C  
ATOM   2967  HB2 TYR A 205      30.055  49.318  12.636  1.00  0.00           H  
ATOM   2968  HB3 TYR A 205      31.500  48.344  12.692  1.00  0.00           H  
ATOM   2969  CG  TYR A 205      29.732  47.272  12.157  1.00  0.00           C  
ATOM   2970  CD1 TYR A 205      28.666  47.104  11.248  1.00  0.00           C  
ATOM   2971  HD1 TYR A 205      28.422  47.875  10.534  1.00  0.00           H  
ATOM   2972  CE1 TYR A 205      27.935  45.905  11.228  1.00  0.00           C  
ATOM   2973  HE1 TYR A 205      27.154  45.777  10.497  1.00  0.00           H  
ATOM   2974  CZ  TYR A 205      28.242  44.879  12.141  1.00  0.00           C  
ATOM   2975  OH  TYR A 205      27.526  43.722  12.122  1.00  0.00           O  
ATOM   2976  HH  TYR A 205      26.749  43.789  11.588  1.00  0.00           H  
ATOM   2977  CE2 TYR A 205      29.285  45.050  13.070  1.00  0.00           C  
ATOM   2978  HE2 TYR A 205      29.521  44.263  13.771  1.00  0.00           H  
ATOM   2979  CD2 TYR A 205      30.031  46.244  13.076  1.00  0.00           C  
ATOM   2980  HD2 TYR A 205      30.844  46.359  13.778  1.00  0.00           H  
ATOM   2981  C   TYR A 205      31.943  50.176  10.802  1.00  0.00           C  
ATOM   2982  O   TYR A 205      33.146  49.980  10.980  1.00  0.00           O  
ATOM   2983  N   THR A 206      31.403  51.397  10.684  1.00  0.00           N  
ATOM   2984  H   THR A 206      30.401  51.462  10.574  1.00  0.00           H  
ATOM   2985  CA  THR A 206      32.141  52.659  10.631  1.00  0.00           C  
ATOM   2986  HA  THR A 206      33.164  52.490  10.972  1.00  0.00           H  
ATOM   2987  CB  THR A 206      32.219  53.173   9.163  1.00  0.00           C  
ATOM   2988  HB  THR A 206      32.906  54.020   9.141  1.00  0.00           H  
ATOM   2989  CG2 THR A 206      32.753  52.155   8.143  1.00  0.00           C  
ATOM   2990 HG21 THR A 206      32.896  52.619   7.167  1.00  0.00           H  
ATOM   2991 HG22 THR A 206      33.714  51.749   8.460  1.00  0.00           H  
ATOM   2992 HG23 THR A 206      32.066  51.320   8.007  1.00  0.00           H  
ATOM   2993  OG1 THR A 206      30.973  53.674   8.714  1.00  0.00           O  
ATOM   2994  HG1 THR A 206      30.351  52.963   8.671  1.00  0.00           H  
ATOM   2995  C   THR A 206      31.546  53.665  11.631  1.00  0.00           C  
ATOM   2996  O   THR A 206      30.745  53.305  12.492  1.00  0.00           O  
ATOM   2997  N   LYS A 207      31.940  54.940  11.489  1.00  0.00           N  
ATOM   2998  H   LYS A 207      32.605  55.126  10.752  1.00  0.00           H  
ATOM   2999  CA  LYS A 207      31.468  56.121  12.220  1.00  0.00           C  
ATOM   3000  HA  LYS A 207      31.616  55.973  13.288  1.00  0.00           H  
ATOM   3001  CB  LYS A 207      32.334  57.309  11.756  1.00  0.00           C  
ATOM   3002  HB2 LYS A 207      32.308  57.370  10.667  1.00  0.00           H  
ATOM   3003  HB3 LYS A 207      31.919  58.251  12.112  1.00  0.00           H  
ATOM   3004  CG  LYS A 207      33.793  57.195  12.239  1.00  0.00           C  
ATOM   3005  HG2 LYS A 207      33.830  57.329  13.320  1.00  0.00           H  
ATOM   3006  HG3 LYS A 207      34.171  56.191  12.046  1.00  0.00           H  
ATOM   3007  CD  LYS A 207      34.736  58.195  11.559  1.00  0.00           C  
ATOM   3008  HD2 LYS A 207      34.644  58.099  10.476  1.00  0.00           H  
ATOM   3009  HD3 LYS A 207      34.428  59.210  11.804  1.00  0.00           H  
ATOM   3010  CE  LYS A 207      36.199  57.965  11.963  1.00  0.00           C  
ATOM   3011  HE2 LYS A 207      36.312  58.048  13.045  1.00  0.00           H  
ATOM   3012  HE3 LYS A 207      36.512  56.957  11.690  1.00  0.00           H  
ATOM   3013  NZ  LYS A 207      37.099  58.927  11.306  1.00  0.00           N  
ATOM   3014  HZ1 LYS A 207      38.055  58.714  11.556  1.00  0.00           H  
ATOM   3015  HZ2 LYS A 207      36.992  58.869  10.303  1.00  0.00           H  
ATOM   3016  HZ3 LYS A 207      36.878  59.861  11.620  1.00  0.00           H  
ATOM   3017  C   LYS A 207      29.967  56.422  12.024  1.00  0.00           C  
ATOM   3018  O   LYS A 207      29.383  57.158  12.818  1.00  0.00           O  
ATOM   3019  N   SER A 208      29.345  55.807  11.004  1.00  0.00           N  
ATOM   3020  H   SER A 208      29.917  55.218  10.414  1.00  0.00           H  
ATOM   3021  CA  SER A 208      27.920  55.817  10.681  1.00  0.00           C  
ATOM   3022  HA  SER A 208      27.641  56.853  10.481  1.00  0.00           H  
ATOM   3023  CB  SER A 208      27.736  55.000   9.383  1.00  0.00           C  
ATOM   3024  HB2 SER A 208      28.418  55.356   8.610  1.00  0.00           H  
ATOM   3025  HB3 SER A 208      26.729  55.128   8.986  1.00  0.00           H  
ATOM   3026  OG  SER A 208      27.961  53.614   9.587  1.00  0.00           O  
ATOM   3027  HG  SER A 208      27.258  53.257  10.111  1.00  0.00           H  
ATOM   3028  C   SER A 208      27.008  55.286  11.805  1.00  0.00           C  
ATOM   3029  O   SER A 208      25.861  55.723  11.896  1.00  0.00           O  
ATOM   3030  N   ILE A 209      27.493  54.352  12.646  1.00  0.00           N  
ATOM   3031  H   ILE A 209      28.447  54.041  12.519  1.00  0.00           H  
ATOM   3032  CA  ILE A 209      26.718  53.723  13.722  1.00  0.00           C  
ATOM   3033  HA  ILE A 209      25.784  53.382  13.276  1.00  0.00           H  
ATOM   3034  CB  ILE A 209      27.465  52.482  14.292  1.00  0.00           C  
ATOM   3035  HB  ILE A 209      26.774  52.018  14.995  1.00  0.00           H  
ATOM   3036  CG2 ILE A 209      27.709  51.433  13.187  1.00  0.00           C  
ATOM   3037 HG21 ILE A 209      28.059  50.485  13.594  1.00  0.00           H  
ATOM   3038 HG22 ILE A 209      26.783  51.210  12.663  1.00  0.00           H  
ATOM   3039 HG23 ILE A 209      28.439  51.771  12.452  1.00  0.00           H  
ATOM   3040  CG1 ILE A 209      28.740  52.816  15.112  1.00  0.00           C  
ATOM   3041 HG12 ILE A 209      29.382  53.496  14.557  1.00  0.00           H  
ATOM   3042 HG13 ILE A 209      28.460  53.359  16.015  1.00  0.00           H  
ATOM   3043  CD1 ILE A 209      29.559  51.597  15.555  1.00  0.00           C  
ATOM   3044 HD11 ILE A 209      30.395  51.911  16.175  1.00  0.00           H  
ATOM   3045 HD12 ILE A 209      28.954  50.898  16.134  1.00  0.00           H  
ATOM   3046 HD13 ILE A 209      29.984  51.063  14.705  1.00  0.00           H  
ATOM   3047  C   ILE A 209      26.354  54.714  14.843  1.00  0.00           C  
ATOM   3048  O   ILE A 209      25.284  54.591  15.436  1.00  0.00           O  
ATOM   3049  N   ASP A 210      27.221  55.712  15.087  1.00  0.00           N  
ATOM   3050  H   ASP A 210      28.075  55.738  14.548  1.00  0.00           H  
ATOM   3051  CA  ASP A 210      27.019  56.785  16.058  1.00  0.00           C  
ATOM   3052  HA  ASP A 210      26.547  56.382  16.958  1.00  0.00           H  
ATOM   3053  CB  ASP A 210      28.379  57.421  16.426  1.00  0.00           C  
ATOM   3054  HB2 ASP A 210      28.841  57.835  15.530  1.00  0.00           H  
ATOM   3055  HB3 ASP A 210      28.226  58.259  17.103  1.00  0.00           H  
ATOM   3056  CG  ASP A 210      29.380  56.471  17.095  1.00  0.00           C  
ATOM   3057  OD1 ASP A 210      28.935  55.555  17.820  1.00  0.00           O  
ATOM   3058  OD2 ASP A 210      30.591  56.700  16.892  1.00  0.00           O  
ATOM   3059  C   ASP A 210      26.119  57.892  15.490  1.00  0.00           C  
ATOM   3060  O   ASP A 210      25.386  58.504  16.259  1.00  0.00           O  
ATOM   3061  N   ILE A 211      26.118  58.127  14.164  1.00  0.00           N  
ATOM   3062  H   ILE A 211      26.746  57.589  13.585  1.00  0.00           H  
ATOM   3063  CA  ILE A 211      25.221  59.077  13.488  1.00  0.00           C  
ATOM   3064  HA  ILE A 211      25.278  60.036  14.006  1.00  0.00           H  
ATOM   3065  CB  ILE A 211      25.658  59.263  12.009  1.00  0.00           C  
ATOM   3066  HB  ILE A 211      25.702  58.272  11.559  1.00  0.00           H  
ATOM   3067  CG2 ILE A 211      24.637  60.053  11.159  1.00  0.00           C  
ATOM   3068 HG21 ILE A 211      24.957  60.130  10.130  1.00  0.00           H  
ATOM   3069 HG22 ILE A 211      23.669  59.558  11.109  1.00  0.00           H  
ATOM   3070 HG23 ILE A 211      24.480  61.060  11.544  1.00  0.00           H  
ATOM   3071  CG1 ILE A 211      27.082  59.853  11.878  1.00  0.00           C  
ATOM   3072 HG12 ILE A 211      27.787  59.250  12.449  1.00  0.00           H  
ATOM   3073 HG13 ILE A 211      27.412  59.761  10.843  1.00  0.00           H  
ATOM   3074  CD1 ILE A 211      27.227  61.319  12.312  1.00  0.00           C  
ATOM   3075 HD11 ILE A 211      28.263  61.631  12.210  1.00  0.00           H  
ATOM   3076 HD12 ILE A 211      26.627  61.988  11.695  1.00  0.00           H  
ATOM   3077 HD13 ILE A 211      26.944  61.468  13.354  1.00  0.00           H  
ATOM   3078  C   ILE A 211      23.757  58.608  13.558  1.00  0.00           C  
ATOM   3079  O   ILE A 211      22.862  59.441  13.711  1.00  0.00           O  
ATOM   3080  N   TRP A 212      23.521  57.287  13.476  1.00  0.00           N  
ATOM   3081  H   TRP A 212      24.308  56.668  13.339  1.00  0.00           H  
ATOM   3082  CA  TRP A 212      22.204  56.678  13.638  1.00  0.00           C  
ATOM   3083  HA  TRP A 212      21.513  57.153  12.941  1.00  0.00           H  
ATOM   3084  CB  TRP A 212      22.291  55.176  13.316  1.00  0.00           C  
ATOM   3085  HB2 TRP A 212      22.695  55.032  12.314  1.00  0.00           H  
ATOM   3086  HB3 TRP A 212      22.989  54.686  13.995  1.00  0.00           H  
ATOM   3087  CG  TRP A 212      20.978  54.456  13.397  1.00  0.00           C  
ATOM   3088  CD1 TRP A 212      20.434  53.940  14.522  1.00  0.00           C  
ATOM   3089  HD1 TRP A 212      20.897  53.981  15.496  1.00  0.00           H  
ATOM   3090  NE1 TRP A 212      19.211  53.378  14.234  1.00  0.00           N  
ATOM   3091  HE1 TRP A 212      18.643  52.924  14.936  1.00  0.00           H  
ATOM   3092  CE2 TRP A 212      18.906  53.497  12.898  1.00  0.00           C  
ATOM   3093  CZ2 TRP A 212      17.818  53.075  12.122  1.00  0.00           C  
ATOM   3094  HZ2 TRP A 212      16.998  52.547  12.580  1.00  0.00           H  
ATOM   3095  CH2 TRP A 212      17.828  53.323  10.740  1.00  0.00           C  
ATOM   3096  HH2 TRP A 212      17.016  52.976  10.128  1.00  0.00           H  
ATOM   3097  CZ3 TRP A 212      18.905  54.009  10.152  1.00  0.00           C  
ATOM   3098  HZ3 TRP A 212      18.900  54.201   9.090  1.00  0.00           H  
ATOM   3099  CE3 TRP A 212      19.988  54.438  10.942  1.00  0.00           C  
ATOM   3100  HE3 TRP A 212      20.808  54.965  10.479  1.00  0.00           H  
ATOM   3101  CD2 TRP A 212      20.024  54.183  12.332  1.00  0.00           C  
ATOM   3102  C   TRP A 212      21.675  56.864  15.068  1.00  0.00           C  
ATOM   3103  O   TRP A 212      20.482  57.108  15.242  1.00  0.00           O  
ATOM   3104  N   SER A 213      22.560  56.774  16.076  1.00  0.00           N  
ATOM   3105  H   SER A 213      23.521  56.555  15.856  1.00  0.00           H  
ATOM   3106  CA  SER A 213      22.225  56.937  17.486  1.00  0.00           C  
ATOM   3107  HA  SER A 213      21.390  56.279  17.733  1.00  0.00           H  
ATOM   3108  CB  SER A 213      23.443  56.570  18.349  1.00  0.00           C  
ATOM   3109  HB2 SER A 213      23.168  56.665  19.396  1.00  0.00           H  
ATOM   3110  HB3 SER A 213      24.280  57.243  18.170  1.00  0.00           H  
ATOM   3111  OG  SER A 213      23.873  55.244  18.136  1.00  0.00           O  
ATOM   3112  HG  SER A 213      23.129  54.664  18.232  1.00  0.00           H  
ATOM   3113  C   SER A 213      21.818  58.386  17.796  1.00  0.00           C  
ATOM   3114  O   SER A 213      20.855  58.589  18.529  1.00  0.00           O  
ATOM   3115  N   VAL A 214      22.493  59.377  17.184  1.00  0.00           N  
ATOM   3116  H   VAL A 214      23.276  59.118  16.598  1.00  0.00           H  
ATOM   3117  CA  VAL A 214      22.157  60.805  17.241  1.00  0.00           C  
ATOM   3118  HA  VAL A 214      22.006  61.080  18.285  1.00  0.00           H  
ATOM   3119  CB  VAL A 214      23.352  61.636  16.691  1.00  0.00           C  
ATOM   3120  HB  VAL A 214      23.599  61.274  15.692  1.00  0.00           H  
ATOM   3121  CG1 VAL A 214      23.061  63.145  16.570  1.00  0.00           C  
ATOM   3122 HG11 VAL A 214      23.954  63.698  16.277  1.00  0.00           H  
ATOM   3123 HG12 VAL A 214      22.302  63.355  15.818  1.00  0.00           H  
ATOM   3124 HG13 VAL A 214      22.715  63.556  17.518  1.00  0.00           H  
ATOM   3125  CG2 VAL A 214      24.595  61.447  17.576  1.00  0.00           C  
ATOM   3126 HG21 VAL A 214      25.427  62.061  17.232  1.00  0.00           H  
ATOM   3127 HG22 VAL A 214      24.382  61.706  18.611  1.00  0.00           H  
ATOM   3128 HG23 VAL A 214      24.938  60.420  17.598  1.00  0.00           H  
ATOM   3129  C   VAL A 214      20.840  61.116  16.498  1.00  0.00           C  
ATOM   3130  O   VAL A 214      20.125  62.029  16.908  1.00  0.00           O  
ATOM   3131  N   GLY A 215      20.485  60.331  15.466  1.00  0.00           N  
ATOM   3132  H   GLY A 215      21.131  59.611  15.172  1.00  0.00           H  
ATOM   3133  CA  GLY A 215      19.197  60.389  14.780  1.00  0.00           C  
ATOM   3134  HA2 GLY A 215      19.264  59.792  13.872  1.00  0.00           H  
ATOM   3135  HA3 GLY A 215      18.979  61.412  14.471  1.00  0.00           H  
ATOM   3136  C   GLY A 215      18.046  59.840  15.633  1.00  0.00           C  
ATOM   3137  O   GLY A 215      16.954  60.403  15.616  1.00  0.00           O  
ATOM   3138  N   CYS A 216      18.298  58.779  16.419  1.00  0.00           N  
ATOM   3139  H   CYS A 216      19.213  58.352  16.362  1.00  0.00           H  
ATOM   3140  CA  CYS A 216      17.337  58.183  17.350  1.00  0.00           C  
ATOM   3141  HA  CYS A 216      16.381  58.062  16.842  1.00  0.00           H  
ATOM   3142  CB  CYS A 216      17.854  56.808  17.818  1.00  0.00           C  
ATOM   3143  HB2 CYS A 216      18.910  56.838  18.084  1.00  0.00           H  
ATOM   3144  HB3 CYS A 216      17.309  56.466  18.699  1.00  0.00           H  
ATOM   3145  SG  CYS A 216      17.591  55.568  16.524  1.00  0.00           S  
ATOM   3146  HG  CYS A 216      18.018  54.523  17.240  1.00  0.00           H  
ATOM   3147  C   CYS A 216      17.098  59.072  18.583  1.00  0.00           C  
ATOM   3148  O   CYS A 216      15.977  59.111  19.089  1.00  0.00           O  
ATOM   3149  N   ILE A 217      18.128  59.817  19.024  1.00  0.00           N  
ATOM   3150  H   ILE A 217      19.020  59.700  18.563  1.00  0.00           H  
ATOM   3151  CA  ILE A 217      18.066  60.815  20.095  1.00  0.00           C  
ATOM   3152  HA  ILE A 217      17.500  60.401  20.933  1.00  0.00           H  
ATOM   3153  CB  ILE A 217      19.511  61.139  20.579  1.00  0.00           C  
ATOM   3154  HB  ILE A 217      20.111  61.360  19.695  1.00  0.00           H  
ATOM   3155  CG2 ILE A 217      19.600  62.366  21.512  1.00  0.00           C  
ATOM   3156 HG21 ILE A 217      20.609  62.507  21.893  1.00  0.00           H  
ATOM   3157 HG22 ILE A 217      19.341  63.290  21.001  1.00  0.00           H  
ATOM   3158 HG23 ILE A 217      18.934  62.257  22.369  1.00  0.00           H  
ATOM   3159  CG1 ILE A 217      20.134  59.920  21.296  1.00  0.00           C  
ATOM   3160 HG12 ILE A 217      19.742  59.863  22.309  1.00  0.00           H  
ATOM   3161 HG13 ILE A 217      19.827  58.992  20.817  1.00  0.00           H  
ATOM   3162  CD1 ILE A 217      21.666  59.940  21.346  1.00  0.00           C  
ATOM   3163 HD11 ILE A 217      22.043  58.975  21.668  1.00  0.00           H  
ATOM   3164 HD12 ILE A 217      22.106  60.147  20.373  1.00  0.00           H  
ATOM   3165 HD13 ILE A 217      22.036  60.683  22.047  1.00  0.00           H  
ATOM   3166  C   ILE A 217      17.337  62.083  19.608  1.00  0.00           C  
ATOM   3167  O   ILE A 217      16.594  62.668  20.391  1.00  0.00           O  
ATOM   3168  N   LEU A 218      17.505  62.489  18.335  1.00  0.00           N  
ATOM   3169  H   LEU A 218      18.149  61.972  17.751  1.00  0.00           H  
ATOM   3170  CA  LEU A 218      16.815  63.629  17.721  1.00  0.00           C  
ATOM   3171  HA  LEU A 218      16.955  64.491  18.372  1.00  0.00           H  
ATOM   3172  CB  LEU A 218      17.450  63.934  16.344  1.00  0.00           C  
ATOM   3173  HB2 LEU A 218      18.505  64.156  16.495  1.00  0.00           H  
ATOM   3174  HB3 LEU A 218      17.435  63.031  15.734  1.00  0.00           H  
ATOM   3175  CG  LEU A 218      16.814  65.087  15.527  1.00  0.00           C  
ATOM   3176  HG  LEU A 218      15.794  64.809  15.257  1.00  0.00           H  
ATOM   3177  CD1 LEU A 218      16.729  66.408  16.315  1.00  0.00           C  
ATOM   3178 HD11 LEU A 218      16.399  67.229  15.677  1.00  0.00           H  
ATOM   3179 HD12 LEU A 218      16.015  66.340  17.135  1.00  0.00           H  
ATOM   3180 HD13 LEU A 218      17.689  66.682  16.746  1.00  0.00           H  
ATOM   3181  CD2 LEU A 218      17.573  65.277  14.205  1.00  0.00           C  
ATOM   3182 HD21 LEU A 218      17.137  66.076  13.604  1.00  0.00           H  
ATOM   3183 HD22 LEU A 218      18.619  65.521  14.381  1.00  0.00           H  
ATOM   3184 HD23 LEU A 218      17.551  64.367  13.606  1.00  0.00           H  
ATOM   3185  C   LEU A 218      15.307  63.369  17.581  1.00  0.00           C  
ATOM   3186  O   LEU A 218      14.511  64.248  17.902  1.00  0.00           O  
ATOM   3187  N   ALA A 219      14.917  62.153  17.168  1.00  0.00           N  
ATOM   3188  H   ALA A 219      15.634  61.485  16.919  1.00  0.00           H  
ATOM   3189  CA  ALA A 219      13.529  61.710  17.056  1.00  0.00           C  
ATOM   3190  HA  ALA A 219      12.981  62.407  16.420  1.00  0.00           H  
ATOM   3191  CB  ALA A 219      13.537  60.325  16.401  1.00  0.00           C  
ATOM   3192  HB1 ALA A 219      12.526  59.962  16.251  1.00  0.00           H  
ATOM   3193  HB2 ALA A 219      14.011  60.346  15.424  1.00  0.00           H  
ATOM   3194  HB3 ALA A 219      14.074  59.598  17.011  1.00  0.00           H  
ATOM   3195  C   ALA A 219      12.826  61.617  18.424  1.00  0.00           C  
ATOM   3196  O   ALA A 219      11.635  61.912  18.525  1.00  0.00           O  
ATOM   3197  N   GLU A 220      13.579  61.251  19.474  1.00  0.00           N  
ATOM   3198  H   GLU A 220      14.546  61.017  19.301  1.00  0.00           H  
ATOM   3199  CA  GLU A 220      13.118  61.156  20.856  1.00  0.00           C  
ATOM   3200  HA  GLU A 220      12.088  60.801  20.865  1.00  0.00           H  
ATOM   3201  CB  GLU A 220      14.010  60.115  21.566  1.00  0.00           C  
ATOM   3202  HB2 GLU A 220      13.818  59.156  21.079  1.00  0.00           H  
ATOM   3203  HB3 GLU A 220      15.060  60.339  21.379  1.00  0.00           H  
ATOM   3204  CG  GLU A 220      13.814  59.983  23.092  1.00  0.00           C  
ATOM   3205  HG2 GLU A 220      14.352  60.779  23.601  1.00  0.00           H  
ATOM   3206  HG3 GLU A 220      12.760  60.092  23.344  1.00  0.00           H  
ATOM   3207  CD  GLU A 220      14.280  58.651  23.679  1.00  0.00           C  
ATOM   3208  OE1 GLU A 220      14.061  58.465  24.894  1.00  0.00           O  
ATOM   3209  OE2 GLU A 220      14.846  57.833  22.922  1.00  0.00           O  
ATOM   3210  C   GLU A 220      13.125  62.516  21.584  1.00  0.00           C  
ATOM   3211  O   GLU A 220      12.389  62.675  22.555  1.00  0.00           O  
ATOM   3212  N   MET A 221      13.873  63.518  21.092  1.00  0.00           N  
ATOM   3213  H   MET A 221      14.482  63.323  20.309  1.00  0.00           H  
ATOM   3214  CA  MET A 221      13.797  64.904  21.558  1.00  0.00           C  
ATOM   3215  HA  MET A 221      13.703  64.928  22.644  1.00  0.00           H  
ATOM   3216  CB  MET A 221      15.075  65.665  21.131  1.00  0.00           C  
ATOM   3217  HB2 MET A 221      15.395  65.365  20.134  1.00  0.00           H  
ATOM   3218  HB3 MET A 221      14.852  66.726  21.052  1.00  0.00           H  
ATOM   3219  CG  MET A 221      16.237  65.528  22.128  1.00  0.00           C  
ATOM   3220  HG2 MET A 221      15.858  65.663  23.140  1.00  0.00           H  
ATOM   3221  HG3 MET A 221      16.654  64.524  22.100  1.00  0.00           H  
ATOM   3222  SD  MET A 221      17.582  66.733  21.925  1.00  0.00           S  
ATOM   3223  CE  MET A 221      18.244  66.290  20.298  1.00  0.00           C  
ATOM   3224  HE1 MET A 221      19.132  66.884  20.082  1.00  0.00           H  
ATOM   3225  HE2 MET A 221      18.517  65.237  20.266  1.00  0.00           H  
ATOM   3226  HE3 MET A 221      17.510  66.480  19.518  1.00  0.00           H  
ATOM   3227  C   MET A 221      12.567  65.626  20.968  1.00  0.00           C  
ATOM   3228  O   MET A 221      12.048  66.544  21.602  1.00  0.00           O  
ATOM   3229  N   LEU A 222      12.091  65.196  19.785  1.00  0.00           N  
ATOM   3230  H   LEU A 222      12.587  64.442  19.330  1.00  0.00           H  
ATOM   3231  CA  LEU A 222      10.934  65.743  19.071  1.00  0.00           C  
ATOM   3232  HA  LEU A 222      10.839  66.810  19.274  1.00  0.00           H  
ATOM   3233  CB  LEU A 222      11.145  65.507  17.550  1.00  0.00           C  
ATOM   3234  HB2 LEU A 222      11.369  64.450  17.392  1.00  0.00           H  
ATOM   3235  HB3 LEU A 222      10.222  65.689  16.997  1.00  0.00           H  
ATOM   3236  CG  LEU A 222      12.256  66.364  16.899  1.00  0.00           C  
ATOM   3237  HG  LEU A 222      13.144  66.327  17.528  1.00  0.00           H  
ATOM   3238  CD1 LEU A 222      12.638  65.797  15.522  1.00  0.00           C  
ATOM   3239 HD11 LEU A 222      13.442  66.375  15.064  1.00  0.00           H  
ATOM   3240 HD12 LEU A 222      12.984  64.766  15.599  1.00  0.00           H  
ATOM   3241 HD13 LEU A 222      11.788  65.809  14.838  1.00  0.00           H  
ATOM   3242  CD2 LEU A 222      11.862  67.844  16.770  1.00  0.00           C  
ATOM   3243 HD21 LEU A 222      12.670  68.429  16.332  1.00  0.00           H  
ATOM   3244 HD22 LEU A 222      10.986  67.965  16.140  1.00  0.00           H  
ATOM   3245 HD23 LEU A 222      11.623  68.290  17.732  1.00  0.00           H  
ATOM   3246  C   LEU A 222       9.597  65.077  19.473  1.00  0.00           C  
ATOM   3247  O   LEU A 222       8.556  65.517  18.984  1.00  0.00           O  
ATOM   3248  N   SER A 223       9.595  64.047  20.344  1.00  0.00           N  
ATOM   3249  H   SER A 223      10.483  63.734  20.708  1.00  0.00           H  
ATOM   3250  CA  SER A 223       8.386  63.314  20.757  1.00  0.00           C  
ATOM   3251  HA  SER A 223       7.567  64.036  20.750  1.00  0.00           H  
ATOM   3252  CB  SER A 223       8.014  62.238  19.720  1.00  0.00           C  
ATOM   3253  HB2 SER A 223       7.955  62.666  18.721  1.00  0.00           H  
ATOM   3254  HB3 SER A 223       7.021  61.842  19.936  1.00  0.00           H  
ATOM   3255  OG  SER A 223       8.923  61.152  19.754  1.00  0.00           O  
ATOM   3256  HG  SER A 223       9.772  61.455  19.460  1.00  0.00           H  
ATOM   3257  C   SER A 223       8.363  62.789  22.201  1.00  0.00           C  
ATOM   3258  O   SER A 223       7.300  62.361  22.650  1.00  0.00           O  
ATOM   3259  N   ASN A 224       9.506  62.784  22.909  1.00  0.00           N  
ATOM   3260  H   ASN A 224      10.342  63.130  22.460  1.00  0.00           H  
ATOM   3261  CA  ASN A 224       9.672  62.355  24.306  1.00  0.00           C  
ATOM   3262  HA  ASN A 224      10.689  62.654  24.562  1.00  0.00           H  
ATOM   3263  CB  ASN A 224       8.747  63.104  25.307  1.00  0.00           C  
ATOM   3264  HB2 ASN A 224       7.696  63.003  25.041  1.00  0.00           H  
ATOM   3265  HB3 ASN A 224       8.828  62.662  26.301  1.00  0.00           H  
ATOM   3266  CG  ASN A 224       9.081  64.593  25.434  1.00  0.00           C  
ATOM   3267  OD1 ASN A 224       8.795  65.387  24.539  1.00  0.00           O  
ATOM   3268  ND2 ASN A 224       9.685  64.978  26.557  1.00  0.00           N  
ATOM   3269 HD21 ASN A 224       9.936  65.947  26.701  1.00  0.00           H  
ATOM   3270 HD22 ASN A 224       9.890  64.292  27.273  1.00  0.00           H  
ATOM   3271  C   ASN A 224       9.718  60.824  24.501  1.00  0.00           C  
ATOM   3272  O   ASN A 224       9.613  60.356  25.635  1.00  0.00           O  
ATOM   3273  N   ARG A 225       9.872  60.043  23.415  1.00  0.00           N  
ATOM   3274  H   ARG A 225       9.965  60.490  22.514  1.00  0.00           H  
ATOM   3275  CA  ARG A 225       9.906  58.577  23.429  1.00  0.00           C  
ATOM   3276  HA  ARG A 225      10.383  58.306  24.369  1.00  0.00           H  
ATOM   3277  CB  ARG A 225       8.467  58.011  23.464  1.00  0.00           C  
ATOM   3278  HB2 ARG A 225       7.913  58.476  24.280  1.00  0.00           H  
ATOM   3279  HB3 ARG A 225       8.510  56.950  23.711  1.00  0.00           H  
ATOM   3280  CG  ARG A 225       7.678  58.174  22.151  1.00  0.00           C  
ATOM   3281  HG2 ARG A 225       7.695  59.221  21.843  1.00  0.00           H  
ATOM   3282  HG3 ARG A 225       8.161  57.612  21.350  1.00  0.00           H  
ATOM   3283  CD  ARG A 225       6.221  57.716  22.281  1.00  0.00           C  
ATOM   3284  HD2 ARG A 225       6.187  56.724  22.732  1.00  0.00           H  
ATOM   3285  HD3 ARG A 225       5.656  58.376  22.940  1.00  0.00           H  
ATOM   3286  NE  ARG A 225       5.582  57.619  20.962  1.00  0.00           N  
ATOM   3287  HE  ARG A 225       5.667  56.721  20.506  1.00  0.00           H  
ATOM   3288  CZ  ARG A 225       4.948  58.610  20.313  1.00  0.00           C  
ATOM   3289  NH1 ARG A 225       4.412  58.365  19.111  1.00  0.00           N  
ATOM   3290 HH11 ARG A 225       3.939  59.098  18.602  1.00  0.00           H  
ATOM   3291 HH12 ARG A 225       4.482  57.446  18.699  1.00  0.00           H  
ATOM   3292  NH2 ARG A 225       4.850  59.841  20.837  1.00  0.00           N  
ATOM   3293 HH21 ARG A 225       4.374  60.579  20.339  1.00  0.00           H  
ATOM   3294 HH22 ARG A 225       5.271  60.042  21.733  1.00  0.00           H  
ATOM   3295  C   ARG A 225      10.768  58.016  22.277  1.00  0.00           C  
ATOM   3296  O   ARG A 225      10.812  58.649  21.220  1.00  0.00           O  
ATOM   3297  N   PRO A 226      11.416  56.833  22.436  1.00  0.00           N  
ATOM   3298  CD  PRO A 226      11.518  56.113  23.708  1.00  0.00           C  
ATOM   3299  HD2 PRO A 226      11.878  56.746  24.519  1.00  0.00           H  
ATOM   3300  HD3 PRO A 226      10.537  55.723  23.984  1.00  0.00           H  
ATOM   3301  CG  PRO A 226      12.496  54.965  23.484  1.00  0.00           C  
ATOM   3302  HG2 PRO A 226      12.210  54.068  24.032  1.00  0.00           H  
ATOM   3303  HG3 PRO A 226      13.489  55.264  23.826  1.00  0.00           H  
ATOM   3304  CB  PRO A 226      12.528  54.755  21.984  1.00  0.00           C  
ATOM   3305  HB2 PRO A 226      11.784  54.000  21.725  1.00  0.00           H  
ATOM   3306  HB3 PRO A 226      13.496  54.387  21.641  1.00  0.00           H  
ATOM   3307  CA  PRO A 226      12.176  56.127  21.384  1.00  0.00           C  
ATOM   3308  HA  PRO A 226      13.089  56.694  21.198  1.00  0.00           H  
ATOM   3309  C   PRO A 226      11.404  55.924  20.067  1.00  0.00           C  
ATOM   3310  O   PRO A 226      10.234  55.540  20.085  1.00  0.00           O  
ATOM   3311  N   ILE A 227      12.079  56.166  18.933  1.00  0.00           N  
ATOM   3312  H   ILE A 227      13.032  56.491  19.008  1.00  0.00           H  
ATOM   3313  CA  ILE A 227      11.534  56.013  17.581  1.00  0.00           C  
ATOM   3314  HA  ILE A 227      10.493  56.343  17.591  1.00  0.00           H  
ATOM   3315  CB  ILE A 227      12.337  56.933  16.615  1.00  0.00           C  
ATOM   3316  HB  ILE A 227      12.160  57.941  16.983  1.00  0.00           H  
ATOM   3317  CG2 ILE A 227      13.865  56.713  16.660  1.00  0.00           C  
ATOM   3318 HG21 ILE A 227      14.370  57.378  15.960  1.00  0.00           H  
ATOM   3319 HG22 ILE A 227      14.280  56.912  17.647  1.00  0.00           H  
ATOM   3320 HG23 ILE A 227      14.139  55.697  16.383  1.00  0.00           H  
ATOM   3321  CG1 ILE A 227      11.860  56.921  15.141  1.00  0.00           C  
ATOM   3322 HG12 ILE A 227      12.112  55.971  14.675  1.00  0.00           H  
ATOM   3323 HG13 ILE A 227      12.424  57.674  14.587  1.00  0.00           H  
ATOM   3324  CD1 ILE A 227      10.366  57.202  14.929  1.00  0.00           C  
ATOM   3325 HD11 ILE A 227      10.152  57.323  13.867  1.00  0.00           H  
ATOM   3326 HD12 ILE A 227       9.743  56.386  15.292  1.00  0.00           H  
ATOM   3327 HD13 ILE A 227      10.051  58.109  15.440  1.00  0.00           H  
ATOM   3328  C   ILE A 227      11.564  54.548  17.104  1.00  0.00           C  
ATOM   3329  O   ILE A 227      10.677  54.152  16.348  1.00  0.00           O  
ATOM   3330  N   PHE A 228      12.539  53.741  17.564  1.00  0.00           N  
ATOM   3331  H   PHE A 228      13.213  54.130  18.207  1.00  0.00           H  
ATOM   3332  CA  PHE A 228      12.741  52.353  17.144  1.00  0.00           C  
ATOM   3333  HA  PHE A 228      11.865  51.988  16.608  1.00  0.00           H  
ATOM   3334  CB  PHE A 228      13.933  52.263  16.157  1.00  0.00           C  
ATOM   3335  HB2 PHE A 228      14.080  51.224  15.861  1.00  0.00           H  
ATOM   3336  HB3 PHE A 228      14.848  52.558  16.674  1.00  0.00           H  
ATOM   3337  CG  PHE A 228      13.817  53.080  14.876  1.00  0.00           C  
ATOM   3338  CD1 PHE A 228      12.625  53.084  14.118  1.00  0.00           C  
ATOM   3339  HD1 PHE A 228      11.773  52.498  14.427  1.00  0.00           H  
ATOM   3340  CE1 PHE A 228      12.524  53.870  12.954  1.00  0.00           C  
ATOM   3341  HE1 PHE A 228      11.602  53.877  12.395  1.00  0.00           H  
ATOM   3342  CZ  PHE A 228      13.628  54.621  12.511  1.00  0.00           C  
ATOM   3343  HZ  PHE A 228      13.556  55.207  11.606  1.00  0.00           H  
ATOM   3344  CE2 PHE A 228      14.827  54.598  13.246  1.00  0.00           C  
ATOM   3345  HE2 PHE A 228      15.679  55.164  12.904  1.00  0.00           H  
ATOM   3346  CD2 PHE A 228      14.920  53.836  14.426  1.00  0.00           C  
ATOM   3347  HD2 PHE A 228      15.846  53.827  14.980  1.00  0.00           H  
ATOM   3348  C   PHE A 228      12.865  51.412  18.357  1.00  0.00           C  
ATOM   3349  O   PHE A 228      13.939  50.846  18.573  1.00  0.00           O  
ATOM   3350  N   PRO A 229      11.776  51.192  19.133  1.00  0.00           N  
ATOM   3351  CD  PRO A 229      10.486  51.887  19.040  1.00  0.00           C  
ATOM   3352  HD2 PRO A 229      10.056  51.839  18.039  1.00  0.00           H  
ATOM   3353  HD3 PRO A 229      10.623  52.933  19.310  1.00  0.00           H  
ATOM   3354  CG  PRO A 229       9.568  51.221  20.064  1.00  0.00           C  
ATOM   3355  HG2 PRO A 229       8.988  50.435  19.579  1.00  0.00           H  
ATOM   3356  HG3 PRO A 229       8.867  51.918  20.523  1.00  0.00           H  
ATOM   3357  CB  PRO A 229      10.533  50.603  21.061  1.00  0.00           C  
ATOM   3358  HB2 PRO A 229      10.084  49.788  21.629  1.00  0.00           H  
ATOM   3359  HB3 PRO A 229      10.850  51.361  21.780  1.00  0.00           H  
ATOM   3360  CA  PRO A 229      11.734  50.185  20.200  1.00  0.00           C  
ATOM   3361  HA  PRO A 229      12.644  50.211  20.794  1.00  0.00           H  
ATOM   3362  C   PRO A 229      11.535  48.769  19.623  1.00  0.00           C  
ATOM   3363  O   PRO A 229      11.295  48.602  18.426  1.00  0.00           O  
ATOM   3364  N   GLY A 230      11.616  47.750  20.486  1.00  0.00           N  
ATOM   3365  H   GLY A 230      11.839  47.942  21.453  1.00  0.00           H  
ATOM   3366  CA  GLY A 230      11.313  46.373  20.126  1.00  0.00           C  
ATOM   3367  HA2 GLY A 230      10.228  46.271  20.092  1.00  0.00           H  
ATOM   3368  HA3 GLY A 230      11.687  46.132  19.129  1.00  0.00           H  
ATOM   3369  C   GLY A 230      11.885  45.359  21.115  1.00  0.00           C  
ATOM   3370  O   GLY A 230      12.783  45.662  21.903  1.00  0.00           O  
ATOM   3371  N   LYS A 231      11.338  44.137  21.037  1.00  0.00           N  
ATOM   3372  H   LYS A 231      10.603  44.015  20.348  1.00  0.00           H  
ATOM   3373  CA  LYS A 231      11.658  42.965  21.853  1.00  0.00           C  
ATOM   3374  HA  LYS A 231      11.621  43.239  22.908  1.00  0.00           H  
ATOM   3375  CB  LYS A 231      10.570  41.907  21.544  1.00  0.00           C  
ATOM   3376  HB2 LYS A 231       9.596  42.329  21.798  1.00  0.00           H  
ATOM   3377  HB3 LYS A 231      10.538  41.727  20.467  1.00  0.00           H  
ATOM   3378  CG  LYS A 231      10.719  40.554  22.265  1.00  0.00           C  
ATOM   3379  HG2 LYS A 231      11.665  40.087  21.989  1.00  0.00           H  
ATOM   3380  HG3 LYS A 231      10.757  40.716  23.342  1.00  0.00           H  
ATOM   3381  CD  LYS A 231       9.577  39.584  21.916  1.00  0.00           C  
ATOM   3382  HD2 LYS A 231       8.632  39.964  22.307  1.00  0.00           H  
ATOM   3383  HD3 LYS A 231       9.462  39.553  20.832  1.00  0.00           H  
ATOM   3384  CE  LYS A 231       9.819  38.149  22.408  1.00  0.00           C  
ATOM   3385  HE2 LYS A 231      10.766  37.766  22.026  1.00  0.00           H  
ATOM   3386  HE3 LYS A 231       9.037  37.493  22.027  1.00  0.00           H  
ATOM   3387  NZ  LYS A 231       9.820  38.062  23.878  1.00  0.00           N  
ATOM   3388  HZ1 LYS A 231      10.561  38.637  24.252  1.00  0.00           H  
ATOM   3389  HZ2 LYS A 231       8.932  38.384  24.237  1.00  0.00           H  
ATOM   3390  HZ3 LYS A 231       9.966  37.103  24.159  1.00  0.00           H  
ATOM   3391  C   LYS A 231      13.051  42.393  21.526  1.00  0.00           C  
ATOM   3392  O   LYS A 231      13.765  41.953  22.427  1.00  0.00           O  
ATOM   3393  N   HIE A 232      13.413  42.391  20.237  1.00  0.00           N  
ATOM   3394  H   HIE A 232      12.769  42.801  19.574  1.00  0.00           H  
ATOM   3395  CA  HIE A 232      14.643  41.848  19.667  1.00  0.00           C  
ATOM   3396  HA  HIE A 232      15.470  42.136  20.315  1.00  0.00           H  
ATOM   3397  CB  HIE A 232      14.598  40.301  19.601  1.00  0.00           C  
ATOM   3398  HB2 HIE A 232      14.758  39.901  20.602  1.00  0.00           H  
ATOM   3399  HB3 HIE A 232      15.423  39.916  19.001  1.00  0.00           H  
ATOM   3400  CG  HIE A 232      13.316  39.698  19.076  1.00  0.00           C  
ATOM   3401  ND1 HIE A 232      12.707  40.117  17.889  1.00  0.00           N  
ATOM   3402  CE1 HIE A 232      11.619  39.367  17.781  1.00  0.00           C  
ATOM   3403  HE1 HIE A 232      10.913  39.457  16.968  1.00  0.00           H  
ATOM   3404  NE2 HIE A 232      11.487  38.491  18.776  1.00  0.00           N  
ATOM   3405  HE2 HIE A 232      10.743  37.817  18.883  1.00  0.00           H  
ATOM   3406  CD2 HIE A 232      12.565  38.677  19.622  1.00  0.00           C  
ATOM   3407  HD2 HIE A 232      12.709  38.090  20.517  1.00  0.00           H  
ATOM   3408  C   HIE A 232      14.943  42.523  18.325  1.00  0.00           C  
ATOM   3409  O   HIE A 232      14.126  43.288  17.817  1.00  0.00           O  
ATOM   3410  N   TYR A 233      16.117  42.224  17.747  1.00  0.00           N  
ATOM   3411  H   TYR A 233      16.727  41.581  18.230  1.00  0.00           H  
ATOM   3412  CA  TYR A 233      16.614  42.762  16.477  1.00  0.00           C  
ATOM   3413  HA  TYR A 233      16.698  43.843  16.584  1.00  0.00           H  
ATOM   3414  CB  TYR A 233      18.006  42.166  16.180  1.00  0.00           C  
ATOM   3415  HB2 TYR A 233      17.958  41.080  16.272  1.00  0.00           H  
ATOM   3416  HB3 TYR A 233      18.266  42.350  15.138  1.00  0.00           H  
ATOM   3417  CG  TYR A 233      19.194  42.659  17.001  1.00  0.00           C  
ATOM   3418  CD1 TYR A 233      19.127  43.788  17.852  1.00  0.00           C  
ATOM   3419  HD1 TYR A 233      18.210  44.339  17.993  1.00  0.00           H  
ATOM   3420  CE1 TYR A 233      20.280  44.243  18.521  1.00  0.00           C  
ATOM   3421  HE1 TYR A 233      20.226  45.118  19.150  1.00  0.00           H  
ATOM   3422  CZ  TYR A 233      21.506  43.575  18.354  1.00  0.00           C  
ATOM   3423  OH  TYR A 233      22.628  44.034  18.980  1.00  0.00           O  
ATOM   3424  HH  TYR A 233      23.393  43.523  18.758  1.00  0.00           H  
ATOM   3425  CE2 TYR A 233      21.575  42.435  17.531  1.00  0.00           C  
ATOM   3426  HE2 TYR A 233      22.512  41.915  17.395  1.00  0.00           H  
ATOM   3427  CD2 TYR A 233      20.423  41.979  16.863  1.00  0.00           C  
ATOM   3428  HD2 TYR A 233      20.495  41.119  16.213  1.00  0.00           H  
ATOM   3429  C   TYR A 233      15.675  42.565  15.272  1.00  0.00           C  
ATOM   3430  O   TYR A 233      15.625  43.451  14.425  1.00  0.00           O  
ATOM   3431  N   LEU A 234      14.903  41.464  15.211  1.00  0.00           N  
ATOM   3432  H   LEU A 234      14.980  40.785  15.954  1.00  0.00           H  
ATOM   3433  CA  LEU A 234      13.884  41.218  14.183  1.00  0.00           C  
ATOM   3434  HA  LEU A 234      14.348  41.351  13.203  1.00  0.00           H  
ATOM   3435  CB  LEU A 234      13.391  39.753  14.297  1.00  0.00           C  
ATOM   3436  HB2 LEU A 234      14.261  39.119  14.121  1.00  0.00           H  
ATOM   3437  HB3 LEU A 234      13.090  39.528  15.318  1.00  0.00           H  
ATOM   3438  CG  LEU A 234      12.259  39.327  13.323  1.00  0.00           C  
ATOM   3439  HG  LEU A 234      12.254  40.010  12.474  1.00  0.00           H  
ATOM   3440  CD1 LEU A 234      12.511  37.919  12.762  1.00  0.00           C  
ATOM   3441 HD11 LEU A 234      11.739  37.636  12.045  1.00  0.00           H  
ATOM   3442 HD12 LEU A 234      13.470  37.863  12.246  1.00  0.00           H  
ATOM   3443 HD13 LEU A 234      12.517  37.172  13.557  1.00  0.00           H  
ATOM   3444  CD2 LEU A 234      10.861  39.379  13.967  1.00  0.00           C  
ATOM   3445 HD21 LEU A 234      10.088  39.139  13.237  1.00  0.00           H  
ATOM   3446 HD22 LEU A 234      10.776  38.659  14.780  1.00  0.00           H  
ATOM   3447 HD23 LEU A 234      10.626  40.363  14.369  1.00  0.00           H  
ATOM   3448  C   LEU A 234      12.724  42.222  14.301  1.00  0.00           C  
ATOM   3449  O   LEU A 234      12.345  42.830  13.301  1.00  0.00           O  
ATOM   3450  N   ASP A 235      12.194  42.416  15.520  1.00  0.00           N  
ATOM   3451  H   ASP A 235      12.580  41.888  16.291  1.00  0.00           H  
ATOM   3452  CA  ASP A 235      11.094  43.329  15.835  1.00  0.00           C  
ATOM   3453  HA  ASP A 235      10.279  43.112  15.141  1.00  0.00           H  
ATOM   3454  CB  ASP A 235      10.623  43.025  17.279  1.00  0.00           C  
ATOM   3455  HB2 ASP A 235      10.405  41.962  17.372  1.00  0.00           H  
ATOM   3456  HB3 ASP A 235      11.425  43.233  17.988  1.00  0.00           H  
ATOM   3457  CG  ASP A 235       9.363  43.769  17.731  1.00  0.00           C  
ATOM   3458  OD1 ASP A 235       8.462  43.958  16.886  1.00  0.00           O  
ATOM   3459  OD2 ASP A 235       9.310  44.103  18.935  1.00  0.00           O  
ATOM   3460  C   ASP A 235      11.493  44.810  15.660  1.00  0.00           C  
ATOM   3461  O   ASP A 235      10.705  45.594  15.134  1.00  0.00           O  
ATOM   3462  N   GLN A 236      12.738  45.166  16.027  1.00  0.00           N  
ATOM   3463  H   GLN A 236      13.324  44.459  16.452  1.00  0.00           H  
ATOM   3464  CA  GLN A 236      13.319  46.498  15.853  1.00  0.00           C  
ATOM   3465  HA  GLN A 236      12.620  47.238  16.249  1.00  0.00           H  
ATOM   3466  CB  GLN A 236      14.653  46.603  16.624  1.00  0.00           C  
ATOM   3467  HB2 GLN A 236      15.322  45.806  16.299  1.00  0.00           H  
ATOM   3468  HB3 GLN A 236      15.141  47.542  16.355  1.00  0.00           H  
ATOM   3469  CG  GLN A 236      14.492  46.552  18.160  1.00  0.00           C  
ATOM   3470  HG2 GLN A 236      13.910  47.414  18.485  1.00  0.00           H  
ATOM   3471  HG3 GLN A 236      13.923  45.677  18.465  1.00  0.00           H  
ATOM   3472  CD  GLN A 236      15.810  46.572  18.945  1.00  0.00           C  
ATOM   3473  OE1 GLN A 236      15.889  46.004  20.032  1.00  0.00           O  
ATOM   3474  NE2 GLN A 236      16.855  47.207  18.413  1.00  0.00           N  
ATOM   3475 HE21 GLN A 236      17.728  47.259  18.917  1.00  0.00           H  
ATOM   3476 HE22 GLN A 236      16.761  47.663  17.517  1.00  0.00           H  
ATOM   3477  C   GLN A 236      13.571  46.820  14.368  1.00  0.00           C  
ATOM   3478  O   GLN A 236      13.318  47.950  13.965  1.00  0.00           O  
ATOM   3479  N   LEU A 237      14.009  45.844  13.547  1.00  0.00           N  
ATOM   3480  H   LEU A 237      14.208  44.935  13.943  1.00  0.00           H  
ATOM   3481  CA  LEU A 237      14.225  46.008  12.103  1.00  0.00           C  
ATOM   3482  HA  LEU A 237      14.794  46.922  11.948  1.00  0.00           H  
ATOM   3483  CB  LEU A 237      15.019  44.811  11.527  1.00  0.00           C  
ATOM   3484  HB2 LEU A 237      14.621  43.888  11.951  1.00  0.00           H  
ATOM   3485  HB3 LEU A 237      14.850  44.723  10.451  1.00  0.00           H  
ATOM   3486  CG  LEU A 237      16.547  44.880  11.752  1.00  0.00           C  
ATOM   3487  HG  LEU A 237      16.734  45.134  12.794  1.00  0.00           H  
ATOM   3488  CD1 LEU A 237      17.192  43.511  11.487  1.00  0.00           C  
ATOM   3489 HD11 LEU A 237      18.265  43.533  11.671  1.00  0.00           H  
ATOM   3490 HD12 LEU A 237      16.769  42.737  12.127  1.00  0.00           H  
ATOM   3491 HD13 LEU A 237      17.039  43.200  10.454  1.00  0.00           H  
ATOM   3492  CD2 LEU A 237      17.221  45.958  10.882  1.00  0.00           C  
ATOM   3493 HD21 LEU A 237      18.299  45.971  11.040  1.00  0.00           H  
ATOM   3494 HD22 LEU A 237      17.048  45.779   9.820  1.00  0.00           H  
ATOM   3495 HD23 LEU A 237      16.856  46.958  11.115  1.00  0.00           H  
ATOM   3496  C   LEU A 237      12.911  46.160  11.314  1.00  0.00           C  
ATOM   3497  O   LEU A 237      12.896  46.891  10.326  1.00  0.00           O  
ATOM   3498  N   ASN A 238      11.807  45.529  11.756  1.00  0.00           N  
ATOM   3499  H   ASN A 238      11.885  44.933  12.570  1.00  0.00           H  
ATOM   3500  CA  ASN A 238      10.475  45.703  11.162  1.00  0.00           C  
ATOM   3501  HA  ASN A 238      10.568  45.687  10.074  1.00  0.00           H  
ATOM   3502  CB  ASN A 238       9.528  44.565  11.613  1.00  0.00           C  
ATOM   3503  HB2 ASN A 238       9.594  44.424  12.694  1.00  0.00           H  
ATOM   3504  HB3 ASN A 238       8.489  44.829  11.409  1.00  0.00           H  
ATOM   3505  CG  ASN A 238       9.784  43.240  10.886  1.00  0.00           C  
ATOM   3506  OD1 ASN A 238       9.810  43.198   9.657  1.00  0.00           O  
ATOM   3507  ND2 ASN A 238       9.974  42.154  11.636  1.00  0.00           N  
ATOM   3508 HD21 ASN A 238      10.146  41.263  11.192  1.00  0.00           H  
ATOM   3509 HD22 ASN A 238       9.975  42.230  12.643  1.00  0.00           H  
ATOM   3510  C   ASN A 238       9.832  47.055  11.524  1.00  0.00           C  
ATOM   3511  O   ASN A 238       8.990  47.532  10.764  1.00  0.00           O  
ATOM   3512  N   HID A 239      10.248  47.687  12.636  1.00  0.00           N  
ATOM   3513  H   HID A 239      10.920  47.216  13.227  1.00  0.00           H  
ATOM   3514  CA  HID A 239       9.841  49.037  13.034  1.00  0.00           C  
ATOM   3515  HA  HID A 239       8.809  49.227  12.735  1.00  0.00           H  
ATOM   3516  CB  HID A 239       9.962  49.164  14.568  1.00  0.00           C  
ATOM   3517  HB2 HID A 239      10.961  48.872  14.893  1.00  0.00           H  
ATOM   3518  HB3 HID A 239       9.833  50.203  14.877  1.00  0.00           H  
ATOM   3519  CG  HID A 239       8.951  48.348  15.339  1.00  0.00           C  
ATOM   3520  ND1 HID A 239       9.122  48.015  16.671  1.00  0.00           N  
ATOM   3521  HD1 HID A 239       9.921  48.242  17.253  1.00  0.00           H  
ATOM   3522  CE1 HID A 239       8.067  47.285  17.037  1.00  0.00           C  
ATOM   3523  HE1 HID A 239       7.955  46.857  18.023  1.00  0.00           H  
ATOM   3524  NE2 HID A 239       7.173  47.133  16.068  1.00  0.00           N  
ATOM   3525  CD2 HID A 239       7.734  47.807  14.982  1.00  0.00           C  
ATOM   3526  HD2 HID A 239       7.222  47.845  14.031  1.00  0.00           H  
ATOM   3527  C   HID A 239      10.727  50.113  12.381  1.00  0.00           C  
ATOM   3528  O   HID A 239      10.244  51.218  12.146  1.00  0.00           O  
ATOM   3529  N   ILE A 240      11.991  49.794  12.043  1.00  0.00           N  
ATOM   3530  H   ILE A 240      12.332  48.879  12.302  1.00  0.00           H  
ATOM   3531  CA  ILE A 240      12.904  50.652  11.282  1.00  0.00           C  
ATOM   3532  HA  ILE A 240      12.872  51.657  11.693  1.00  0.00           H  
ATOM   3533  CB  ILE A 240      14.366  50.126  11.410  1.00  0.00           C  
ATOM   3534  HB  ILE A 240      14.350  49.043  11.296  1.00  0.00           H  
ATOM   3535  CG2 ILE A 240      15.317  50.685  10.331  1.00  0.00           C  
ATOM   3536 HG21 ILE A 240      16.360  50.439  10.525  1.00  0.00           H  
ATOM   3537 HG22 ILE A 240      15.092  50.284   9.345  1.00  0.00           H  
ATOM   3538 HG23 ILE A 240      15.229  51.769  10.277  1.00  0.00           H  
ATOM   3539  CG1 ILE A 240      14.914  50.459  12.815  1.00  0.00           C  
ATOM   3540 HG12 ILE A 240      15.105  51.527  12.872  1.00  0.00           H  
ATOM   3541 HG13 ILE A 240      14.151  50.276  13.568  1.00  0.00           H  
ATOM   3542  CD1 ILE A 240      16.176  49.688  13.225  1.00  0.00           C  
ATOM   3543 HD11 ILE A 240      16.457  49.953  14.243  1.00  0.00           H  
ATOM   3544 HD12 ILE A 240      16.013  48.610  13.195  1.00  0.00           H  
ATOM   3545 HD13 ILE A 240      17.028  49.919  12.589  1.00  0.00           H  
ATOM   3546  C   ILE A 240      12.433  50.762   9.825  1.00  0.00           C  
ATOM   3547  O   ILE A 240      12.186  51.866   9.345  1.00  0.00           O  
ATOM   3548  N   LEU A 241      12.272  49.619   9.143  1.00  0.00           N  
ATOM   3549  H   LEU A 241      12.480  48.745   9.608  1.00  0.00           H  
ATOM   3550  CA  LEU A 241      11.850  49.547   7.744  1.00  0.00           C  
ATOM   3551  HA  LEU A 241      12.331  50.346   7.179  1.00  0.00           H  
ATOM   3552  CB  LEU A 241      12.273  48.180   7.168  1.00  0.00           C  
ATOM   3553  HB2 LEU A 241      11.732  47.385   7.686  1.00  0.00           H  
ATOM   3554  HB3 LEU A 241      11.967  48.119   6.122  1.00  0.00           H  
ATOM   3555  CG  LEU A 241      13.790  47.895   7.255  1.00  0.00           C  
ATOM   3556  HG  LEU A 241      14.093  47.895   8.302  1.00  0.00           H  
ATOM   3557  CD1 LEU A 241      14.110  46.495   6.719  1.00  0.00           C  
ATOM   3558 HD11 LEU A 241      15.170  46.274   6.833  1.00  0.00           H  
ATOM   3559 HD12 LEU A 241      13.560  45.733   7.271  1.00  0.00           H  
ATOM   3560 HD13 LEU A 241      13.854  46.397   5.664  1.00  0.00           H  
ATOM   3561  CD2 LEU A 241      14.639  48.968   6.556  1.00  0.00           C  
ATOM   3562 HD21 LEU A 241      15.676  48.651   6.475  1.00  0.00           H  
ATOM   3563 HD22 LEU A 241      14.278  49.179   5.554  1.00  0.00           H  
ATOM   3564 HD23 LEU A 241      14.629  49.910   7.102  1.00  0.00           H  
ATOM   3565  C   LEU A 241      10.330  49.730   7.583  1.00  0.00           C  
ATOM   3566  O   LEU A 241       9.860  49.902   6.462  1.00  0.00           O  
ATOM   3567  N   GLY A 242       9.567  49.762   8.687  1.00  0.00           N  
ATOM   3568  H   GLY A 242      10.015  49.591   9.577  1.00  0.00           H  
ATOM   3569  CA  GLY A 242       8.164  50.162   8.722  1.00  0.00           C  
ATOM   3570  HA2 GLY A 242       7.611  49.688   7.909  1.00  0.00           H  
ATOM   3571  HA3 GLY A 242       7.727  49.797   9.652  1.00  0.00           H  
ATOM   3572  C   GLY A 242       7.963  51.684   8.657  1.00  0.00           C  
ATOM   3573  O   GLY A 242       6.844  52.124   8.401  1.00  0.00           O  
ATOM   3574  N   ILE A 243       9.034  52.473   8.867  1.00  0.00           N  
ATOM   3575  H   ILE A 243       9.911  52.018   9.078  1.00  0.00           H  
ATOM   3576  CA  ILE A 243       9.049  53.936   8.832  1.00  0.00           C  
ATOM   3577  HA  ILE A 243       8.042  54.309   8.654  1.00  0.00           H  
ATOM   3578  CB  ILE A 243       9.544  54.486  10.200  1.00  0.00           C  
ATOM   3579  HB  ILE A 243      10.495  53.997  10.414  1.00  0.00           H  
ATOM   3580  CG2 ILE A 243       9.850  56.000  10.192  1.00  0.00           C  
ATOM   3581 HG21 ILE A 243      10.043  56.376  11.196  1.00  0.00           H  
ATOM   3582 HG22 ILE A 243      10.736  56.229   9.600  1.00  0.00           H  
ATOM   3583 HG23 ILE A 243       9.023  56.568   9.768  1.00  0.00           H  
ATOM   3584  CG1 ILE A 243       8.600  54.125  11.375  1.00  0.00           C  
ATOM   3585 HG12 ILE A 243       8.995  54.554  12.296  1.00  0.00           H  
ATOM   3586 HG13 ILE A 243       8.609  53.048  11.532  1.00  0.00           H  
ATOM   3587  CD1 ILE A 243       7.135  54.558  11.208  1.00  0.00           C  
ATOM   3588 HD11 ILE A 243       6.590  54.435  12.143  1.00  0.00           H  
ATOM   3589 HD12 ILE A 243       7.047  55.598  10.906  1.00  0.00           H  
ATOM   3590 HD13 ILE A 243       6.626  53.953  10.460  1.00  0.00           H  
ATOM   3591  C   ILE A 243       9.900  54.446   7.657  1.00  0.00           C  
ATOM   3592  O   ILE A 243       9.474  55.371   6.968  1.00  0.00           O  
ATOM   3593  N   LEU A 244      11.082  53.857   7.409  1.00  0.00           N  
ATOM   3594  H   LEU A 244      11.400  53.119   8.023  1.00  0.00           H  
ATOM   3595  CA  LEU A 244      11.961  54.241   6.299  1.00  0.00           C  
ATOM   3596  HA  LEU A 244      11.952  55.323   6.163  1.00  0.00           H  
ATOM   3597  CB  LEU A 244      13.400  53.754   6.587  1.00  0.00           C  
ATOM   3598  HB2 LEU A 244      13.413  52.664   6.652  1.00  0.00           H  
ATOM   3599  HB3 LEU A 244      14.030  54.005   5.731  1.00  0.00           H  
ATOM   3600  CG  LEU A 244      14.071  54.330   7.850  1.00  0.00           C  
ATOM   3601  HG  LEU A 244      13.570  53.930   8.730  1.00  0.00           H  
ATOM   3602  CD1 LEU A 244      15.536  53.882   7.908  1.00  0.00           C  
ATOM   3603 HD11 LEU A 244      16.030  54.321   8.772  1.00  0.00           H  
ATOM   3604 HD12 LEU A 244      15.620  52.797   7.979  1.00  0.00           H  
ATOM   3605 HD13 LEU A 244      16.088  54.202   7.024  1.00  0.00           H  
ATOM   3606  CD2 LEU A 244      13.979  55.859   7.943  1.00  0.00           C  
ATOM   3607 HD21 LEU A 244      14.512  56.220   8.822  1.00  0.00           H  
ATOM   3608 HD22 LEU A 244      14.412  56.341   7.066  1.00  0.00           H  
ATOM   3609 HD23 LEU A 244      12.947  56.196   8.041  1.00  0.00           H  
ATOM   3610  C   LEU A 244      11.537  53.597   4.968  1.00  0.00           C  
ATOM   3611  O   LEU A 244      12.001  54.031   3.913  1.00  0.00           O  
ATOM   3612  N   GLY A 245      10.683  52.563   5.017  1.00  0.00           N  
ATOM   3613  H   GLY A 245      10.336  52.284   5.923  1.00  0.00           H  
ATOM   3614  CA  GLY A 245      10.361  51.686   3.901  1.00  0.00           C  
ATOM   3615  HA2 GLY A 245      10.259  52.253   2.974  1.00  0.00           H  
ATOM   3616  HA3 GLY A 245       9.395  51.223   4.101  1.00  0.00           H  
ATOM   3617  C   GLY A 245      11.417  50.589   3.728  1.00  0.00           C  
ATOM   3618  O   GLY A 245      12.433  50.567   4.426  1.00  0.00           O  
ATOM   3619  N   SER A 246      11.174  49.675   2.780  1.00  0.00           N  
ATOM   3620  H   SER A 246      10.313  49.751   2.253  1.00  0.00           H  
ATOM   3621  CA  SER A 246      12.090  48.599   2.410  1.00  0.00           C  
ATOM   3622  HA  SER A 246      12.399  48.094   3.323  1.00  0.00           H  
ATOM   3623  CB  SER A 246      11.339  47.605   1.506  1.00  0.00           C  
ATOM   3624  HB2 SER A 246      12.034  46.982   0.940  1.00  0.00           H  
ATOM   3625  HB3 SER A 246      10.703  48.116   0.781  1.00  0.00           H  
ATOM   3626  OG  SER A 246      10.558  46.742   2.305  1.00  0.00           O  
ATOM   3627  HG  SER A 246      11.134  46.213   2.835  1.00  0.00           H  
ATOM   3628  C   SER A 246      13.292  49.180   1.634  1.00  0.00           C  
ATOM   3629  O   SER A 246      13.073  50.070   0.809  1.00  0.00           O  
ATOM   3630  N   PRO A 247      14.544  48.716   1.875  1.00  0.00           N  
ATOM   3631  CD  PRO A 247      14.894  47.708   2.877  1.00  0.00           C  
ATOM   3632  HD2 PRO A 247      14.457  47.900   3.851  1.00  0.00           H  
ATOM   3633  HD3 PRO A 247      14.536  46.737   2.534  1.00  0.00           H  
ATOM   3634  CG  PRO A 247      16.415  47.701   2.978  1.00  0.00           C  
ATOM   3635  HG2 PRO A 247      16.826  46.701   3.118  1.00  0.00           H  
ATOM   3636  HG3 PRO A 247      16.705  48.296   3.843  1.00  0.00           H  
ATOM   3637  CB  PRO A 247      16.922  48.378   1.718  1.00  0.00           C  
ATOM   3638  HB2 PRO A 247      17.801  48.993   1.910  1.00  0.00           H  
ATOM   3639  HB3 PRO A 247      17.228  47.607   1.009  1.00  0.00           H  
ATOM   3640  CA  PRO A 247      15.746  49.214   1.182  1.00  0.00           C  
ATOM   3641  HA  PRO A 247      15.884  50.269   1.429  1.00  0.00           H  
ATOM   3642  C   PRO A 247      15.652  49.016  -0.340  1.00  0.00           C  
ATOM   3643  O   PRO A 247      15.140  47.989  -0.792  1.00  0.00           O  
ATOM   3644  N   SER A 248      16.188  49.969  -1.120  1.00  0.00           N  
ATOM   3645  H   SER A 248      16.606  50.777  -0.679  1.00  0.00           H  
ATOM   3646  CA  SER A 248      16.357  49.829  -2.569  1.00  0.00           C  
ATOM   3647  HA  SER A 248      15.391  49.548  -2.993  1.00  0.00           H  
ATOM   3648  CB  SER A 248      16.781  51.188  -3.175  1.00  0.00           C  
ATOM   3649  HB2 SER A 248      16.151  51.994  -2.796  1.00  0.00           H  
ATOM   3650  HB3 SER A 248      16.626  51.161  -4.254  1.00  0.00           H  
ATOM   3651  OG  SER A 248      18.140  51.518  -2.958  1.00  0.00           O  
ATOM   3652  HG  SER A 248      18.270  51.692  -2.033  1.00  0.00           H  
ATOM   3653  C   SER A 248      17.379  48.718  -2.877  1.00  0.00           C  
ATOM   3654  O   SER A 248      18.241  48.431  -2.046  1.00  0.00           O  
ATOM   3655  N   GLN A 249      17.287  48.091  -4.062  1.00  0.00           N  
ATOM   3656  H   GLN A 249      16.554  48.365  -4.700  1.00  0.00           H  
ATOM   3657  CA  GLN A 249      18.174  46.999  -4.480  1.00  0.00           C  
ATOM   3658  HA  GLN A 249      18.075  46.222  -3.722  1.00  0.00           H  
ATOM   3659  CB  GLN A 249      17.694  46.427  -5.835  1.00  0.00           C  
ATOM   3660  HB2 GLN A 249      16.636  46.172  -5.757  1.00  0.00           H  
ATOM   3661  HB3 GLN A 249      17.750  47.207  -6.595  1.00  0.00           H  
ATOM   3662  CG  GLN A 249      18.467  45.186  -6.343  1.00  0.00           C  
ATOM   3663  HG2 GLN A 249      19.511  45.433  -6.536  1.00  0.00           H  
ATOM   3664  HG3 GLN A 249      18.054  44.880  -7.305  1.00  0.00           H  
ATOM   3665  CD  GLN A 249      18.374  43.983  -5.398  1.00  0.00           C  
ATOM   3666  OE1 GLN A 249      17.284  43.596  -4.983  1.00  0.00           O  
ATOM   3667  NE2 GLN A 249      19.515  43.387  -5.044  1.00  0.00           N  
ATOM   3668 HE21 GLN A 249      19.484  42.590  -4.426  1.00  0.00           H  
ATOM   3669 HE22 GLN A 249      20.404  43.737  -5.374  1.00  0.00           H  
ATOM   3670  C   GLN A 249      19.663  47.403  -4.518  1.00  0.00           C  
ATOM   3671  O   GLN A 249      20.520  46.566  -4.249  1.00  0.00           O  
ATOM   3672  N   GLU A 250      19.960  48.691  -4.766  1.00  0.00           N  
ATOM   3673  H   GLU A 250      19.192  49.317  -4.961  1.00  0.00           H  
ATOM   3674  CA  GLU A 250      21.288  49.295  -4.671  1.00  0.00           C  
ATOM   3675  HA  GLU A 250      21.967  48.714  -5.299  1.00  0.00           H  
ATOM   3676  CB  GLU A 250      21.209  50.729  -5.239  1.00  0.00           C  
ATOM   3677  HB2 GLU A 250      20.890  50.666  -6.281  1.00  0.00           H  
ATOM   3678  HB3 GLU A 250      20.423  51.282  -4.721  1.00  0.00           H  
ATOM   3679  CG  GLU A 250      22.519  51.540  -5.152  1.00  0.00           C  
ATOM   3680  HG2 GLU A 250      22.801  51.718  -4.113  1.00  0.00           H  
ATOM   3681  HG3 GLU A 250      23.335  50.976  -5.605  1.00  0.00           H  
ATOM   3682  CD  GLU A 250      22.415  52.883  -5.872  1.00  0.00           C  
ATOM   3683  OE1 GLU A 250      22.123  52.866  -7.088  1.00  0.00           O  
ATOM   3684  OE2 GLU A 250      22.626  53.909  -5.189  1.00  0.00           O  
ATOM   3685  C   GLU A 250      21.846  49.280  -3.233  1.00  0.00           C  
ATOM   3686  O   GLU A 250      23.023  48.975  -3.048  1.00  0.00           O  
ATOM   3687  N   ASP A 251      20.998  49.551  -2.223  1.00  0.00           N  
ATOM   3688  H   ASP A 251      20.037  49.768  -2.454  1.00  0.00           H  
ATOM   3689  CA  ASP A 251      21.343  49.500  -0.796  1.00  0.00           C  
ATOM   3690  HA  ASP A 251      22.306  49.992  -0.662  1.00  0.00           H  
ATOM   3691  CB  ASP A 251      20.276  50.215   0.071  1.00  0.00           C  
ATOM   3692  HB2 ASP A 251      19.330  49.675   0.020  1.00  0.00           H  
ATOM   3693  HB3 ASP A 251      20.576  50.199   1.120  1.00  0.00           H  
ATOM   3694  CG  ASP A 251      20.012  51.675  -0.302  1.00  0.00           C  
ATOM   3695  OD1 ASP A 251      20.983  52.362  -0.690  1.00  0.00           O  
ATOM   3696  OD2 ASP A 251      18.836  52.083  -0.189  1.00  0.00           O  
ATOM   3697  C   ASP A 251      21.480  48.064  -0.270  1.00  0.00           C  
ATOM   3698  O   ASP A 251      22.198  47.862   0.707  1.00  0.00           O  
ATOM   3699  N   LEU A 252      20.843  47.075  -0.921  1.00  0.00           N  
ATOM   3700  H   LEU A 252      20.250  47.324  -1.701  1.00  0.00           H  
ATOM   3701  CA  LEU A 252      21.006  45.652  -0.620  1.00  0.00           C  
ATOM   3702  HA  LEU A 252      21.061  45.510   0.458  1.00  0.00           H  
ATOM   3703  CB  LEU A 252      19.818  44.848  -1.197  1.00  0.00           C  
ATOM   3704  HB2 LEU A 252      19.766  44.993  -2.276  1.00  0.00           H  
ATOM   3705  HB3 LEU A 252      20.002  43.783  -1.056  1.00  0.00           H  
ATOM   3706  CG  LEU A 252      18.443  45.184  -0.578  1.00  0.00           C  
ATOM   3707  HG  LEU A 252      18.224  46.233  -0.765  1.00  0.00           H  
ATOM   3708  CD1 LEU A 252      17.329  44.366  -1.242  1.00  0.00           C  
ATOM   3709 HD11 LEU A 252      16.348  44.654  -0.862  1.00  0.00           H  
ATOM   3710 HD12 LEU A 252      17.316  44.509  -2.322  1.00  0.00           H  
ATOM   3711 HD13 LEU A 252      17.462  43.303  -1.048  1.00  0.00           H  
ATOM   3712  CD2 LEU A 252      18.417  44.967   0.940  1.00  0.00           C  
ATOM   3713 HD21 LEU A 252      17.410  45.101   1.335  1.00  0.00           H  
ATOM   3714 HD22 LEU A 252      18.748  43.962   1.199  1.00  0.00           H  
ATOM   3715 HD23 LEU A 252      19.057  45.680   1.459  1.00  0.00           H  
ATOM   3716  C   LEU A 252      22.313  45.114  -1.226  1.00  0.00           C  
ATOM   3717  O   LEU A 252      22.981  44.306  -0.583  1.00  0.00           O  
ATOM   3718  N   ASN A 253      22.715  45.601  -2.415  1.00  0.00           N  
ATOM   3719  H   ASN A 253      22.108  46.258  -2.889  1.00  0.00           H  
ATOM   3720  CA  ASN A 253      23.982  45.264  -3.074  1.00  0.00           C  
ATOM   3721  HA  ASN A 253      24.122  44.184  -3.019  1.00  0.00           H  
ATOM   3722  CB  ASN A 253      23.954  45.698  -4.561  1.00  0.00           C  
ATOM   3723  HB2 ASN A 253      23.731  46.764  -4.628  1.00  0.00           H  
ATOM   3724  HB3 ASN A 253      24.939  45.565  -5.012  1.00  0.00           H  
ATOM   3725  CG  ASN A 253      22.965  44.919  -5.440  1.00  0.00           C  
ATOM   3726  OD1 ASN A 253      22.672  43.751  -5.191  1.00  0.00           O  
ATOM   3727  ND2 ASN A 253      22.430  45.576  -6.471  1.00  0.00           N  
ATOM   3728 HD21 ASN A 253      21.777  45.108  -7.080  1.00  0.00           H  
ATOM   3729 HD22 ASN A 253      22.685  46.538  -6.643  1.00  0.00           H  
ATOM   3730  C   ASN A 253      25.209  45.914  -2.399  1.00  0.00           C  
ATOM   3731  O   ASN A 253      26.330  45.473  -2.654  1.00  0.00           O  
ATOM   3732  N   CYS A 254      25.010  46.917  -1.524  1.00  0.00           N  
ATOM   3733  H   CYS A 254      24.061  47.230  -1.376  1.00  0.00           H  
ATOM   3734  CA  CYS A 254      26.059  47.571  -0.734  1.00  0.00           C  
ATOM   3735  HA  CYS A 254      26.971  47.670  -1.326  1.00  0.00           H  
ATOM   3736  CB  CYS A 254      25.563  48.971  -0.305  1.00  0.00           C  
ATOM   3737  HB2 CYS A 254      24.532  48.946   0.046  1.00  0.00           H  
ATOM   3738  HB3 CYS A 254      26.162  49.375   0.512  1.00  0.00           H  
ATOM   3739  SG  CYS A 254      25.718  50.142  -1.681  1.00  0.00           S  
ATOM   3740  HG  CYS A 254      24.850  49.523  -2.490  1.00  0.00           H  
ATOM   3741  C   CYS A 254      26.423  46.789   0.546  1.00  0.00           C  
ATOM   3742  O   CYS A 254      27.429  47.113   1.179  1.00  0.00           O  
ATOM   3743  N   ILE A 255      25.634  45.768   0.927  1.00  0.00           N  
ATOM   3744  H   ILE A 255      24.833  45.547   0.352  1.00  0.00           H  
ATOM   3745  CA  ILE A 255      25.847  44.933   2.113  1.00  0.00           C  
ATOM   3746  HA  ILE A 255      26.258  45.540   2.923  1.00  0.00           H  
ATOM   3747  CB  ILE A 255      24.490  44.321   2.571  1.00  0.00           C  
ATOM   3748  HB  ILE A 255      24.098  43.708   1.758  1.00  0.00           H  
ATOM   3749  CG2 ILE A 255      24.651  43.406   3.801  1.00  0.00           C  
ATOM   3750 HG21 ILE A 255      23.713  42.919   4.059  1.00  0.00           H  
ATOM   3751 HG22 ILE A 255      25.375  42.612   3.639  1.00  0.00           H  
ATOM   3752 HG23 ILE A 255      24.987  43.974   4.666  1.00  0.00           H  
ATOM   3753  CG1 ILE A 255      23.452  45.426   2.876  1.00  0.00           C  
ATOM   3754 HG12 ILE A 255      23.795  46.043   3.708  1.00  0.00           H  
ATOM   3755 HG13 ILE A 255      23.372  46.094   2.023  1.00  0.00           H  
ATOM   3756  CD1 ILE A 255      22.040  44.909   3.170  1.00  0.00           C  
ATOM   3757 HD11 ILE A 255      21.334  45.738   3.218  1.00  0.00           H  
ATOM   3758 HD12 ILE A 255      21.698  44.227   2.391  1.00  0.00           H  
ATOM   3759 HD13 ILE A 255      21.991  44.386   4.125  1.00  0.00           H  
ATOM   3760  C   ILE A 255      26.835  43.812   1.742  1.00  0.00           C  
ATOM   3761  O   ILE A 255      26.654  43.128   0.733  1.00  0.00           O  
ATOM   3762  N   ILE A 256      27.867  43.631   2.581  1.00  0.00           N  
ATOM   3763  H   ILE A 256      27.926  44.236   3.388  1.00  0.00           H  
ATOM   3764  CA  ILE A 256      28.965  42.677   2.401  1.00  0.00           C  
ATOM   3765  HA  ILE A 256      29.315  42.735   1.368  1.00  0.00           H  
ATOM   3766  CB  ILE A 256      30.135  43.064   3.359  1.00  0.00           C  
ATOM   3767  HB  ILE A 256      29.741  43.070   4.376  1.00  0.00           H  
ATOM   3768  CG2 ILE A 256      31.299  42.045   3.329  1.00  0.00           C  
ATOM   3769 HG21 ILE A 256      32.110  42.337   3.995  1.00  0.00           H  
ATOM   3770 HG22 ILE A 256      30.991  41.052   3.655  1.00  0.00           H  
ATOM   3771 HG23 ILE A 256      31.715  41.952   2.325  1.00  0.00           H  
ATOM   3772  CG1 ILE A 256      30.669  44.490   3.065  1.00  0.00           C  
ATOM   3773 HG12 ILE A 256      31.225  44.493   2.127  1.00  0.00           H  
ATOM   3774 HG13 ILE A 256      29.843  45.185   2.916  1.00  0.00           H  
ATOM   3775  CD1 ILE A 256      31.537  45.078   4.187  1.00  0.00           C  
ATOM   3776 HD11 ILE A 256      31.797  46.114   3.968  1.00  0.00           H  
ATOM   3777 HD12 ILE A 256      31.006  45.068   5.138  1.00  0.00           H  
ATOM   3778 HD13 ILE A 256      32.470  44.531   4.316  1.00  0.00           H  
ATOM   3779  C   ILE A 256      28.483  41.237   2.673  1.00  0.00           C  
ATOM   3780  O   ILE A 256      28.749  40.347   1.865  1.00  0.00           O  
ATOM   3781  N   ASN A 257      27.779  41.012   3.796  1.00  0.00           N  
ATOM   3782  H   ASN A 257      27.597  41.794   4.410  1.00  0.00           H  
ATOM   3783  CA  ASN A 257      27.282  39.701   4.215  1.00  0.00           C  
ATOM   3784  HA  ASN A 257      28.056  38.953   4.033  1.00  0.00           H  
ATOM   3785  CB  ASN A 257      26.959  39.770   5.729  1.00  0.00           C  
ATOM   3786  HB2 ASN A 257      27.806  40.217   6.248  1.00  0.00           H  
ATOM   3787  HB3 ASN A 257      26.112  40.431   5.916  1.00  0.00           H  
ATOM   3788  CG  ASN A 257      26.690  38.414   6.397  1.00  0.00           C  
ATOM   3789  OD1 ASN A 257      26.748  37.360   5.767  1.00  0.00           O  
ATOM   3790  ND2 ASN A 257      26.382  38.434   7.694  1.00  0.00           N  
ATOM   3791 HD21 ASN A 257      26.188  37.568   8.175  1.00  0.00           H  
ATOM   3792 HD22 ASN A 257      26.361  39.312   8.200  1.00  0.00           H  
ATOM   3793  C   ASN A 257      26.004  39.369   3.426  1.00  0.00           C  
ATOM   3794  O   ASN A 257      25.032  40.124   3.448  1.00  0.00           O  
ATOM   3795  N   LEU A 258      26.003  38.206   2.758  1.00  0.00           N  
ATOM   3796  H   LEU A 258      26.836  37.636   2.783  1.00  0.00           H  
ATOM   3797  CA  LEU A 258      24.862  37.701   1.995  1.00  0.00           C  
ATOM   3798  HA  LEU A 258      24.447  38.516   1.402  1.00  0.00           H  
ATOM   3799  CB  LEU A 258      25.320  36.562   1.057  1.00  0.00           C  
ATOM   3800  HB2 LEU A 258      25.767  35.767   1.656  1.00  0.00           H  
ATOM   3801  HB3 LEU A 258      24.448  36.114   0.577  1.00  0.00           H  
ATOM   3802  CG  LEU A 258      26.313  36.988  -0.048  1.00  0.00           C  
ATOM   3803  HG  LEU A 258      27.183  37.449   0.424  1.00  0.00           H  
ATOM   3804  CD1 LEU A 258      26.818  35.757  -0.815  1.00  0.00           C  
ATOM   3805 HD11 LEU A 258      27.556  36.036  -1.568  1.00  0.00           H  
ATOM   3806 HD12 LEU A 258      27.293  35.040  -0.144  1.00  0.00           H  
ATOM   3807 HD13 LEU A 258      26.001  35.245  -1.324  1.00  0.00           H  
ATOM   3808  CD2 LEU A 258      25.711  38.014  -1.025  1.00  0.00           C  
ATOM   3809 HD21 LEU A 258      26.408  38.245  -1.830  1.00  0.00           H  
ATOM   3810 HD22 LEU A 258      24.793  37.639  -1.479  1.00  0.00           H  
ATOM   3811 HD23 LEU A 258      25.479  38.958  -0.531  1.00  0.00           H  
ATOM   3812  C   LEU A 258      23.732  37.179   2.900  1.00  0.00           C  
ATOM   3813  O   LEU A 258      22.590  37.159   2.453  1.00  0.00           O  
ATOM   3814  N   LYS A 259      24.011  36.823   4.168  1.00  0.00           N  
ATOM   3815  H   LYS A 259      24.970  36.877   4.483  1.00  0.00           H  
ATOM   3816  CA  LYS A 259      22.998  36.416   5.151  1.00  0.00           C  
ATOM   3817  HA  LYS A 259      22.353  35.655   4.707  1.00  0.00           H  
ATOM   3818  CB  LYS A 259      23.684  35.836   6.404  1.00  0.00           C  
ATOM   3819  HB2 LYS A 259      24.328  36.586   6.862  1.00  0.00           H  
ATOM   3820  HB3 LYS A 259      22.920  35.608   7.150  1.00  0.00           H  
ATOM   3821  CG  LYS A 259      24.493  34.556   6.143  1.00  0.00           C  
ATOM   3822  HG2 LYS A 259      23.853  33.813   5.665  1.00  0.00           H  
ATOM   3823  HG3 LYS A 259      25.303  34.764   5.444  1.00  0.00           H  
ATOM   3824  CD  LYS A 259      25.075  33.973   7.440  1.00  0.00           C  
ATOM   3825  HD2 LYS A 259      25.712  34.719   7.916  1.00  0.00           H  
ATOM   3826  HD3 LYS A 259      24.262  33.769   8.138  1.00  0.00           H  
ATOM   3827  CE  LYS A 259      25.878  32.687   7.202  1.00  0.00           C  
ATOM   3828  HE2 LYS A 259      25.255  31.935   6.717  1.00  0.00           H  
ATOM   3829  HE3 LYS A 259      26.721  32.884   6.539  1.00  0.00           H  
ATOM   3830  NZ  LYS A 259      26.387  32.133   8.468  1.00  0.00           N  
ATOM   3831  HZ1 LYS A 259      26.989  32.808   8.917  1.00  0.00           H  
ATOM   3832  HZ2 LYS A 259      25.612  31.915   9.078  1.00  0.00           H  
ATOM   3833  HZ3 LYS A 259      26.911  31.290   8.280  1.00  0.00           H  
ATOM   3834  C   LYS A 259      22.124  37.606   5.590  1.00  0.00           C  
ATOM   3835  O   LYS A 259      20.927  37.432   5.814  1.00  0.00           O  
ATOM   3836  N   ALA A 260      22.716  38.811   5.661  1.00  0.00           N  
ATOM   3837  H   ALA A 260      23.702  38.864   5.449  1.00  0.00           H  
ATOM   3838  CA  ALA A 260      22.036  40.070   5.954  1.00  0.00           C  
ATOM   3839  HA  ALA A 260      21.353  39.939   6.796  1.00  0.00           H  
ATOM   3840  CB  ALA A 260      23.105  41.109   6.319  1.00  0.00           C  
ATOM   3841  HB1 ALA A 260      22.676  42.106   6.419  1.00  0.00           H  
ATOM   3842  HB2 ALA A 260      23.590  40.859   7.262  1.00  0.00           H  
ATOM   3843  HB3 ALA A 260      23.883  41.170   5.562  1.00  0.00           H  
ATOM   3844  C   ALA A 260      21.246  40.587   4.739  1.00  0.00           C  
ATOM   3845  O   ALA A 260      20.184  41.178   4.921  1.00  0.00           O  
ATOM   3846  N   ARG A 261      21.736  40.331   3.512  1.00  0.00           N  
ATOM   3847  H   ARG A 261      22.617  39.841   3.448  1.00  0.00           H  
ATOM   3848  CA  ARG A 261      21.092  40.713   2.254  1.00  0.00           C  
ATOM   3849  HA  ARG A 261      20.778  41.757   2.321  1.00  0.00           H  
ATOM   3850  CB  ARG A 261      22.122  40.561   1.112  1.00  0.00           C  
ATOM   3851  HB2 ARG A 261      23.046  41.068   1.396  1.00  0.00           H  
ATOM   3852  HB3 ARG A 261      22.383  39.510   0.991  1.00  0.00           H  
ATOM   3853  CG  ARG A 261      21.648  41.119  -0.244  1.00  0.00           C  
ATOM   3854  HG2 ARG A 261      20.672  40.707  -0.502  1.00  0.00           H  
ATOM   3855  HG3 ARG A 261      21.499  42.194  -0.159  1.00  0.00           H  
ATOM   3856  CD  ARG A 261      22.602  40.804  -1.404  1.00  0.00           C  
ATOM   3857  HD2 ARG A 261      22.767  39.729  -1.490  1.00  0.00           H  
ATOM   3858  HD3 ARG A 261      22.135  41.131  -2.334  1.00  0.00           H  
ATOM   3859  NE  ARG A 261      23.898  41.484  -1.260  1.00  0.00           N  
ATOM   3860  HE  ARG A 261      24.147  41.767  -0.323  1.00  0.00           H  
ATOM   3861  CZ  ARG A 261      24.770  41.740  -2.250  1.00  0.00           C  
ATOM   3862  NH1 ARG A 261      24.507  41.405  -3.521  1.00  0.00           N  
ATOM   3863 HH11 ARG A 261      25.168  41.613  -4.256  1.00  0.00           H  
ATOM   3864 HH12 ARG A 261      23.630  40.965  -3.755  1.00  0.00           H  
ATOM   3865  NH2 ARG A 261      25.930  42.341  -1.959  1.00  0.00           N  
ATOM   3866 HH21 ARG A 261      26.591  42.568  -2.687  1.00  0.00           H  
ATOM   3867 HH22 ARG A 261      26.146  42.607  -1.004  1.00  0.00           H  
ATOM   3868  C   ARG A 261      19.863  39.827   1.972  1.00  0.00           C  
ATOM   3869  O   ARG A 261      18.808  40.354   1.622  1.00  0.00           O  
ATOM   3870  N   ASN A 262      19.988  38.498   2.151  1.00  0.00           N  
ATOM   3871  H   ASN A 262      20.892  38.137   2.430  1.00  0.00           H  
ATOM   3872  CA  ASN A 262      18.919  37.515   1.938  1.00  0.00           C  
ATOM   3873  HA  ASN A 262      18.426  37.737   0.992  1.00  0.00           H  
ATOM   3874  CB  ASN A 262      19.493  36.078   1.881  1.00  0.00           C  
ATOM   3875  HB2 ASN A 262      20.080  35.878   2.779  1.00  0.00           H  
ATOM   3876  HB3 ASN A 262      18.682  35.348   1.879  1.00  0.00           H  
ATOM   3877  CG  ASN A 262      20.343  35.788   0.636  1.00  0.00           C  
ATOM   3878  OD1 ASN A 262      20.103  36.333  -0.438  1.00  0.00           O  
ATOM   3879  ND2 ASN A 262      21.360  34.936   0.781  1.00  0.00           N  
ATOM   3880 HD21 ASN A 262      21.946  34.723  -0.014  1.00  0.00           H  
ATOM   3881 HD22 ASN A 262      21.544  34.514   1.679  1.00  0.00           H  
ATOM   3882  C   ASN A 262      17.829  37.565   3.021  1.00  0.00           C  
ATOM   3883  O   ASN A 262      16.701  37.160   2.742  1.00  0.00           O  
ATOM   3884  N   TYR A 263      18.130  38.101   4.219  1.00  0.00           N  
ATOM   3885  H   TYR A 263      19.081  38.397   4.389  1.00  0.00           H  
ATOM   3886  CA  TYR A 263      17.141  38.369   5.264  1.00  0.00           C  
ATOM   3887  HA  TYR A 263      16.535  37.472   5.413  1.00  0.00           H  
ATOM   3888  CB  TYR A 263      17.849  38.710   6.595  1.00  0.00           C  
ATOM   3889  HB2 TYR A 263      18.444  37.856   6.920  1.00  0.00           H  
ATOM   3890  HB3 TYR A 263      18.556  39.528   6.450  1.00  0.00           H  
ATOM   3891  CG  TYR A 263      16.893  39.077   7.721  1.00  0.00           C  
ATOM   3892  CD1 TYR A 263      16.197  38.072   8.424  1.00  0.00           C  
ATOM   3893  HD1 TYR A 263      16.378  37.030   8.203  1.00  0.00           H  
ATOM   3894  CE1 TYR A 263      15.238  38.424   9.394  1.00  0.00           C  
ATOM   3895  HE1 TYR A 263      14.695  37.653   9.920  1.00  0.00           H  
ATOM   3896  CZ  TYR A 263      14.972  39.782   9.661  1.00  0.00           C  
ATOM   3897  OH  TYR A 263      14.024  40.128  10.577  1.00  0.00           O  
ATOM   3898  HH  TYR A 263      13.912  41.062  10.659  1.00  0.00           H  
ATOM   3899  CE2 TYR A 263      15.676  40.788   8.973  1.00  0.00           C  
ATOM   3900  HE2 TYR A 263      15.471  41.830   9.169  1.00  0.00           H  
ATOM   3901  CD2 TYR A 263      16.635  40.435   8.007  1.00  0.00           C  
ATOM   3902  HD2 TYR A 263      17.142  41.210   7.453  1.00  0.00           H  
ATOM   3903  C   TYR A 263      16.209  39.524   4.854  1.00  0.00           C  
ATOM   3904  O   TYR A 263      15.002  39.416   5.052  1.00  0.00           O  
ATOM   3905  N   LEU A 264      16.749  40.605   4.266  1.00  0.00           N  
ATOM   3906  H   LEU A 264      17.749  40.625   4.121  1.00  0.00           H  
ATOM   3907  CA  LEU A 264      15.985  41.780   3.837  1.00  0.00           C  
ATOM   3908  HA  LEU A 264      15.309  42.084   4.637  1.00  0.00           H  
ATOM   3909  CB  LEU A 264      16.966  42.921   3.518  1.00  0.00           C  
ATOM   3910  HB2 LEU A 264      17.680  42.556   2.779  1.00  0.00           H  
ATOM   3911  HB3 LEU A 264      16.441  43.749   3.038  1.00  0.00           H  
ATOM   3912  CG  LEU A 264      17.726  43.465   4.743  1.00  0.00           C  
ATOM   3913  HG  LEU A 264      18.053  42.629   5.359  1.00  0.00           H  
ATOM   3914  CD1 LEU A 264      18.986  44.205   4.291  1.00  0.00           C  
ATOM   3915 HD11 LEU A 264      19.617  44.451   5.139  1.00  0.00           H  
ATOM   3916 HD12 LEU A 264      19.581  43.589   3.619  1.00  0.00           H  
ATOM   3917 HD13 LEU A 264      18.741  45.131   3.773  1.00  0.00           H  
ATOM   3918  CD2 LEU A 264      16.845  44.372   5.613  1.00  0.00           C  
ATOM   3919 HD21 LEU A 264      17.411  44.800   6.440  1.00  0.00           H  
ATOM   3920 HD22 LEU A 264      16.438  45.201   5.034  1.00  0.00           H  
ATOM   3921 HD23 LEU A 264      16.008  43.822   6.044  1.00  0.00           H  
ATOM   3922  C   LEU A 264      15.145  41.506   2.579  1.00  0.00           C  
ATOM   3923  O   LEU A 264      14.094  42.122   2.410  1.00  0.00           O  
ATOM   3924  N   LEU A 265      15.579  40.556   1.731  1.00  0.00           N  
ATOM   3925  H   LEU A 265      16.466  40.114   1.932  1.00  0.00           H  
ATOM   3926  CA  LEU A 265      14.842  40.072   0.564  1.00  0.00           C  
ATOM   3927  HA  LEU A 265      14.390  40.917   0.043  1.00  0.00           H  
ATOM   3928  CB  LEU A 265      15.824  39.332  -0.378  1.00  0.00           C  
ATOM   3929  HB2 LEU A 265      16.382  38.601   0.207  1.00  0.00           H  
ATOM   3930  HB3 LEU A 265      15.272  38.748  -1.117  1.00  0.00           H  
ATOM   3931  CG  LEU A 265      16.809  40.254  -1.133  1.00  0.00           C  
ATOM   3932  HG  LEU A 265      17.232  40.966  -0.425  1.00  0.00           H  
ATOM   3933  CD1 LEU A 265      17.982  39.454  -1.721  1.00  0.00           C  
ATOM   3934 HD11 LEU A 265      18.678  40.108  -2.246  1.00  0.00           H  
ATOM   3935 HD12 LEU A 265      18.547  38.945  -0.941  1.00  0.00           H  
ATOM   3936 HD13 LEU A 265      17.635  38.700  -2.427  1.00  0.00           H  
ATOM   3937  CD2 LEU A 265      16.111  41.055  -2.247  1.00  0.00           C  
ATOM   3938 HD21 LEU A 265      16.823  41.677  -2.789  1.00  0.00           H  
ATOM   3939 HD22 LEU A 265      15.636  40.394  -2.973  1.00  0.00           H  
ATOM   3940 HD23 LEU A 265      15.345  41.720  -1.849  1.00  0.00           H  
ATOM   3941  C   LEU A 265      13.704  39.106   0.953  1.00  0.00           C  
ATOM   3942  O   LEU A 265      12.782  38.932   0.157  1.00  0.00           O  
ATOM   3943  N   SER A 266      13.736  38.510   2.162  1.00  0.00           N  
ATOM   3944  H   SER A 266      14.526  38.694   2.764  1.00  0.00           H  
ATOM   3945  CA  SER A 266      12.677  37.641   2.689  1.00  0.00           C  
ATOM   3946  HA  SER A 266      12.220  37.103   1.856  1.00  0.00           H  
ATOM   3947  CB  SER A 266      13.305  36.586   3.637  1.00  0.00           C  
ATOM   3948  HB2 SER A 266      14.234  36.198   3.219  1.00  0.00           H  
ATOM   3949  HB3 SER A 266      12.631  35.731   3.709  1.00  0.00           H  
ATOM   3950  OG  SER A 266      13.539  37.029   4.961  1.00  0.00           O  
ATOM   3951  HG  SER A 266      14.113  37.784   4.938  1.00  0.00           H  
ATOM   3952  C   SER A 266      11.563  38.432   3.412  1.00  0.00           C  
ATOM   3953  O   SER A 266      10.507  37.859   3.680  1.00  0.00           O  
ATOM   3954  N   LEU A 267      11.769  39.733   3.696  1.00  0.00           N  
ATOM   3955  H   LEU A 267      12.650  40.146   3.428  1.00  0.00           H  
ATOM   3956  CA  LEU A 267      10.759  40.623   4.275  1.00  0.00           C  
ATOM   3957  HA  LEU A 267      10.209  40.079   5.042  1.00  0.00           H  
ATOM   3958  CB  LEU A 267      11.442  41.873   4.885  1.00  0.00           C  
ATOM   3959  HB2 LEU A 267      10.677  42.573   5.226  1.00  0.00           H  
ATOM   3960  HB3 LEU A 267      11.985  42.402   4.100  1.00  0.00           H  
ATOM   3961  CG  LEU A 267      12.407  41.613   6.061  1.00  0.00           C  
ATOM   3962  HG  LEU A 267      13.211  40.979   5.700  1.00  0.00           H  
ATOM   3963  CD1 LEU A 267      13.049  42.927   6.530  1.00  0.00           C  
ATOM   3964 HD11 LEU A 267      13.802  42.747   7.297  1.00  0.00           H  
ATOM   3965 HD12 LEU A 267      13.538  43.445   5.705  1.00  0.00           H  
ATOM   3966 HD13 LEU A 267      12.302  43.603   6.949  1.00  0.00           H  
ATOM   3967  CD2 LEU A 267      11.741  40.893   7.245  1.00  0.00           C  
ATOM   3968 HD21 LEU A 267      12.438  40.780   8.076  1.00  0.00           H  
ATOM   3969 HD22 LEU A 267      10.875  41.445   7.611  1.00  0.00           H  
ATOM   3970 HD23 LEU A 267      11.412  39.890   6.971  1.00  0.00           H  
ATOM   3971  C   LEU A 267       9.805  41.121   3.167  1.00  0.00           C  
ATOM   3972  O   LEU A 267      10.240  41.280   2.024  1.00  0.00           O  
ATOM   3973  N   PRO A 268       8.525  41.420   3.488  1.00  0.00           N  
ATOM   3974  CD  PRO A 268       7.909  41.235   4.806  1.00  0.00           C  
ATOM   3975  HD2 PRO A 268       8.478  41.716   5.603  1.00  0.00           H  
ATOM   3976  HD3 PRO A 268       7.849  40.168   5.025  1.00  0.00           H  
ATOM   3977  CG  PRO A 268       6.504  41.830   4.702  1.00  0.00           C  
ATOM   3978  HG2 PRO A 268       6.517  42.862   5.054  1.00  0.00           H  
ATOM   3979  HG3 PRO A 268       5.768  41.286   5.295  1.00  0.00           H  
ATOM   3980  CB  PRO A 268       6.199  41.809   3.212  1.00  0.00           C  
ATOM   3981  HB2 PRO A 268       5.458  42.558   2.927  1.00  0.00           H  
ATOM   3982  HB3 PRO A 268       5.795  40.834   2.938  1.00  0.00           H  
ATOM   3983  CA  PRO A 268       7.565  42.002   2.538  1.00  0.00           C  
ATOM   3984  HA  PRO A 268       7.591  41.466   1.587  1.00  0.00           H  
ATOM   3985  C   PRO A 268       7.866  43.492   2.293  1.00  0.00           C  
ATOM   3986  O   PRO A 268       8.500  44.138   3.130  1.00  0.00           O  
ATOM   3987  N   HID A 269       7.418  44.030   1.144  1.00  0.00           N  
ATOM   3988  H   HID A 269       6.895  43.450   0.504  1.00  0.00           H  
ATOM   3989  CA  HID A 269       7.670  45.417   0.752  1.00  0.00           C  
ATOM   3990  HA  HID A 269       8.736  45.604   0.879  1.00  0.00           H  
ATOM   3991  CB  HID A 269       7.340  45.639  -0.738  1.00  0.00           C  
ATOM   3992  HB2 HID A 269       7.860  44.888  -1.335  1.00  0.00           H  
ATOM   3993  HB3 HID A 269       6.275  45.502  -0.934  1.00  0.00           H  
ATOM   3994  CG  HID A 269       7.774  46.999  -1.244  1.00  0.00           C  
ATOM   3995  ND1 HID A 269       6.998  48.141  -1.117  1.00  0.00           N  
ATOM   3996  HD1 HID A 269       6.070  48.195  -0.721  1.00  0.00           H  
ATOM   3997  CE1 HID A 269       7.715  49.164  -1.587  1.00  0.00           C  
ATOM   3998  HE1 HID A 269       7.359  50.184  -1.601  1.00  0.00           H  
ATOM   3999  NE2 HID A 269       8.912  48.801  -2.033  1.00  0.00           N  
ATOM   4000  CD2 HID A 269       8.953  47.421  -1.819  1.00  0.00           C  
ATOM   4001  HD2 HID A 269       9.835  46.849  -2.067  1.00  0.00           H  
ATOM   4002  C   HID A 269       6.858  46.390   1.622  1.00  0.00           C  
ATOM   4003  O   HID A 269       5.641  46.264   1.756  1.00  0.00           O  
ATOM   4004  N   LYS A 270       7.575  47.365   2.191  1.00  0.00           N  
ATOM   4005  H   LYS A 270       8.573  47.362   2.020  1.00  0.00           H  
ATOM   4006  CA  LYS A 270       7.080  48.434   3.045  1.00  0.00           C  
ATOM   4007  HA  LYS A 270       6.008  48.334   3.227  1.00  0.00           H  
ATOM   4008  CB  LYS A 270       7.849  48.369   4.387  1.00  0.00           C  
ATOM   4009  HB2 LYS A 270       8.910  48.539   4.195  1.00  0.00           H  
ATOM   4010  HB3 LYS A 270       7.529  49.186   5.036  1.00  0.00           H  
ATOM   4011  CG  LYS A 270       7.691  47.029   5.142  1.00  0.00           C  
ATOM   4012  HG2 LYS A 270       6.667  46.922   5.500  1.00  0.00           H  
ATOM   4013  HG3 LYS A 270       7.855  46.203   4.455  1.00  0.00           H  
ATOM   4014  CD  LYS A 270       8.685  46.861   6.304  1.00  0.00           C  
ATOM   4015  HD2 LYS A 270       9.670  47.180   5.963  1.00  0.00           H  
ATOM   4016  HD3 LYS A 270       8.415  47.524   7.126  1.00  0.00           H  
ATOM   4017  CE  LYS A 270       8.827  45.417   6.812  1.00  0.00           C  
ATOM   4018  HE2 LYS A 270       9.666  45.355   7.506  1.00  0.00           H  
ATOM   4019  HE3 LYS A 270       9.047  44.736   5.989  1.00  0.00           H  
ATOM   4020  NZ  LYS A 270       7.621  44.958   7.520  1.00  0.00           N  
ATOM   4021  HZ1 LYS A 270       6.835  44.961   6.885  1.00  0.00           H  
ATOM   4022  HZ2 LYS A 270       7.773  44.021   7.866  1.00  0.00           H  
ATOM   4023  HZ3 LYS A 270       7.431  45.574   8.297  1.00  0.00           H  
ATOM   4024  C   LYS A 270       7.365  49.759   2.321  1.00  0.00           C  
ATOM   4025  O   LYS A 270       8.459  49.948   1.789  1.00  0.00           O  
ATOM   4026  N   ASN A 271       6.394  50.685   2.314  1.00  0.00           N  
ATOM   4027  H   ASN A 271       5.519  50.468   2.768  1.00  0.00           H  
ATOM   4028  CA  ASN A 271       6.578  52.057   1.830  1.00  0.00           C  
ATOM   4029  HA  ASN A 271       7.303  52.084   1.013  1.00  0.00           H  
ATOM   4030  CB  ASN A 271       5.230  52.644   1.349  1.00  0.00           C  
ATOM   4031  HB2 ASN A 271       4.460  52.512   2.112  1.00  0.00           H  
ATOM   4032  HB3 ASN A 271       5.317  53.721   1.194  1.00  0.00           H  
ATOM   4033  CG  ASN A 271       4.770  52.052   0.015  1.00  0.00           C  
ATOM   4034  OD1 ASN A 271       5.468  52.168  -0.989  1.00  0.00           O  
ATOM   4035  ND2 ASN A 271       3.604  51.403  -0.001  1.00  0.00           N  
ATOM   4036 HD21 ASN A 271       3.270  51.004  -0.866  1.00  0.00           H  
ATOM   4037 HD22 ASN A 271       3.054  51.325   0.842  1.00  0.00           H  
ATOM   4038  C   ASN A 271       7.095  52.945   2.970  1.00  0.00           C  
ATOM   4039  O   ASN A 271       6.865  52.664   4.148  1.00  0.00           O  
ATOM   4040  N   LYS A 272       7.786  54.034   2.599  1.00  0.00           N  
ATOM   4041  H   LYS A 272       7.926  54.198   1.612  1.00  0.00           H  
ATOM   4042  CA  LYS A 272       8.304  55.043   3.516  1.00  0.00           C  
ATOM   4043  HA  LYS A 272       8.823  54.545   4.335  1.00  0.00           H  
ATOM   4044  CB  LYS A 272       9.299  55.942   2.749  1.00  0.00           C  
ATOM   4045  HB2 LYS A 272      10.066  55.307   2.303  1.00  0.00           H  
ATOM   4046  HB3 LYS A 272       8.795  56.430   1.913  1.00  0.00           H  
ATOM   4047  CG  LYS A 272       9.993  57.009   3.619  1.00  0.00           C  
ATOM   4048  HG2 LYS A 272       9.255  57.703   4.021  1.00  0.00           H  
ATOM   4049  HG3 LYS A 272      10.460  56.525   4.478  1.00  0.00           H  
ATOM   4050  CD  LYS A 272      11.044  57.811   2.837  1.00  0.00           C  
ATOM   4051  HD2 LYS A 272      11.797  57.136   2.426  1.00  0.00           H  
ATOM   4052  HD3 LYS A 272      10.558  58.277   1.979  1.00  0.00           H  
ATOM   4053  CE  LYS A 272      11.727  58.910   3.666  1.00  0.00           C  
ATOM   4054  HE2 LYS A 272      10.991  59.564   4.136  1.00  0.00           H  
ATOM   4055  HE3 LYS A 272      12.334  59.534   3.010  1.00  0.00           H  
ATOM   4056  NZ  LYS A 272      12.615  58.346   4.696  1.00  0.00           N  
ATOM   4057  HZ1 LYS A 272      13.225  57.659   4.277  1.00  0.00           H  
ATOM   4058  HZ2 LYS A 272      13.187  59.094   5.078  1.00  0.00           H  
ATOM   4059  HZ3 LYS A 272      12.069  57.919   5.430  1.00  0.00           H  
ATOM   4060  C   LYS A 272       7.148  55.890   4.068  1.00  0.00           C  
ATOM   4061  O   LYS A 272       6.350  56.445   3.312  1.00  0.00           O  
ATOM   4062  N   VAL A 273       7.108  56.008   5.401  1.00  0.00           N  
ATOM   4063  H   VAL A 273       7.822  55.531   5.936  1.00  0.00           H  
ATOM   4064  CA  VAL A 273       6.260  56.931   6.144  1.00  0.00           C  
ATOM   4065  HA  VAL A 273       5.285  56.994   5.662  1.00  0.00           H  
ATOM   4066  CB  VAL A 273       6.087  56.393   7.592  1.00  0.00           C  
ATOM   4067  HB  VAL A 273       7.074  56.248   8.030  1.00  0.00           H  
ATOM   4068  CG1 VAL A 273       5.341  57.368   8.522  1.00  0.00           C  
ATOM   4069 HG11 VAL A 273       5.139  56.912   9.491  1.00  0.00           H  
ATOM   4070 HG12 VAL A 273       5.915  58.274   8.713  1.00  0.00           H  
ATOM   4071 HG13 VAL A 273       4.389  57.663   8.087  1.00  0.00           H  
ATOM   4072  CG2 VAL A 273       5.373  55.028   7.594  1.00  0.00           C  
ATOM   4073 HG21 VAL A 273       5.245  54.649   8.607  1.00  0.00           H  
ATOM   4074 HG22 VAL A 273       4.386  55.099   7.138  1.00  0.00           H  
ATOM   4075 HG23 VAL A 273       5.938  54.278   7.040  1.00  0.00           H  
ATOM   4076  C   VAL A 273       7.009  58.280   6.169  1.00  0.00           C  
ATOM   4077  O   VAL A 273       8.184  58.301   6.544  1.00  0.00           O  
ATOM   4078  N   PRO A 274       6.361  59.407   5.797  1.00  0.00           N  
ATOM   4079  CD  PRO A 274       4.978  59.497   5.323  1.00  0.00           C  
ATOM   4080  HD2 PRO A 274       4.274  59.057   6.031  1.00  0.00           H  
ATOM   4081  HD3 PRO A 274       4.890  58.968   4.373  1.00  0.00           H  
ATOM   4082  CG  PRO A 274       4.694  60.988   5.130  1.00  0.00           C  
ATOM   4083  HG2 PRO A 274       4.208  61.390   6.019  1.00  0.00           H  
ATOM   4084  HG3 PRO A 274       4.043  61.189   4.278  1.00  0.00           H  
ATOM   4085  CB  PRO A 274       6.071  61.617   4.984  1.00  0.00           C  
ATOM   4086  HB2 PRO A 274       6.090  62.667   5.275  1.00  0.00           H  
ATOM   4087  HB3 PRO A 274       6.381  61.567   3.939  1.00  0.00           H  
ATOM   4088  CA  PRO A 274       6.994  60.729   5.827  1.00  0.00           C  
ATOM   4089  HA  PRO A 274       7.985  60.690   5.368  1.00  0.00           H  
ATOM   4090  C   PRO A 274       7.116  61.224   7.277  1.00  0.00           C  
ATOM   4091  O   PRO A 274       6.217  61.005   8.091  1.00  0.00           O  
ATOM   4092  N   TRP A 275       8.251  61.864   7.597  1.00  0.00           N  
ATOM   4093  H   TRP A 275       8.939  61.998   6.870  1.00  0.00           H  
ATOM   4094  CA  TRP A 275       8.632  62.282   8.948  1.00  0.00           C  
ATOM   4095  HA  TRP A 275       8.612  61.397   9.587  1.00  0.00           H  
ATOM   4096  CB  TRP A 275      10.066  62.838   8.921  1.00  0.00           C  
ATOM   4097  HB2 TRP A 275      10.125  63.677   8.226  1.00  0.00           H  
ATOM   4098  HB3 TRP A 275      10.322  63.239   9.900  1.00  0.00           H  
ATOM   4099  CG  TRP A 275      11.141  61.850   8.583  1.00  0.00           C  
ATOM   4100  CD1 TRP A 275      11.905  61.867   7.469  1.00  0.00           C  
ATOM   4101  HD1 TRP A 275      11.824  62.600   6.680  1.00  0.00           H  
ATOM   4102  NE1 TRP A 275      12.804  60.824   7.513  1.00  0.00           N  
ATOM   4103  HE1 TRP A 275      13.487  60.668   6.776  1.00  0.00           H  
ATOM   4104  CE2 TRP A 275      12.686  60.091   8.674  1.00  0.00           C  
ATOM   4105  CZ2 TRP A 275      13.380  58.986   9.193  1.00  0.00           C  
ATOM   4106  HZ2 TRP A 275      14.210  58.563   8.647  1.00  0.00           H  
ATOM   4107  CH2 TRP A 275      12.976  58.438  10.424  1.00  0.00           C  
ATOM   4108  HH2 TRP A 275      13.493  57.582  10.830  1.00  0.00           H  
ATOM   4109  CZ3 TRP A 275      11.896  59.009  11.126  1.00  0.00           C  
ATOM   4110  HZ3 TRP A 275      11.586  58.588  12.071  1.00  0.00           H  
ATOM   4111  CE3 TRP A 275      11.222  60.131  10.601  1.00  0.00           C  
ATOM   4112  HE3 TRP A 275      10.398  60.565  11.146  1.00  0.00           H  
ATOM   4113  CD2 TRP A 275      11.602  60.708   9.367  1.00  0.00           C  
ATOM   4114  C   TRP A 275       7.688  63.315   9.588  1.00  0.00           C  
ATOM   4115  O   TRP A 275       7.592  63.353  10.811  1.00  0.00           O  
ATOM   4116  N   ASN A 276       6.967  64.112   8.779  1.00  0.00           N  
ATOM   4117  H   ASN A 276       7.086  64.009   7.781  1.00  0.00           H  
ATOM   4118  CA  ASN A 276       5.952  65.067   9.235  1.00  0.00           C  
ATOM   4119  HA  ASN A 276       6.345  65.575  10.116  1.00  0.00           H  
ATOM   4120  CB  ASN A 276       5.690  66.161   8.164  1.00  0.00           C  
ATOM   4121  HB2 ASN A 276       6.575  66.798   8.117  1.00  0.00           H  
ATOM   4122  HB3 ASN A 276       4.881  66.818   8.483  1.00  0.00           H  
ATOM   4123  CG  ASN A 276       5.379  65.679   6.738  1.00  0.00           C  
ATOM   4124  OD1 ASN A 276       4.811  64.609   6.531  1.00  0.00           O  
ATOM   4125  ND2 ASN A 276       5.777  66.469   5.739  1.00  0.00           N  
ATOM   4126 HD21 ASN A 276       5.591  66.195   4.785  1.00  0.00           H  
ATOM   4127 HD22 ASN A 276       6.238  67.345   5.937  1.00  0.00           H  
ATOM   4128  C   ASN A 276       4.621  64.415   9.672  1.00  0.00           C  
ATOM   4129  O   ASN A 276       3.788  65.107  10.254  1.00  0.00           O  
ATOM   4130  N   ARG A 277       4.421  63.101   9.450  1.00  0.00           N  
ATOM   4131  H   ARG A 277       5.129  62.583   8.946  1.00  0.00           H  
ATOM   4132  CA  ARG A 277       3.287  62.348   9.996  1.00  0.00           C  
ATOM   4133  HA  ARG A 277       2.373  62.939   9.905  1.00  0.00           H  
ATOM   4134  CB  ARG A 277       3.119  61.017   9.224  1.00  0.00           C  
ATOM   4135  HB2 ARG A 277       3.144  61.206   8.150  1.00  0.00           H  
ATOM   4136  HB3 ARG A 277       3.972  60.367   9.425  1.00  0.00           H  
ATOM   4137  CG  ARG A 277       1.808  60.269   9.561  1.00  0.00           C  
ATOM   4138  HG2 ARG A 277       1.546  60.404  10.610  1.00  0.00           H  
ATOM   4139  HG3 ARG A 277       0.983  60.714   9.003  1.00  0.00           H  
ATOM   4140  CD  ARG A 277       1.865  58.756   9.314  1.00  0.00           C  
ATOM   4141  HD2 ARG A 277       1.006  58.285   9.793  1.00  0.00           H  
ATOM   4142  HD3 ARG A 277       2.754  58.323   9.773  1.00  0.00           H  
ATOM   4143  NE  ARG A 277       1.815  58.422   7.884  1.00  0.00           N  
ATOM   4144  HE  ARG A 277       1.765  59.204   7.246  1.00  0.00           H  
ATOM   4145  CZ  ARG A 277       1.835  57.174   7.385  1.00  0.00           C  
ATOM   4146  NH1 ARG A 277       1.883  56.101   8.189  1.00  0.00           N  
ATOM   4147 HH11 ARG A 277       1.894  55.167   7.806  1.00  0.00           H  
ATOM   4148 HH12 ARG A 277       1.900  56.224   9.191  1.00  0.00           H  
ATOM   4149  NH2 ARG A 277       1.806  56.995   6.058  1.00  0.00           N  
ATOM   4150 HH21 ARG A 277       1.819  56.064   5.666  1.00  0.00           H  
ATOM   4151 HH22 ARG A 277       1.760  57.789   5.436  1.00  0.00           H  
ATOM   4152  C   ARG A 277       3.557  62.020  11.478  1.00  0.00           C  
ATOM   4153  O   ARG A 277       2.655  62.137  12.307  1.00  0.00           O  
ATOM   4154  N   LEU A 278       4.800  61.625  11.799  1.00  0.00           N  
ATOM   4155  H   LEU A 278       5.485  61.578  11.058  1.00  0.00           H  
ATOM   4156  CA  LEU A 278       5.246  61.230  13.135  1.00  0.00           C  
ATOM   4157  HA  LEU A 278       4.467  60.659  13.642  1.00  0.00           H  
ATOM   4158  CB  LEU A 278       6.532  60.385  12.992  1.00  0.00           C  
ATOM   4159  HB2 LEU A 278       6.859  60.058  13.981  1.00  0.00           H  
ATOM   4160  HB3 LEU A 278       7.335  61.018  12.611  1.00  0.00           H  
ATOM   4161  CG  LEU A 278       6.424  59.154  12.069  1.00  0.00           C  
ATOM   4162  HG  LEU A 278       6.173  59.491  11.063  1.00  0.00           H  
ATOM   4163  CD1 LEU A 278       7.784  58.458  11.977  1.00  0.00           C  
ATOM   4164 HD11 LEU A 278       7.751  57.663  11.239  1.00  0.00           H  
ATOM   4165 HD12 LEU A 278       8.567  59.151  11.672  1.00  0.00           H  
ATOM   4166 HD13 LEU A 278       8.073  58.021  12.933  1.00  0.00           H  
ATOM   4167  CD2 LEU A 278       5.337  58.164  12.521  1.00  0.00           C  
ATOM   4168 HD21 LEU A 278       5.326  57.277  11.889  1.00  0.00           H  
ATOM   4169 HD22 LEU A 278       5.503  57.836  13.548  1.00  0.00           H  
ATOM   4170 HD23 LEU A 278       4.344  58.610  12.467  1.00  0.00           H  
ATOM   4171  C   LEU A 278       5.615  62.451  13.992  1.00  0.00           C  
ATOM   4172  O   LEU A 278       5.520  62.384  15.217  1.00  0.00           O  
ATOM   4173  N   PHE A 279       6.038  63.550  13.344  1.00  0.00           N  
ATOM   4174  H   PHE A 279       6.093  63.499  12.336  1.00  0.00           H  
ATOM   4175  CA  PHE A 279       6.559  64.768  13.954  1.00  0.00           C  
ATOM   4176  HA  PHE A 279       6.280  64.812  15.007  1.00  0.00           H  
ATOM   4177  CB  PHE A 279       8.106  64.751  13.876  1.00  0.00           C  
ATOM   4178  HB2 PHE A 279       8.503  65.595  14.434  1.00  0.00           H  
ATOM   4179  HB3 PHE A 279       8.415  64.893  12.841  1.00  0.00           H  
ATOM   4180  CG  PHE A 279       8.802  63.507  14.400  1.00  0.00           C  
ATOM   4181  CD1 PHE A 279       8.697  63.154  15.761  1.00  0.00           C  
ATOM   4182  HD1 PHE A 279       8.141  63.778  16.444  1.00  0.00           H  
ATOM   4183  CE1 PHE A 279       9.298  61.969  16.224  1.00  0.00           C  
ATOM   4184  HE1 PHE A 279       9.217  61.678  17.256  1.00  0.00           H  
ATOM   4185  CZ  PHE A 279      10.012  61.144  15.343  1.00  0.00           C  
ATOM   4186  HZ  PHE A 279      10.459  60.236  15.710  1.00  0.00           H  
ATOM   4187  CE2 PHE A 279      10.144  61.504  13.992  1.00  0.00           C  
ATOM   4188  HE2 PHE A 279      10.702  60.867  13.325  1.00  0.00           H  
ATOM   4189  CD2 PHE A 279       9.542  62.685  13.520  1.00  0.00           C  
ATOM   4190  HD2 PHE A 279       9.638  62.946  12.477  1.00  0.00           H  
ATOM   4191  C   PHE A 279       5.925  65.988  13.253  1.00  0.00           C  
ATOM   4192  O   PHE A 279       6.623  66.686  12.518  1.00  0.00           O  
ATOM   4193  N   PRO A 280       4.610  66.260  13.430  1.00  0.00           N  
ATOM   4194  CD  PRO A 280       3.695  65.538  14.318  1.00  0.00           C  
ATOM   4195  HD2 PRO A 280       4.053  65.508  15.348  1.00  0.00           H  
ATOM   4196  HD3 PRO A 280       3.575  64.515  13.964  1.00  0.00           H  
ATOM   4197  CG  PRO A 280       2.352  66.263  14.215  1.00  0.00           C  
ATOM   4198  HG2 PRO A 280       2.278  67.013  15.004  1.00  0.00           H  
ATOM   4199  HG3 PRO A 280       1.500  65.591  14.313  1.00  0.00           H  
ATOM   4200  CB  PRO A 280       2.410  66.954  12.862  1.00  0.00           C  
ATOM   4201  HB2 PRO A 280       1.741  67.813  12.804  1.00  0.00           H  
ATOM   4202  HB3 PRO A 280       2.104  66.252  12.086  1.00  0.00           H  
ATOM   4203  CA  PRO A 280       3.894  67.306  12.678  1.00  0.00           C  
ATOM   4204  HA  PRO A 280       4.152  67.250  11.620  1.00  0.00           H  
ATOM   4205  C   PRO A 280       4.174  68.751  13.134  1.00  0.00           C  
ATOM   4206  O   PRO A 280       3.898  69.675  12.370  1.00  0.00           O  
ATOM   4207  N   ASN A 281       4.730  68.947  14.342  1.00  0.00           N  
ATOM   4208  H   ASN A 281       4.919  68.136  14.912  1.00  0.00           H  
ATOM   4209  CA  ASN A 281       5.095  70.255  14.904  1.00  0.00           C  
ATOM   4210  HA  ASN A 281       4.674  71.063  14.303  1.00  0.00           H  
ATOM   4211  CB  ASN A 281       4.544  70.376  16.346  1.00  0.00           C  
ATOM   4212  HB2 ASN A 281       4.956  69.581  16.971  1.00  0.00           H  
ATOM   4213  HB3 ASN A 281       4.860  71.316  16.800  1.00  0.00           H  
ATOM   4214  CG  ASN A 281       3.013  70.346  16.411  1.00  0.00           C  
ATOM   4215  OD1 ASN A 281       2.340  71.064  15.675  1.00  0.00           O  
ATOM   4216  ND2 ASN A 281       2.454  69.492  17.270  1.00  0.00           N  
ATOM   4217 HD21 ASN A 281       1.448  69.439  17.331  1.00  0.00           H  
ATOM   4218 HD22 ASN A 281       3.033  68.916  17.863  1.00  0.00           H  
ATOM   4219  C   ASN A 281       6.620  70.480  14.911  1.00  0.00           C  
ATOM   4220  O   ASN A 281       7.079  71.497  15.432  1.00  0.00           O  
ATOM   4221  N   ALA A 282       7.405  69.563  14.320  1.00  0.00           N  
ATOM   4222  H   ALA A 282       6.961  68.774  13.874  1.00  0.00           H  
ATOM   4223  CA  ALA A 282       8.854  69.677  14.175  1.00  0.00           C  
ATOM   4224  HA  ALA A 282       9.296  70.092  15.083  1.00  0.00           H  
ATOM   4225  CB  ALA A 282       9.417  68.277  13.921  1.00  0.00           C  
ATOM   4226  HB1 ALA A 282      10.497  68.297  13.766  1.00  0.00           H  
ATOM   4227  HB2 ALA A 282       9.218  67.633  14.775  1.00  0.00           H  
ATOM   4228  HB3 ALA A 282       8.962  67.819  13.045  1.00  0.00           H  
ATOM   4229  C   ALA A 282       9.206  70.546  12.962  1.00  0.00           C  
ATOM   4230  O   ALA A 282       8.504  70.531  11.949  1.00  0.00           O  
ATOM   4231  N   ASP A 283      10.322  71.284  13.078  1.00  0.00           N  
ATOM   4232  H   ASP A 283      10.832  71.223  13.948  1.00  0.00           H  
ATOM   4233  CA  ASP A 283      10.906  72.142  12.047  1.00  0.00           C  
ATOM   4234  HA  ASP A 283      10.146  72.867  11.747  1.00  0.00           H  
ATOM   4235  CB  ASP A 283      12.086  72.905  12.696  1.00  0.00           C  
ATOM   4236  HB2 ASP A 283      11.724  73.473  13.554  1.00  0.00           H  
ATOM   4237  HB3 ASP A 283      12.815  72.199  13.093  1.00  0.00           H  
ATOM   4238  CG  ASP A 283      12.822  73.870  11.764  1.00  0.00           C  
ATOM   4239  OD1 ASP A 283      13.700  73.387  11.018  1.00  0.00           O  
ATOM   4240  OD2 ASP A 283      12.495  75.075  11.818  1.00  0.00           O  
ATOM   4241  C   ASP A 283      11.320  71.321  10.807  1.00  0.00           C  
ATOM   4242  O   ASP A 283      11.857  70.224  10.946  1.00  0.00           O  
ATOM   4243  N   SER A 284      11.055  71.850   9.602  1.00  0.00           N  
ATOM   4244  H   SER A 284      10.642  72.770   9.568  1.00  0.00           H  
ATOM   4245  CA  SER A 284      11.281  71.183   8.315  1.00  0.00           C  
ATOM   4246  HA  SER A 284      10.734  70.239   8.349  1.00  0.00           H  
ATOM   4247  CB  SER A 284      10.660  72.048   7.197  1.00  0.00           C  
ATOM   4248  HB2 SER A 284       9.617  72.272   7.421  1.00  0.00           H  
ATOM   4249  HB3 SER A 284      10.664  71.494   6.257  1.00  0.00           H  
ATOM   4250  OG  SER A 284      11.361  73.261   6.994  1.00  0.00           O  
ATOM   4251  HG  SER A 284      10.948  73.735   6.288  1.00  0.00           H  
ATOM   4252  C   SER A 284      12.755  70.844   8.012  1.00  0.00           C  
ATOM   4253  O   SER A 284      13.012  69.857   7.323  1.00  0.00           O  
ATOM   4254  N   LYS A 285      13.713  71.619   8.553  1.00  0.00           N  
ATOM   4255  H   LYS A 285      13.432  72.398   9.135  1.00  0.00           H  
ATOM   4256  CA  LYS A 285      15.149  71.371   8.423  1.00  0.00           C  
ATOM   4257  HA  LYS A 285      15.377  71.011   7.418  1.00  0.00           H  
ATOM   4258  CB  LYS A 285      15.929  72.677   8.683  1.00  0.00           C  
ATOM   4259  HB2 LYS A 285      15.801  72.994   9.717  1.00  0.00           H  
ATOM   4260  HB3 LYS A 285      16.995  72.472   8.572  1.00  0.00           H  
ATOM   4261  CG  LYS A 285      15.581  73.847   7.746  1.00  0.00           C  
ATOM   4262  HG2 LYS A 285      15.822  73.568   6.720  1.00  0.00           H  
ATOM   4263  HG3 LYS A 285      14.511  74.058   7.771  1.00  0.00           H  
ATOM   4264  CD  LYS A 285      16.353  75.113   8.144  1.00  0.00           C  
ATOM   4265  HD2 LYS A 285      16.008  75.455   9.121  1.00  0.00           H  
ATOM   4266  HD3 LYS A 285      17.397  74.846   8.269  1.00  0.00           H  
ATOM   4267  CE  LYS A 285      16.265  76.258   7.127  1.00  0.00           C  
ATOM   4268  HE2 LYS A 285      16.604  75.920   6.147  1.00  0.00           H  
ATOM   4269  HE3 LYS A 285      15.233  76.593   7.018  1.00  0.00           H  
ATOM   4270  NZ  LYS A 285      17.103  77.398   7.547  1.00  0.00           N  
ATOM   4271  HZ1 LYS A 285      18.066  77.103   7.643  1.00  0.00           H  
ATOM   4272  HZ2 LYS A 285      17.051  78.135   6.858  1.00  0.00           H  
ATOM   4273  HZ3 LYS A 285      16.778  77.748   8.436  1.00  0.00           H  
ATOM   4274  C   LYS A 285      15.618  70.328   9.457  1.00  0.00           C  
ATOM   4275  O   LYS A 285      16.566  69.595   9.180  1.00  0.00           O  
ATOM   4276  N   ALA A 286      14.942  70.218  10.618  1.00  0.00           N  
ATOM   4277  H   ALA A 286      14.172  70.853  10.784  1.00  0.00           H  
ATOM   4278  CA  ALA A 286      15.210  69.200  11.638  1.00  0.00           C  
ATOM   4279  HA  ALA A 286      16.272  69.228  11.887  1.00  0.00           H  
ATOM   4280  CB  ALA A 286      14.390  69.492  12.907  1.00  0.00           C  
ATOM   4281  HB1 ALA A 286      14.748  68.895  13.747  1.00  0.00           H  
ATOM   4282  HB2 ALA A 286      14.463  70.536  13.195  1.00  0.00           H  
ATOM   4283  HB3 ALA A 286      13.331  69.268  12.783  1.00  0.00           H  
ATOM   4284  C   ALA A 286      14.839  67.796  11.140  1.00  0.00           C  
ATOM   4285  O   ALA A 286      15.558  66.845  11.435  1.00  0.00           O  
ATOM   4286  N   LEU A 287      13.754  67.683  10.354  1.00  0.00           N  
ATOM   4287  H   LEU A 287      13.216  68.519  10.168  1.00  0.00           H  
ATOM   4288  CA  LEU A 287      13.280  66.436   9.757  1.00  0.00           C  
ATOM   4289  HA  LEU A 287      13.400  65.627  10.473  1.00  0.00           H  
ATOM   4290  CB  LEU A 287      11.789  66.573   9.388  1.00  0.00           C  
ATOM   4291  HB2 LEU A 287      11.666  67.374   8.656  1.00  0.00           H  
ATOM   4292  HB3 LEU A 287      11.465  65.660   8.887  1.00  0.00           H  
ATOM   4293  CG  LEU A 287      10.840  66.832  10.579  1.00  0.00           C  
ATOM   4294  HG  LEU A 287      11.062  67.815  10.990  1.00  0.00           H  
ATOM   4295  CD1 LEU A 287       9.385  66.866  10.089  1.00  0.00           C  
ATOM   4296 HD11 LEU A 287       8.694  67.090  10.898  1.00  0.00           H  
ATOM   4297 HD12 LEU A 287       9.247  67.631   9.324  1.00  0.00           H  
ATOM   4298 HD13 LEU A 287       9.093  65.909   9.659  1.00  0.00           H  
ATOM   4299  CD2 LEU A 287      11.019  65.820  11.725  1.00  0.00           C  
ATOM   4300 HD21 LEU A 287      10.313  66.009  12.528  1.00  0.00           H  
ATOM   4301 HD22 LEU A 287      10.871  64.797  11.388  1.00  0.00           H  
ATOM   4302 HD23 LEU A 287      12.009  65.887  12.176  1.00  0.00           H  
ATOM   4303  C   LEU A 287      14.059  66.055   8.486  1.00  0.00           C  
ATOM   4304  O   LEU A 287      14.107  64.871   8.153  1.00  0.00           O  
ATOM   4305  N   ASP A 288      14.698  67.024   7.806  1.00  0.00           N  
ATOM   4306  H   ASP A 288      14.599  67.978   8.124  1.00  0.00           H  
ATOM   4307  CA  ASP A 288      15.587  66.782   6.668  1.00  0.00           C  
ATOM   4308  HA  ASP A 288      15.125  66.040   6.013  1.00  0.00           H  
ATOM   4309  CB  ASP A 288      15.765  68.102   5.880  1.00  0.00           C  
ATOM   4310  HB2 ASP A 288      14.788  68.506   5.612  1.00  0.00           H  
ATOM   4311  HB3 ASP A 288      16.246  68.859   6.501  1.00  0.00           H  
ATOM   4312  CG  ASP A 288      16.570  67.927   4.589  1.00  0.00           C  
ATOM   4313  OD1 ASP A 288      15.979  67.439   3.603  1.00  0.00           O  
ATOM   4314  OD2 ASP A 288      17.781  68.237   4.612  1.00  0.00           O  
ATOM   4315  C   ASP A 288      16.952  66.237   7.143  1.00  0.00           C  
ATOM   4316  O   ASP A 288      17.510  65.348   6.501  1.00  0.00           O  
ATOM   4317  N   LEU A 289      17.455  66.730   8.290  1.00  0.00           N  
ATOM   4318  H   LEU A 289      16.946  67.473   8.750  1.00  0.00           H  
ATOM   4319  CA  LEU A 289      18.666  66.243   8.952  1.00  0.00           C  
ATOM   4320  HA  LEU A 289      19.441  66.119   8.194  1.00  0.00           H  
ATOM   4321  CB  LEU A 289      19.117  67.302   9.985  1.00  0.00           C  
ATOM   4322  HB2 LEU A 289      19.228  68.254   9.469  1.00  0.00           H  
ATOM   4323  HB3 LEU A 289      18.317  67.463  10.710  1.00  0.00           H  
ATOM   4324  CG  LEU A 289      20.432  67.012  10.750  1.00  0.00           C  
ATOM   4325  HG  LEU A 289      20.259  66.165  11.414  1.00  0.00           H  
ATOM   4326  CD1 LEU A 289      21.613  66.651   9.831  1.00  0.00           C  
ATOM   4327 HD11 LEU A 289      22.535  66.548  10.401  1.00  0.00           H  
ATOM   4328 HD12 LEU A 289      21.452  65.706   9.314  1.00  0.00           H  
ATOM   4329 HD13 LEU A 289      21.783  67.417   9.078  1.00  0.00           H  
ATOM   4330  CD2 LEU A 289      20.798  68.210  11.638  1.00  0.00           C  
ATOM   4331 HD21 LEU A 289      21.672  67.997  12.254  1.00  0.00           H  
ATOM   4332 HD22 LEU A 289      21.020  69.096  11.041  1.00  0.00           H  
ATOM   4333 HD23 LEU A 289      19.975  68.461  12.304  1.00  0.00           H  
ATOM   4334  C   LEU A 289      18.416  64.891   9.647  1.00  0.00           C  
ATOM   4335  O   LEU A 289      19.319  64.059   9.675  1.00  0.00           O  
ATOM   4336  N   LEU A 290      17.190  64.645  10.146  1.00  0.00           N  
ATOM   4337  H   LEU A 290      16.505  65.387  10.103  1.00  0.00           H  
ATOM   4338  CA  LEU A 290      16.758  63.379  10.744  1.00  0.00           C  
ATOM   4339  HA  LEU A 290      17.489  63.105  11.506  1.00  0.00           H  
ATOM   4340  CB  LEU A 290      15.369  63.582  11.391  1.00  0.00           C  
ATOM   4341  HB2 LEU A 290      15.422  64.403  12.106  1.00  0.00           H  
ATOM   4342  HB3 LEU A 290      14.676  63.892  10.614  1.00  0.00           H  
ATOM   4343  CG  LEU A 290      14.754  62.363  12.108  1.00  0.00           C  
ATOM   4344  HG  LEU A 290      14.672  61.533  11.406  1.00  0.00           H  
ATOM   4345  CD1 LEU A 290      15.620  61.901  13.284  1.00  0.00           C  
ATOM   4346 HD11 LEU A 290      15.182  61.022  13.746  1.00  0.00           H  
ATOM   4347 HD12 LEU A 290      16.625  61.621  12.972  1.00  0.00           H  
ATOM   4348 HD13 LEU A 290      15.703  62.673  14.048  1.00  0.00           H  
ATOM   4349  CD2 LEU A 290      13.327  62.673  12.581  1.00  0.00           C  
ATOM   4350 HD21 LEU A 290      12.890  61.809  13.081  1.00  0.00           H  
ATOM   4351 HD22 LEU A 290      13.312  63.507  13.283  1.00  0.00           H  
ATOM   4352 HD23 LEU A 290      12.680  62.930  11.742  1.00  0.00           H  
ATOM   4353  C   LEU A 290      16.680  62.254   9.699  1.00  0.00           C  
ATOM   4354  O   LEU A 290      17.032  61.119  10.013  1.00  0.00           O  
ATOM   4355  N   ASP A 291      16.257  62.574   8.463  1.00  0.00           N  
ATOM   4356  H   ASP A 291      15.967  63.527   8.294  1.00  0.00           H  
ATOM   4357  CA  ASP A 291      16.197  61.653   7.328  1.00  0.00           C  
ATOM   4358  HA  ASP A 291      15.637  60.770   7.642  1.00  0.00           H  
ATOM   4359  CB  ASP A 291      15.457  62.354   6.163  1.00  0.00           C  
ATOM   4360  HB2 ASP A 291      14.500  62.746   6.506  1.00  0.00           H  
ATOM   4361  HB3 ASP A 291      16.022  63.222   5.821  1.00  0.00           H  
ATOM   4362  CG  ASP A 291      15.185  61.435   4.969  1.00  0.00           C  
ATOM   4363  OD1 ASP A 291      14.462  60.436   5.181  1.00  0.00           O  
ATOM   4364  OD2 ASP A 291      15.698  61.745   3.873  1.00  0.00           O  
ATOM   4365  C   ASP A 291      17.601  61.205   6.883  1.00  0.00           C  
ATOM   4366  O   ASP A 291      17.813  60.029   6.596  1.00  0.00           O  
ATOM   4367  N   LYS A 292      18.553  62.150   6.871  1.00  0.00           N  
ATOM   4368  H   LYS A 292      18.277  63.088   7.126  1.00  0.00           H  
ATOM   4369  CA  LYS A 292      19.952  61.961   6.497  1.00  0.00           C  
ATOM   4370  HA  LYS A 292      20.004  61.369   5.582  1.00  0.00           H  
ATOM   4371  CB  LYS A 292      20.545  63.361   6.231  1.00  0.00           C  
ATOM   4372  HB2 LYS A 292      20.278  64.042   7.041  1.00  0.00           H  
ATOM   4373  HB3 LYS A 292      21.631  63.320   6.223  1.00  0.00           H  
ATOM   4374  CG  LYS A 292      20.079  63.934   4.879  1.00  0.00           C  
ATOM   4375  HG2 LYS A 292      20.506  63.331   4.077  1.00  0.00           H  
ATOM   4376  HG3 LYS A 292      18.997  63.829   4.791  1.00  0.00           H  
ATOM   4377  CD  LYS A 292      20.454  65.411   4.671  1.00  0.00           C  
ATOM   4378  HD2 LYS A 292      19.966  66.034   5.422  1.00  0.00           H  
ATOM   4379  HD3 LYS A 292      21.524  65.531   4.828  1.00  0.00           H  
ATOM   4380  CE  LYS A 292      20.119  65.922   3.261  1.00  0.00           C  
ATOM   4381  HE2 LYS A 292      20.597  65.296   2.507  1.00  0.00           H  
ATOM   4382  HE3 LYS A 292      20.507  66.932   3.130  1.00  0.00           H  
ATOM   4383  NZ  LYS A 292      18.667  65.951   3.014  1.00  0.00           N  
ATOM   4384  HZ1 LYS A 292      18.232  66.629   3.631  1.00  0.00           H  
ATOM   4385  HZ2 LYS A 292      18.485  66.226   2.060  1.00  0.00           H  
ATOM   4386  HZ3 LYS A 292      18.266  65.041   3.186  1.00  0.00           H  
ATOM   4387  C   LYS A 292      20.764  61.224   7.582  1.00  0.00           C  
ATOM   4388  O   LYS A 292      21.732  60.541   7.247  1.00  0.00           O  
ATOM   4389  N   MET A 293      20.345  61.313   8.858  1.00  0.00           N  
ATOM   4390  H   MET A 293      19.555  61.914   9.050  1.00  0.00           H  
ATOM   4391  CA  MET A 293      20.916  60.589   9.996  1.00  0.00           C  
ATOM   4392  HA  MET A 293      22.000  60.532   9.903  1.00  0.00           H  
ATOM   4393  CB  MET A 293      20.529  61.322  11.296  1.00  0.00           C  
ATOM   4394  HB2 MET A 293      19.486  61.639  11.255  1.00  0.00           H  
ATOM   4395  HB3 MET A 293      20.600  60.645  12.149  1.00  0.00           H  
ATOM   4396  CG  MET A 293      21.429  62.518  11.610  1.00  0.00           C  
ATOM   4397  HG2 MET A 293      22.437  62.164  11.822  1.00  0.00           H  
ATOM   4398  HG3 MET A 293      21.507  63.183  10.751  1.00  0.00           H  
ATOM   4399  SD  MET A 293      20.849  63.477  13.030  1.00  0.00           S  
ATOM   4400  CE  MET A 293      22.259  64.591  13.189  1.00  0.00           C  
ATOM   4401  HE1 MET A 293      22.114  65.262  14.034  1.00  0.00           H  
ATOM   4402  HE2 MET A 293      23.165  64.010  13.350  1.00  0.00           H  
ATOM   4403  HE3 MET A 293      22.385  65.187  12.287  1.00  0.00           H  
ATOM   4404  C   MET A 293      20.353  59.163  10.104  1.00  0.00           C  
ATOM   4405  O   MET A 293      21.089  58.249  10.470  1.00  0.00           O  
ATOM   4406  N   LEU A 294      19.064  58.974   9.774  1.00  0.00           N  
ATOM   4407  H   LEU A 294      18.522  59.784   9.502  1.00  0.00           H  
ATOM   4408  CA  LEU A 294      18.361  57.693   9.786  1.00  0.00           C  
ATOM   4409  HA  LEU A 294      18.965  56.933  10.279  1.00  0.00           H  
ATOM   4410  CB  LEU A 294      17.021  57.826  10.552  1.00  0.00           C  
ATOM   4411  HB2 LEU A 294      16.382  58.547  10.041  1.00  0.00           H  
ATOM   4412  HB3 LEU A 294      16.486  56.876  10.509  1.00  0.00           H  
ATOM   4413  CG  LEU A 294      17.156  58.226  12.040  1.00  0.00           C  
ATOM   4414  HG  LEU A 294      17.639  59.202  12.095  1.00  0.00           H  
ATOM   4415  CD1 LEU A 294      15.770  58.379  12.683  1.00  0.00           C  
ATOM   4416 HD11 LEU A 294      15.848  58.669  13.731  1.00  0.00           H  
ATOM   4417 HD12 LEU A 294      15.187  59.146  12.173  1.00  0.00           H  
ATOM   4418 HD13 LEU A 294      15.203  57.451  12.641  1.00  0.00           H  
ATOM   4419  CD2 LEU A 294      18.015  57.232  12.840  1.00  0.00           C  
ATOM   4420 HD21 LEU A 294      17.983  57.446  13.907  1.00  0.00           H  
ATOM   4421 HD22 LEU A 294      17.674  56.207  12.704  1.00  0.00           H  
ATOM   4422 HD23 LEU A 294      19.062  57.276  12.541  1.00  0.00           H  
ATOM   4423  C   LEU A 294      18.158  57.192   8.345  1.00  0.00           C  
ATOM   4424  O   LEU A 294      17.087  56.706   7.988  1.00  0.00           O  
ATOM   4425  N   THR A 295      19.221  57.274   7.528  1.00  0.00           N  
ATOM   4426  H   THR A 295      20.056  57.706   7.895  1.00  0.00           H  
ATOM   4427  CA  THR A 295      19.337  56.621   6.224  1.00  0.00           C  
ATOM   4428  HA  THR A 295      18.377  56.603   5.702  1.00  0.00           H  
ATOM   4429  CB  THR A 295      20.394  57.389   5.389  1.00  0.00           C  
ATOM   4430  HB  THR A 295      21.293  57.553   5.984  1.00  0.00           H  
ATOM   4431  CG2 THR A 295      20.783  56.717   4.059  1.00  0.00           C  
ATOM   4432 HG21 THR A 295      21.459  57.353   3.488  1.00  0.00           H  
ATOM   4433 HG22 THR A 295      21.293  55.768   4.213  1.00  0.00           H  
ATOM   4434 HG23 THR A 295      19.907  56.525   3.439  1.00  0.00           H  
ATOM   4435  OG1 THR A 295      19.856  58.644   5.031  1.00  0.00           O  
ATOM   4436  HG1 THR A 295      19.494  59.055   5.804  1.00  0.00           H  
ATOM   4437  C   THR A 295      19.829  55.189   6.497  1.00  0.00           C  
ATOM   4438  O   THR A 295      20.795  55.002   7.241  1.00  0.00           O  
ATOM   4439  N   PHE A 296      19.152  54.187   5.910  1.00  0.00           N  
ATOM   4440  H   PHE A 296      18.371  54.431   5.317  1.00  0.00           H  
ATOM   4441  CA  PHE A 296      19.408  52.756   6.107  1.00  0.00           C  
ATOM   4442  HA  PHE A 296      19.290  52.546   7.172  1.00  0.00           H  
ATOM   4443  CB  PHE A 296      18.352  51.934   5.334  1.00  0.00           C  
ATOM   4444  HB2 PHE A 296      17.358  52.150   5.729  1.00  0.00           H  
ATOM   4445  HB3 PHE A 296      18.330  52.240   4.287  1.00  0.00           H  
ATOM   4446  CG  PHE A 296      18.573  50.432   5.400  1.00  0.00           C  
ATOM   4447  CD1 PHE A 296      18.215  49.714   6.559  1.00  0.00           C  
ATOM   4448  HD1 PHE A 296      17.738  50.218   7.387  1.00  0.00           H  
ATOM   4449  CE1 PHE A 296      18.493  48.337   6.647  1.00  0.00           C  
ATOM   4450  HE1 PHE A 296      18.214  47.785   7.532  1.00  0.00           H  
ATOM   4451  CZ  PHE A 296      19.141  47.681   5.583  1.00  0.00           C  
ATOM   4452  HZ  PHE A 296      19.363  46.630   5.655  1.00  0.00           H  
ATOM   4453  CE2 PHE A 296      19.503  48.394   4.425  1.00  0.00           C  
ATOM   4454  HE2 PHE A 296      19.999  47.889   3.609  1.00  0.00           H  
ATOM   4455  CD2 PHE A 296      19.210  49.767   4.330  1.00  0.00           C  
ATOM   4456  HD2 PHE A 296      19.499  50.312   3.443  1.00  0.00           H  
ATOM   4457  C   PHE A 296      20.832  52.326   5.705  1.00  0.00           C  
ATOM   4458  O   PHE A 296      21.480  51.603   6.461  1.00  0.00           O  
ATOM   4459  N   ASN A 297      21.310  52.775   4.532  1.00  0.00           N  
ATOM   4460  H   ASN A 297      20.719  53.374   3.975  1.00  0.00           H  
ATOM   4461  CA  ASN A 297      22.642  52.477   4.005  1.00  0.00           C  
ATOM   4462  HA  ASN A 297      22.809  51.404   4.088  1.00  0.00           H  
ATOM   4463  CB  ASN A 297      22.653  52.884   2.510  1.00  0.00           C  
ATOM   4464  HB2 ASN A 297      21.756  52.480   2.038  1.00  0.00           H  
ATOM   4465  HB3 ASN A 297      22.576  53.962   2.397  1.00  0.00           H  
ATOM   4466  CG  ASN A 297      23.863  52.383   1.707  1.00  0.00           C  
ATOM   4467  OD1 ASN A 297      24.987  52.330   2.201  1.00  0.00           O  
ATOM   4468  ND2 ASN A 297      23.637  51.997   0.452  1.00  0.00           N  
ATOM   4469 HD21 ASN A 297      24.398  51.652  -0.115  1.00  0.00           H  
ATOM   4470 HD22 ASN A 297      22.700  52.062   0.063  1.00  0.00           H  
ATOM   4471  C   ASN A 297      23.660  53.329   4.798  1.00  0.00           C  
ATOM   4472  O   ASN A 297      23.518  54.553   4.818  1.00  0.00           O  
ATOM   4473  N   PRO A 298      24.690  52.723   5.433  1.00  0.00           N  
ATOM   4474  CD  PRO A 298      24.958  51.282   5.444  1.00  0.00           C  
ATOM   4475  HD2 PRO A 298      25.032  50.863   4.441  1.00  0.00           H  
ATOM   4476  HD3 PRO A 298      24.149  50.772   5.970  1.00  0.00           H  
ATOM   4477  CG  PRO A 298      26.268  51.099   6.205  1.00  0.00           C  
ATOM   4478  HG2 PRO A 298      27.097  51.050   5.497  1.00  0.00           H  
ATOM   4479  HG3 PRO A 298      26.289  50.188   6.804  1.00  0.00           H  
ATOM   4480  CB  PRO A 298      26.400  52.359   7.042  1.00  0.00           C  
ATOM   4481  HB2 PRO A 298      27.444  52.590   7.252  1.00  0.00           H  
ATOM   4482  HB3 PRO A 298      25.896  52.218   7.997  1.00  0.00           H  
ATOM   4483  CA  PRO A 298      25.672  53.451   6.250  1.00  0.00           C  
ATOM   4484  HA  PRO A 298      25.154  54.112   6.948  1.00  0.00           H  
ATOM   4485  C   PRO A 298      26.669  54.302   5.442  1.00  0.00           C  
ATOM   4486  O   PRO A 298      27.256  55.226   6.002  1.00  0.00           O  
ATOM   4487  N   HID A 299      26.836  54.019   4.139  1.00  0.00           N  
ATOM   4488  H   HID A 299      26.317  53.246   3.747  1.00  0.00           H  
ATOM   4489  CA  HID A 299      27.727  54.746   3.231  1.00  0.00           C  
ATOM   4490  HA  HID A 299      28.644  55.018   3.758  1.00  0.00           H  
ATOM   4491  CB  HID A 299      28.082  53.840   2.031  1.00  0.00           C  
ATOM   4492  HB2 HID A 299      28.835  54.339   1.417  1.00  0.00           H  
ATOM   4493  HB3 HID A 299      27.216  53.696   1.383  1.00  0.00           H  
ATOM   4494  CG  HID A 299      28.625  52.479   2.396  1.00  0.00           C  
ATOM   4495  ND1 HID A 299      27.819  51.360   2.530  1.00  0.00           N  
ATOM   4496  HD1 HID A 299      26.818  51.327   2.384  1.00  0.00           H  
ATOM   4497  CE1 HID A 299      28.610  50.340   2.872  1.00  0.00           C  
ATOM   4498  HE1 HID A 299      28.247  49.336   3.038  1.00  0.00           H  
ATOM   4499  NE2 HID A 299      29.887  50.687   2.991  1.00  0.00           N  
ATOM   4500  CD2 HID A 299      29.901  52.051   2.688  1.00  0.00           C  
ATOM   4501  HD2 HID A 299      30.822  52.615   2.709  1.00  0.00           H  
ATOM   4502  C   HID A 299      27.063  56.021   2.677  1.00  0.00           C  
ATOM   4503  O   HID A 299      27.772  56.959   2.320  1.00  0.00           O  
ATOM   4504  N   LYS A 300      25.719  56.062   2.621  1.00  0.00           N  
ATOM   4505  H   LYS A 300      25.210  55.249   2.937  1.00  0.00           H  
ATOM   4506  CA  LYS A 300      24.925  57.216   2.187  1.00  0.00           C  
ATOM   4507  HA  LYS A 300      25.499  57.854   1.512  1.00  0.00           H  
ATOM   4508  CB  LYS A 300      23.667  56.701   1.460  1.00  0.00           C  
ATOM   4509  HB2 LYS A 300      23.092  56.061   2.127  1.00  0.00           H  
ATOM   4510  HB3 LYS A 300      23.013  57.542   1.223  1.00  0.00           H  
ATOM   4511  CG  LYS A 300      23.974  55.958   0.150  1.00  0.00           C  
ATOM   4512  HG2 LYS A 300      24.539  56.616  -0.511  1.00  0.00           H  
ATOM   4513  HG3 LYS A 300      24.613  55.096   0.346  1.00  0.00           H  
ATOM   4514  CD  LYS A 300      22.698  55.489  -0.562  1.00  0.00           C  
ATOM   4515  HD2 LYS A 300      22.161  54.791   0.080  1.00  0.00           H  
ATOM   4516  HD3 LYS A 300      22.034  56.340  -0.714  1.00  0.00           H  
ATOM   4517  CE  LYS A 300      22.988  54.827  -1.916  1.00  0.00           C  
ATOM   4518  HE2 LYS A 300      23.480  55.534  -2.586  1.00  0.00           H  
ATOM   4519  HE3 LYS A 300      23.659  53.976  -1.794  1.00  0.00           H  
ATOM   4520  NZ  LYS A 300      21.748  54.360  -2.554  1.00  0.00           N  
ATOM   4521  HZ1 LYS A 300      21.967  54.019  -3.486  1.00  0.00           H  
ATOM   4522  HZ2 LYS A 300      21.346  53.612  -1.996  1.00  0.00           H  
ATOM   4523  HZ3 LYS A 300      21.089  55.120  -2.628  1.00  0.00           H  
ATOM   4524  C   LYS A 300      24.449  58.068   3.380  1.00  0.00           C  
ATOM   4525  O   LYS A 300      23.932  59.165   3.169  1.00  0.00           O  
ATOM   4526  N   ARG A 301      24.625  57.581   4.621  1.00  0.00           N  
ATOM   4527  H   ARG A 301      25.070  56.679   4.710  1.00  0.00           H  
ATOM   4528  CA  ARG A 301      24.270  58.263   5.863  1.00  0.00           C  
ATOM   4529  HA  ARG A 301      23.274  58.695   5.763  1.00  0.00           H  
ATOM   4530  CB  ARG A 301      24.285  57.210   6.990  1.00  0.00           C  
ATOM   4531  HB2 ARG A 301      23.739  56.333   6.646  1.00  0.00           H  
ATOM   4532  HB3 ARG A 301      25.307  56.870   7.170  1.00  0.00           H  
ATOM   4533  CG  ARG A 301      23.651  57.667   8.315  1.00  0.00           C  
ATOM   4534  HG2 ARG A 301      24.135  58.578   8.661  1.00  0.00           H  
ATOM   4535  HG3 ARG A 301      22.604  57.925   8.152  1.00  0.00           H  
ATOM   4536  CD  ARG A 301      23.760  56.598   9.413  1.00  0.00           C  
ATOM   4537  HD2 ARG A 301      23.355  56.959  10.358  1.00  0.00           H  
ATOM   4538  HD3 ARG A 301      24.814  56.387   9.584  1.00  0.00           H  
ATOM   4539  NE  ARG A 301      23.061  55.363   9.025  1.00  0.00           N  
ATOM   4540  HE  ARG A 301      22.267  55.478   8.406  1.00  0.00           H  
ATOM   4541  CZ  ARG A 301      23.385  54.110   9.385  1.00  0.00           C  
ATOM   4542  NH1 ARG A 301      24.369  53.865  10.253  1.00  0.00           N  
ATOM   4543 HH11 ARG A 301      24.669  52.907  10.431  1.00  0.00           H  
ATOM   4544 HH12 ARG A 301      24.844  54.629  10.718  1.00  0.00           H  
ATOM   4545  NH2 ARG A 301      22.719  53.078   8.858  1.00  0.00           N  
ATOM   4546 HH21 ARG A 301      22.983  52.125   9.103  1.00  0.00           H  
ATOM   4547 HH22 ARG A 301      21.984  53.227   8.180  1.00  0.00           H  
ATOM   4548  C   ARG A 301      25.305  59.366   6.144  1.00  0.00           C  
ATOM   4549  O   ARG A 301      26.506  59.146   5.978  1.00  0.00           O  
ATOM   4550  N   ILE A 302      24.814  60.555   6.530  1.00  0.00           N  
ATOM   4551  H   ILE A 302      23.813  60.619   6.659  1.00  0.00           H  
ATOM   4552  CA  ILE A 302      25.566  61.803   6.701  1.00  0.00           C  
ATOM   4553  HA  ILE A 302      25.980  62.034   5.718  1.00  0.00           H  
ATOM   4554  CB  ILE A 302      24.567  62.929   7.090  1.00  0.00           C  
ATOM   4555  HB  ILE A 302      23.750  62.842   6.376  1.00  0.00           H  
ATOM   4556  CG2 ILE A 302      23.965  62.768   8.504  1.00  0.00           C  
ATOM   4557 HG21 ILE A 302      23.104  63.421   8.649  1.00  0.00           H  
ATOM   4558 HG22 ILE A 302      23.627  61.749   8.681  1.00  0.00           H  
ATOM   4559 HG23 ILE A 302      24.691  63.005   9.282  1.00  0.00           H  
ATOM   4560  CG1 ILE A 302      25.163  64.339   6.897  1.00  0.00           C  
ATOM   4561 HG12 ILE A 302      25.881  64.558   7.686  1.00  0.00           H  
ATOM   4562 HG13 ILE A 302      25.723  64.369   5.961  1.00  0.00           H  
ATOM   4563  CD1 ILE A 302      24.103  65.447   6.848  1.00  0.00           C  
ATOM   4564 HD11 ILE A 302      24.557  66.413   6.633  1.00  0.00           H  
ATOM   4565 HD12 ILE A 302      23.374  65.249   6.066  1.00  0.00           H  
ATOM   4566 HD13 ILE A 302      23.569  65.537   7.792  1.00  0.00           H  
ATOM   4567  C   ILE A 302      26.740  61.674   7.690  1.00  0.00           C  
ATOM   4568  O   ILE A 302      26.606  61.058   8.742  1.00  0.00           O  
ATOM   4569  N   GLU A 303      27.891  62.270   7.358  1.00  0.00           N  
ATOM   4570  H   GLU A 303      27.950  62.757   6.477  1.00  0.00           H  
ATOM   4571  CA  GLU A 303      29.061  62.328   8.235  1.00  0.00           C  
ATOM   4572  HA  GLU A 303      29.153  61.415   8.827  1.00  0.00           H  
ATOM   4573  CB  GLU A 303      30.309  62.501   7.354  1.00  0.00           C  
ATOM   4574  HB2 GLU A 303      30.168  63.347   6.681  1.00  0.00           H  
ATOM   4575  HB3 GLU A 303      31.175  62.744   7.973  1.00  0.00           H  
ATOM   4576  CG  GLU A 303      30.618  61.215   6.553  1.00  0.00           C  
ATOM   4577  HG2 GLU A 303      30.861  60.404   7.241  1.00  0.00           H  
ATOM   4578  HG3 GLU A 303      29.736  60.895   5.998  1.00  0.00           H  
ATOM   4579  CD  GLU A 303      31.759  61.349   5.544  1.00  0.00           C  
ATOM   4580  OE1 GLU A 303      32.354  62.446   5.460  1.00  0.00           O  
ATOM   4581  OE2 GLU A 303      32.013  60.334   4.860  1.00  0.00           O  
ATOM   4582  C   GLU A 303      28.917  63.535   9.176  1.00  0.00           C  
ATOM   4583  O   GLU A 303      28.224  64.499   8.853  1.00  0.00           O  
ATOM   4584  N   VAL A 304      29.548  63.457  10.359  1.00  0.00           N  
ATOM   4585  H   VAL A 304      30.102  62.631  10.535  1.00  0.00           H  
ATOM   4586  CA  VAL A 304      29.437  64.407  11.475  1.00  0.00           C  
ATOM   4587  HA  VAL A 304      28.393  64.361  11.791  1.00  0.00           H  
ATOM   4588  CB  VAL A 304      30.306  63.896  12.653  1.00  0.00           C  
ATOM   4589  HB  VAL A 304      30.043  62.852  12.819  1.00  0.00           H  
ATOM   4590  CG1 VAL A 304      31.821  63.918  12.372  1.00  0.00           C  
ATOM   4591 HG11 VAL A 304      32.366  63.414  13.168  1.00  0.00           H  
ATOM   4592 HG12 VAL A 304      32.067  63.405  11.442  1.00  0.00           H  
ATOM   4593 HG13 VAL A 304      32.208  64.936  12.305  1.00  0.00           H  
ATOM   4594  CG2 VAL A 304      29.983  64.617  13.969  1.00  0.00           C  
ATOM   4595 HG21 VAL A 304      30.478  64.123  14.800  1.00  0.00           H  
ATOM   4596 HG22 VAL A 304      30.311  65.656  13.953  1.00  0.00           H  
ATOM   4597 HG23 VAL A 304      28.915  64.604  14.180  1.00  0.00           H  
ATOM   4598  C   VAL A 304      29.720  65.883  11.116  1.00  0.00           C  
ATOM   4599  O   VAL A 304      29.094  66.779  11.680  1.00  0.00           O  
ATOM   4600  N   GLU A 305      30.625  66.126  10.153  1.00  0.00           N  
ATOM   4601  H   GLU A 305      31.085  65.333   9.732  1.00  0.00           H  
ATOM   4602  CA  GLU A 305      31.027  67.450   9.679  1.00  0.00           C  
ATOM   4603  HA  GLU A 305      31.174  68.119  10.529  1.00  0.00           H  
ATOM   4604  CB  GLU A 305      32.349  67.298   8.905  1.00  0.00           C  
ATOM   4605  HB2 GLU A 305      32.220  66.613   8.064  1.00  0.00           H  
ATOM   4606  HB3 GLU A 305      32.613  68.262   8.471  1.00  0.00           H  
ATOM   4607  CG  GLU A 305      33.502  66.798   9.795  1.00  0.00           C  
ATOM   4608  HG2 GLU A 305      33.552  67.397  10.703  1.00  0.00           H  
ATOM   4609  HG3 GLU A 305      33.320  65.771  10.113  1.00  0.00           H  
ATOM   4610  CD  GLU A 305      34.861  66.876   9.103  1.00  0.00           C  
ATOM   4611  OE1 GLU A 305      35.220  67.988   8.656  1.00  0.00           O  
ATOM   4612  OE2 GLU A 305      35.545  65.830   9.077  1.00  0.00           O  
ATOM   4613  C   GLU A 305      29.982  68.069   8.734  1.00  0.00           C  
ATOM   4614  O   GLU A 305      29.786  69.284   8.762  1.00  0.00           O  
ATOM   4615  N   GLN A 306      29.293  67.236   7.936  1.00  0.00           N  
ATOM   4616  H   GLN A 306      29.510  66.251   7.985  1.00  0.00           H  
ATOM   4617  CA  GLN A 306      28.207  67.629   7.035  1.00  0.00           C  
ATOM   4618  HA  GLN A 306      28.448  68.573   6.545  1.00  0.00           H  
ATOM   4619  CB  GLN A 306      27.996  66.526   5.966  1.00  0.00           C  
ATOM   4620  HB2 GLN A 306      28.064  65.536   6.420  1.00  0.00           H  
ATOM   4621  HB3 GLN A 306      26.977  66.589   5.579  1.00  0.00           H  
ATOM   4622  CG  GLN A 306      28.919  66.593   4.730  1.00  0.00           C  
ATOM   4623  HG2 GLN A 306      28.860  67.586   4.282  1.00  0.00           H  
ATOM   4624  HG3 GLN A 306      28.552  65.902   3.971  1.00  0.00           H  
ATOM   4625  CD  GLN A 306      30.390  66.276   5.013  1.00  0.00           C  
ATOM   4626  OE1 GLN A 306      31.128  67.119   5.515  1.00  0.00           O  
ATOM   4627  NE2 GLN A 306      30.829  65.068   4.656  1.00  0.00           N  
ATOM   4628 HE21 GLN A 306      31.788  64.803   4.839  1.00  0.00           H  
ATOM   4629 HE22 GLN A 306      30.204  64.403   4.226  1.00  0.00           H  
ATOM   4630  C   GLN A 306      26.889  67.803   7.816  1.00  0.00           C  
ATOM   4631  O   GLN A 306      26.043  68.597   7.404  1.00  0.00           O  
ATOM   4632  N   ALA A 307      26.728  67.092   8.947  1.00  0.00           N  
ATOM   4633  H   ALA A 307      27.463  66.445   9.201  1.00  0.00           H  
ATOM   4634  CA  ALA A 307      25.581  67.177   9.848  1.00  0.00           C  
ATOM   4635  HA  ALA A 307      24.662  67.152   9.262  1.00  0.00           H  
ATOM   4636  CB  ALA A 307      25.613  65.970  10.799  1.00  0.00           C  
ATOM   4637  HB1 ALA A 307      24.754  65.971  11.471  1.00  0.00           H  
ATOM   4638  HB2 ALA A 307      25.587  65.034  10.242  1.00  0.00           H  
ATOM   4639  HB3 ALA A 307      26.513  65.962  11.412  1.00  0.00           H  
ATOM   4640  C   ALA A 307      25.607  68.470  10.678  1.00  0.00           C  
ATOM   4641  O   ALA A 307      24.545  69.036  10.924  1.00  0.00           O  
ATOM   4642  N   LEU A 308      26.807  68.964  11.043  1.00  0.00           N  
ATOM   4643  H   LEU A 308      27.628  68.419  10.816  1.00  0.00           H  
ATOM   4644  CA  LEU A 308      27.037  70.271  11.668  1.00  0.00           C  
ATOM   4645  HA  LEU A 308      26.352  70.394  12.507  1.00  0.00           H  
ATOM   4646  CB  LEU A 308      28.504  70.359  12.157  1.00  0.00           C  
ATOM   4647  HB2 LEU A 308      29.160  69.968  11.378  1.00  0.00           H  
ATOM   4648  HB3 LEU A 308      28.807  71.398  12.291  1.00  0.00           H  
ATOM   4649  CG  LEU A 308      28.773  69.618  13.480  1.00  0.00           C  
ATOM   4650  HG  LEU A 308      28.275  68.652  13.423  1.00  0.00           H  
ATOM   4651  CD1 LEU A 308      30.271  69.342  13.671  1.00  0.00           C  
ATOM   4652 HD11 LEU A 308      30.453  68.792  14.593  1.00  0.00           H  
ATOM   4653 HD12 LEU A 308      30.675  68.748  12.852  1.00  0.00           H  
ATOM   4654 HD13 LEU A 308      30.842  70.268  13.724  1.00  0.00           H  
ATOM   4655  CD2 LEU A 308      28.215  70.389  14.688  1.00  0.00           C  
ATOM   4656 HD21 LEU A 308      28.418  69.864  15.620  1.00  0.00           H  
ATOM   4657 HD22 LEU A 308      28.671  71.376  14.767  1.00  0.00           H  
ATOM   4658 HD23 LEU A 308      27.136  70.524  14.626  1.00  0.00           H  
ATOM   4659  C   LEU A 308      26.784  71.420  10.679  1.00  0.00           C  
ATOM   4660  O   LEU A 308      26.225  72.445  11.069  1.00  0.00           O  
ATOM   4661  N   ALA A 309      27.165  71.229   9.404  1.00  0.00           N  
ATOM   4662  H   ALA A 309      27.610  70.351   9.176  1.00  0.00           H  
ATOM   4663  CA  ALA A 309      27.025  72.193   8.313  1.00  0.00           C  
ATOM   4664  HA  ALA A 309      27.269  73.191   8.677  1.00  0.00           H  
ATOM   4665  CB  ALA A 309      28.012  71.788   7.205  1.00  0.00           C  
ATOM   4666  HB1 ALA A 309      28.043  72.531   6.408  1.00  0.00           H  
ATOM   4667  HB2 ALA A 309      29.025  71.696   7.596  1.00  0.00           H  
ATOM   4668  HB3 ALA A 309      27.745  70.831   6.757  1.00  0.00           H  
ATOM   4669  C   ALA A 309      25.611  72.233   7.702  1.00  0.00           C  
ATOM   4670  O   ALA A 309      25.393  72.977   6.745  1.00  0.00           O  
ATOM   4671  N   HIE A 310      24.651  71.463   8.244  1.00  0.00           N  
ATOM   4672  H   HIE A 310      24.897  70.887   9.037  1.00  0.00           H  
ATOM   4673  CA  HIE A 310      23.264  71.416   7.789  1.00  0.00           C  
ATOM   4674  HA  HIE A 310      23.293  71.252   6.712  1.00  0.00           H  
ATOM   4675  CB  HIE A 310      22.568  70.207   8.450  1.00  0.00           C  
ATOM   4676  HB2 HIE A 310      23.193  69.322   8.324  1.00  0.00           H  
ATOM   4677  HB3 HIE A 310      22.462  70.353   9.526  1.00  0.00           H  
ATOM   4678  CG  HIE A 310      21.217  69.892   7.855  1.00  0.00           C  
ATOM   4679  ND1 HIE A 310      20.055  70.590   8.207  1.00  0.00           N  
ATOM   4680  CE1 HIE A 310      19.118  70.114   7.401  1.00  0.00           C  
ATOM   4681  HE1 HIE A 310      18.103  70.482   7.380  1.00  0.00           H  
ATOM   4682  NE2 HIE A 310      19.559  69.142   6.605  1.00  0.00           N  
ATOM   4683  HE2 HIE A 310      19.009  68.662   5.897  1.00  0.00           H  
ATOM   4684  CD2 HIE A 310      20.905  68.976   6.871  1.00  0.00           C  
ATOM   4685  HD2 HIE A 310      21.520  68.270   6.333  1.00  0.00           H  
ATOM   4686  C   HIE A 310      22.524  72.720   8.181  1.00  0.00           C  
ATOM   4687  O   HIE A 310      22.729  73.194   9.301  1.00  0.00           O  
ATOM   4688  N   PRO A 311      21.655  73.284   7.303  1.00  0.00           N  
ATOM   4689  CD  PRO A 311      21.496  72.853   5.908  1.00  0.00           C  
ATOM   4690  HD2 PRO A 311      22.451  72.815   5.383  1.00  0.00           H  
ATOM   4691  HD3 PRO A 311      21.046  71.861   5.871  1.00  0.00           H  
ATOM   4692  CG  PRO A 311      20.573  73.867   5.236  1.00  0.00           C  
ATOM   4693  HG2 PRO A 311      19.917  73.416   4.491  1.00  0.00           H  
ATOM   4694  HG3 PRO A 311      21.173  74.629   4.736  1.00  0.00           H  
ATOM   4695  CB  PRO A 311      19.817  74.503   6.383  1.00  0.00           C  
ATOM   4696  HB2 PRO A 311      19.480  75.514   6.150  1.00  0.00           H  
ATOM   4697  HB3 PRO A 311      18.934  73.899   6.600  1.00  0.00           H  
ATOM   4698  CA  PRO A 311      20.806  74.467   7.556  1.00  0.00           C  
ATOM   4699  HA  PRO A 311      21.463  75.336   7.488  1.00  0.00           H  
ATOM   4700  C   PRO A 311      20.031  74.562   8.885  1.00  0.00           C  
ATOM   4701  O   PRO A 311      19.703  75.677   9.290  1.00  0.00           O  
ATOM   4702  N   TYR A 312      19.724  73.438   9.561  1.00  0.00           N  
ATOM   4703  H   TYR A 312      20.001  72.548   9.166  1.00  0.00           H  
ATOM   4704  CA  TYR A 312      19.032  73.415  10.855  1.00  0.00           C  
ATOM   4705  HA  TYR A 312      18.128  74.020  10.767  1.00  0.00           H  
ATOM   4706  CB  TYR A 312      18.645  71.960  11.215  1.00  0.00           C  
ATOM   4707  HB2 TYR A 312      18.029  71.540  10.424  1.00  0.00           H  
ATOM   4708  HB3 TYR A 312      19.542  71.337  11.243  1.00  0.00           H  
ATOM   4709  CG  TYR A 312      17.886  71.801  12.528  1.00  0.00           C  
ATOM   4710  CD1 TYR A 312      16.713  72.548  12.765  1.00  0.00           C  
ATOM   4711  HD1 TYR A 312      16.322  73.212  12.008  1.00  0.00           H  
ATOM   4712  CE1 TYR A 312      16.050  72.458  14.004  1.00  0.00           C  
ATOM   4713  HE1 TYR A 312      15.158  73.041  14.171  1.00  0.00           H  
ATOM   4714  CZ  TYR A 312      16.536  71.593  15.004  1.00  0.00           C  
ATOM   4715  OH  TYR A 312      15.878  71.490  16.194  1.00  0.00           O  
ATOM   4716  HH  TYR A 312      15.084  72.005  16.225  1.00  0.00           H  
ATOM   4717  CE2 TYR A 312      17.697  70.833  14.767  1.00  0.00           C  
ATOM   4718  HE2 TYR A 312      18.076  70.173  15.535  1.00  0.00           H  
ATOM   4719  CD2 TYR A 312      18.372  70.941  13.535  1.00  0.00           C  
ATOM   4720  HD2 TYR A 312      19.275  70.373  13.373  1.00  0.00           H  
ATOM   4721  C   TYR A 312      19.902  73.992  11.986  1.00  0.00           C  
ATOM   4722  O   TYR A 312      19.384  74.684  12.860  1.00  0.00           O  
ATOM   4723  N   LEU A 313      21.214  73.712  11.953  1.00  0.00           N  
ATOM   4724  H   LEU A 313      21.564  73.177  11.169  1.00  0.00           H  
ATOM   4725  CA  LEU A 313      22.190  74.093  12.971  1.00  0.00           C  
ATOM   4726  HA  LEU A 313      21.693  74.348  13.908  1.00  0.00           H  
ATOM   4727  CB  LEU A 313      23.137  72.894  13.205  1.00  0.00           C  
ATOM   4728  HB2 LEU A 313      23.697  72.690  12.290  1.00  0.00           H  
ATOM   4729  HB3 LEU A 313      23.881  73.156  13.960  1.00  0.00           H  
ATOM   4730  CG  LEU A 313      22.422  71.600  13.656  1.00  0.00           C  
ATOM   4731  HG  LEU A 313      21.752  71.272  12.860  1.00  0.00           H  
ATOM   4732  CD1 LEU A 313      23.432  70.474  13.869  1.00  0.00           C  
ATOM   4733 HD11 LEU A 313      22.918  69.538  14.087  1.00  0.00           H  
ATOM   4734 HD12 LEU A 313      24.038  70.324  12.980  1.00  0.00           H  
ATOM   4735 HD13 LEU A 313      24.110  70.696  14.691  1.00  0.00           H  
ATOM   4736  CD2 LEU A 313      21.582  71.802  14.925  1.00  0.00           C  
ATOM   4737 HD21 LEU A 313      21.227  70.857  15.329  1.00  0.00           H  
ATOM   4738 HD22 LEU A 313      22.161  72.295  15.703  1.00  0.00           H  
ATOM   4739 HD23 LEU A 313      20.703  72.411  14.723  1.00  0.00           H  
ATOM   4740  C   LEU A 313      23.001  75.335  12.558  1.00  0.00           C  
ATOM   4741  O   LEU A 313      24.001  75.642  13.202  1.00  0.00           O  
ATOM   4742  N   GLU A 314      22.547  76.070  11.525  1.00  0.00           N  
ATOM   4743  H   GLU A 314      21.715  75.730  11.064  1.00  0.00           H  
ATOM   4744  CA  GLU A 314      23.094  77.331  11.007  1.00  0.00           C  
ATOM   4745  HA  GLU A 314      24.090  77.109  10.621  1.00  0.00           H  
ATOM   4746  CB  GLU A 314      22.210  77.770   9.816  1.00  0.00           C  
ATOM   4747  HB2 GLU A 314      22.294  77.019   9.030  1.00  0.00           H  
ATOM   4748  HB3 GLU A 314      21.167  77.755  10.136  1.00  0.00           H  
ATOM   4749  CG  GLU A 314      22.503  79.163   9.215  1.00  0.00           C  
ATOM   4750  HG2 GLU A 314      22.301  79.949   9.943  1.00  0.00           H  
ATOM   4751  HG3 GLU A 314      23.561  79.234   8.958  1.00  0.00           H  
ATOM   4752  CD  GLU A 314      21.678  79.479   7.963  1.00  0.00           C  
ATOM   4753  OE1 GLU A 314      20.625  78.831   7.763  1.00  0.00           O  
ATOM   4754  OE2 GLU A 314      22.115  80.388   7.224  1.00  0.00           O  
ATOM   4755  C   GLU A 314      23.266  78.442  12.066  1.00  0.00           C  
ATOM   4756  O   GLU A 314      24.185  79.252  11.957  1.00  0.00           O  
ATOM   4757  N   GLN A 315      22.407  78.445  13.101  1.00  0.00           N  
ATOM   4758  H   GLN A 315      21.689  77.734  13.100  1.00  0.00           H  
ATOM   4759  CA  GLN A 315      22.420  79.352  14.251  1.00  0.00           C  
ATOM   4760  HA  GLN A 315      22.398  80.375  13.871  1.00  0.00           H  
ATOM   4761  CB  GLN A 315      21.128  79.078  15.068  1.00  0.00           C  
ATOM   4762  HB2 GLN A 315      20.263  79.260  14.429  1.00  0.00           H  
ATOM   4763  HB3 GLN A 315      21.085  78.015  15.313  1.00  0.00           H  
ATOM   4764  CG  GLN A 315      20.942  79.867  16.387  1.00  0.00           C  
ATOM   4765  HG2 GLN A 315      21.707  79.586  17.111  1.00  0.00           H  
ATOM   4766  HG3 GLN A 315      19.992  79.580  16.841  1.00  0.00           H  
ATOM   4767  CD  GLN A 315      20.927  81.388  16.204  1.00  0.00           C  
ATOM   4768  OE1 GLN A 315      20.373  81.903  15.235  1.00  0.00           O  
ATOM   4769  NE2 GLN A 315      21.547  82.116  17.135  1.00  0.00           N  
ATOM   4770 HE21 GLN A 315      21.569  83.121  17.048  1.00  0.00           H  
ATOM   4771 HE22 GLN A 315      22.008  81.659  17.908  1.00  0.00           H  
ATOM   4772  C   GLN A 315      23.672  79.200  15.141  1.00  0.00           C  
ATOM   4773  O   GLN A 315      24.060  80.164  15.801  1.00  0.00           O  
ATOM   4774  N   TYR A 316      24.290  78.008  15.158  1.00  0.00           N  
ATOM   4775  H   TYR A 316      23.922  77.275  14.566  1.00  0.00           H  
ATOM   4776  CA  TYR A 316      25.399  77.651  16.041  1.00  0.00           C  
ATOM   4777  HA  TYR A 316      25.691  78.507  16.652  1.00  0.00           H  
ATOM   4778  CB  TYR A 316      24.939  76.523  16.987  1.00  0.00           C  
ATOM   4779  HB2 TYR A 316      24.669  75.640  16.406  1.00  0.00           H  
ATOM   4780  HB3 TYR A 316      25.773  76.227  17.622  1.00  0.00           H  
ATOM   4781  CG  TYR A 316      23.790  76.884  17.912  1.00  0.00           C  
ATOM   4782  CD1 TYR A 316      23.976  77.851  18.922  1.00  0.00           C  
ATOM   4783  HD1 TYR A 316      24.938  78.327  19.047  1.00  0.00           H  
ATOM   4784  CE1 TYR A 316      22.907  78.209  19.764  1.00  0.00           C  
ATOM   4785  HE1 TYR A 316      23.053  78.954  20.532  1.00  0.00           H  
ATOM   4786  CZ  TYR A 316      21.648  77.598  19.604  1.00  0.00           C  
ATOM   4787  OH  TYR A 316      20.610  77.955  20.414  1.00  0.00           O  
ATOM   4788  HH  TYR A 316      19.808  77.493  20.222  1.00  0.00           H  
ATOM   4789  CE2 TYR A 316      21.464  76.620  18.607  1.00  0.00           C  
ATOM   4790  HE2 TYR A 316      20.502  76.144  18.489  1.00  0.00           H  
ATOM   4791  CD2 TYR A 316      22.532  76.263  17.762  1.00  0.00           C  
ATOM   4792  HD2 TYR A 316      22.379  75.516  16.997  1.00  0.00           H  
ATOM   4793  C   TYR A 316      26.667  77.227  15.283  1.00  0.00           C  
ATOM   4794  O   TYR A 316      27.734  77.211  15.893  1.00  0.00           O  
ATOM   4795  N   TYR A 317      26.567  76.884  13.985  1.00  0.00           N  
ATOM   4796  H   TYR A 317      25.654  76.933  13.553  1.00  0.00           H  
ATOM   4797  CA  TYR A 317      27.653  76.345  13.163  1.00  0.00           C  
ATOM   4798  HA  TYR A 317      28.034  75.461  13.671  1.00  0.00           H  
ATOM   4799  CB  TYR A 317      27.089  75.912  11.791  1.00  0.00           C  
ATOM   4800  HB2 TYR A 317      26.318  75.156  11.941  1.00  0.00           H  
ATOM   4801  HB3 TYR A 317      26.588  76.756  11.315  1.00  0.00           H  
ATOM   4802  CG  TYR A 317      28.107  75.321  10.824  1.00  0.00           C  
ATOM   4803  CD1 TYR A 317      28.878  74.201  11.200  1.00  0.00           C  
ATOM   4804  HD1 TYR A 317      28.744  73.755  12.173  1.00  0.00           H  
ATOM   4805  CE1 TYR A 317      29.815  73.648  10.307  1.00  0.00           C  
ATOM   4806  HE1 TYR A 317      30.391  72.785  10.607  1.00  0.00           H  
ATOM   4807  CZ  TYR A 317      29.988  74.213   9.029  1.00  0.00           C  
ATOM   4808  OH  TYR A 317      30.885  73.672   8.154  1.00  0.00           O  
ATOM   4809  HH  TYR A 317      31.352  72.932   8.511  1.00  0.00           H  
ATOM   4810  CE2 TYR A 317      29.228  75.338   8.651  1.00  0.00           C  
ATOM   4811  HE2 TYR A 317      29.359  75.776   7.672  1.00  0.00           H  
ATOM   4812  CD2 TYR A 317      28.290  75.890   9.546  1.00  0.00           C  
ATOM   4813  HD2 TYR A 317      27.711  76.751   9.245  1.00  0.00           H  
ATOM   4814  C   TYR A 317      28.798  77.354  12.986  1.00  0.00           C  
ATOM   4815  O   TYR A 317      28.598  78.443  12.448  1.00  0.00           O  
ATOM   4816  N   ASP A 318      29.994  76.955  13.441  1.00  0.00           N  
ATOM   4817  H   ASP A 318      30.057  76.029  13.851  1.00  0.00           H  
ATOM   4818  CA  ASP A 318      31.241  77.699  13.345  1.00  0.00           C  
ATOM   4819  HA  ASP A 318      31.240  78.230  12.393  1.00  0.00           H  
ATOM   4820  CB  ASP A 318      31.301  78.807  14.432  1.00  0.00           C  
ATOM   4821  HB2 ASP A 318      30.509  79.537  14.267  1.00  0.00           H  
ATOM   4822  HB3 ASP A 318      31.110  78.365  15.411  1.00  0.00           H  
ATOM   4823  CG  ASP A 318      32.634  79.566  14.505  1.00  0.00           C  
ATOM   4824  OD1 ASP A 318      33.293  79.686  13.447  1.00  0.00           O  
ATOM   4825  OD2 ASP A 318      32.968  80.025  15.618  1.00  0.00           O  
ATOM   4826  C   ASP A 318      32.417  76.702  13.353  1.00  0.00           C  
ATOM   4827  O   ASP A 318      32.813  76.284  14.441  1.00  0.00           O  
ATOM   4828  N   PRO A 319      32.987  76.314  12.186  1.00  0.00           N  
ATOM   4829  CD  PRO A 319      32.422  76.589  10.862  1.00  0.00           C  
ATOM   4830  HD2 PRO A 319      32.549  77.647  10.631  1.00  0.00           H  
ATOM   4831  HD3 PRO A 319      31.359  76.350  10.810  1.00  0.00           H  
ATOM   4832  CG  PRO A 319      33.227  75.746   9.875  1.00  0.00           C  
ATOM   4833  HG2 PRO A 319      33.337  76.217   8.898  1.00  0.00           H  
ATOM   4834  HG3 PRO A 319      32.728  74.789   9.730  1.00  0.00           H  
ATOM   4835  CB  PRO A 319      34.546  75.494  10.574  1.00  0.00           C  
ATOM   4836  HB2 PRO A 319      35.228  76.316  10.345  1.00  0.00           H  
ATOM   4837  HB3 PRO A 319      35.021  74.571  10.243  1.00  0.00           H  
ATOM   4838  CA  PRO A 319      34.189  75.464  12.066  1.00  0.00           C  
ATOM   4839  HA  PRO A 319      33.900  74.451  12.348  1.00  0.00           H  
ATOM   4840  C   PRO A 319      35.425  75.888  12.888  1.00  0.00           C  
ATOM   4841  O   PRO A 319      36.222  75.026  13.259  1.00  0.00           O  
ATOM   4842  N   SER A 320      35.574  77.193  13.188  1.00  0.00           N  
ATOM   4843  H   SER A 320      34.858  77.839  12.881  1.00  0.00           H  
ATOM   4844  CA  SER A 320      36.668  77.759  13.987  1.00  0.00           C  
ATOM   4845  HA  SER A 320      37.612  77.289  13.706  1.00  0.00           H  
ATOM   4846  CB  SER A 320      36.749  79.276  13.716  1.00  0.00           C  
ATOM   4847  HB2 SER A 320      35.798  79.774  13.896  1.00  0.00           H  
ATOM   4848  HB3 SER A 320      37.479  79.747  14.376  1.00  0.00           H  
ATOM   4849  OG  SER A 320      37.175  79.515  12.389  1.00  0.00           O  
ATOM   4850  HG  SER A 320      36.502  79.204  11.801  1.00  0.00           H  
ATOM   4851  C   SER A 320      36.467  77.550  15.504  1.00  0.00           C  
ATOM   4852  O   SER A 320      37.383  77.823  16.279  1.00  0.00           O  
ATOM   4853  N   ASP A 321      35.302  77.018  15.912  1.00  0.00           N  
ATOM   4854  H   ASP A 321      34.602  76.840  15.203  1.00  0.00           H  
ATOM   4855  CA  ASP A 321      34.929  76.645  17.273  1.00  0.00           C  
ATOM   4856  HA  ASP A 321      35.855  76.531  17.836  1.00  0.00           H  
ATOM   4857  CB  ASP A 321      34.142  77.792  17.958  1.00  0.00           C  
ATOM   4858  HB2 ASP A 321      34.684  78.731  17.840  1.00  0.00           H  
ATOM   4859  HB3 ASP A 321      33.185  77.928  17.452  1.00  0.00           H  
ATOM   4860  CG  ASP A 321      33.890  77.597  19.458  1.00  0.00           C  
ATOM   4861  OD1 ASP A 321      34.809  77.089  20.138  1.00  0.00           O  
ATOM   4862  OD2 ASP A 321      32.771  77.937  19.900  1.00  0.00           O  
ATOM   4863  C   ASP A 321      34.318  75.230  17.313  1.00  0.00           C  
ATOM   4864  O   ASP A 321      33.453  74.934  18.132  1.00  0.00           O  
ATOM   4865  N   GLU A 322      34.794  74.339  16.427  1.00  0.00           N  
ATOM   4866  H   GLU A 322      35.489  74.667  15.771  1.00  0.00           H  
ATOM   4867  CA  GLU A 322      34.461  72.916  16.365  1.00  0.00           C  
ATOM   4868  HA  GLU A 322      33.951  72.588  17.272  1.00  0.00           H  
ATOM   4869  CB  GLU A 322      33.507  72.662  15.175  1.00  0.00           C  
ATOM   4870  HB2 GLU A 322      33.905  73.161  14.291  1.00  0.00           H  
ATOM   4871  HB3 GLU A 322      33.487  71.599  14.935  1.00  0.00           H  
ATOM   4872  CG  GLU A 322      32.053  73.103  15.440  1.00  0.00           C  
ATOM   4873  HG2 GLU A 322      31.536  72.365  16.052  1.00  0.00           H  
ATOM   4874  HG3 GLU A 322      32.042  74.034  16.004  1.00  0.00           H  
ATOM   4875  CD  GLU A 322      31.236  73.342  14.170  1.00  0.00           C  
ATOM   4876  OE1 GLU A 322      31.563  72.734  13.127  1.00  0.00           O  
ATOM   4877  OE2 GLU A 322      30.283  74.144  14.268  1.00  0.00           O  
ATOM   4878  C   GLU A 322      35.792  72.147  16.273  1.00  0.00           C  
ATOM   4879  O   GLU A 322      36.155  71.709  15.180  1.00  0.00           O  
ATOM   4880  N   PRO A 323      36.556  72.018  17.385  1.00  0.00           N  
ATOM   4881  CD  PRO A 323      36.205  72.485  18.731  1.00  0.00           C  
ATOM   4882  HD2 PRO A 323      35.270  72.051  19.088  1.00  0.00           H  
ATOM   4883  HD3 PRO A 323      36.103  73.569  18.730  1.00  0.00           H  
ATOM   4884  CG  PRO A 323      37.375  72.097  19.634  1.00  0.00           C  
ATOM   4885  HG2 PRO A 323      37.172  71.140  20.108  1.00  0.00           H  
ATOM   4886  HG3 PRO A 323      37.560  72.826  20.424  1.00  0.00           H  
ATOM   4887  CB  PRO A 323      38.547  71.943  18.683  1.00  0.00           C  
ATOM   4888  HB2 PRO A 323      39.318  71.276  19.073  1.00  0.00           H  
ATOM   4889  HB3 PRO A 323      39.015  72.915  18.525  1.00  0.00           H  
ATOM   4890  CA  PRO A 323      37.916  71.463  17.367  1.00  0.00           C  
ATOM   4891  HA  PRO A 323      38.470  71.880  16.525  1.00  0.00           H  
ATOM   4892  C   PRO A 323      37.953  69.930  17.264  1.00  0.00           C  
ATOM   4893  O   PRO A 323      36.994  69.236  17.608  1.00  0.00           O  
ATOM   4894  N   ILE A 324      39.103  69.434  16.787  1.00  0.00           N  
ATOM   4895  H   ILE A 324      39.839  70.097  16.578  1.00  0.00           H  
ATOM   4896  CA  ILE A 324      39.441  68.026  16.592  1.00  0.00           C  
ATOM   4897  HA  ILE A 324      38.564  67.405  16.778  1.00  0.00           H  
ATOM   4898  CB  ILE A 324      39.917  67.813  15.124  1.00  0.00           C  
ATOM   4899  HB  ILE A 324      40.241  66.776  15.043  1.00  0.00           H  
ATOM   4900  CG2 ILE A 324      38.739  67.983  14.147  1.00  0.00           C  
ATOM   4901 HG21 ILE A 324      39.004  67.672  13.137  1.00  0.00           H  
ATOM   4902 HG22 ILE A 324      37.883  67.381  14.453  1.00  0.00           H  
ATOM   4903 HG23 ILE A 324      38.412  69.022  14.098  1.00  0.00           H  
ATOM   4904  CG1 ILE A 324      41.127  68.685  14.707  1.00  0.00           C  
ATOM   4905 HG12 ILE A 324      40.810  69.719  14.563  1.00  0.00           H  
ATOM   4906 HG13 ILE A 324      41.872  68.709  15.503  1.00  0.00           H  
ATOM   4907  CD1 ILE A 324      41.835  68.189  13.439  1.00  0.00           C  
ATOM   4908 HD11 ILE A 324      42.708  68.803  13.220  1.00  0.00           H  
ATOM   4909 HD12 ILE A 324      42.176  67.160  13.556  1.00  0.00           H  
ATOM   4910 HD13 ILE A 324      41.181  68.230  12.568  1.00  0.00           H  
ATOM   4911  C   ILE A 324      40.523  67.597  17.599  1.00  0.00           C  
ATOM   4912  O   ILE A 324      41.144  68.431  18.261  1.00  0.00           O  
ATOM   4913  N   ALA A 325      40.747  66.278  17.703  1.00  0.00           N  
ATOM   4914  H   ALA A 325      40.196  65.657  17.125  1.00  0.00           H  
ATOM   4915  CA  ALA A 325      41.764  65.665  18.554  1.00  0.00           C  
ATOM   4916  HA  ALA A 325      41.742  66.122  19.545  1.00  0.00           H  
ATOM   4917  CB  ALA A 325      41.441  64.172  18.674  1.00  0.00           C  
ATOM   4918  HB1 ALA A 325      42.171  63.651  19.295  1.00  0.00           H  
ATOM   4919  HB2 ALA A 325      40.462  64.037  19.135  1.00  0.00           H  
ATOM   4920  HB3 ALA A 325      41.421  63.685  17.698  1.00  0.00           H  
ATOM   4921  C   ALA A 325      43.163  65.824  17.937  1.00  0.00           C  
ATOM   4922  O   ALA A 325      43.347  65.613  16.738  1.00  0.00           O  
ATOM   4923  N   GLU A 326      44.140  66.197  18.779  1.00  0.00           N  
ATOM   4924  H   GLU A 326      43.889  66.367  19.743  1.00  0.00           H  
ATOM   4925  CA  GLU A 326      45.521  66.513  18.398  1.00  0.00           C  
ATOM   4926  HA  GLU A 326      45.525  67.143  17.507  1.00  0.00           H  
ATOM   4927  CB  GLU A 326      46.181  67.261  19.575  1.00  0.00           C  
ATOM   4928  HB2 GLU A 326      46.058  66.679  20.491  1.00  0.00           H
[truncated: 8,559,786 more chars]
